# Supplementary material for: Human NKT10 cells are enriched in cord-derived invariant natural killer T cells and mediate immune-regulation in a xenogeneic graft-versus-host disease model
Source: Front Immunol. 2026 Jun 10;17:1834739. doi: 10.3389/fimmu.2026.1834739 (PMC13291024; doi:10.3389/fimmu.2026.1834739)
Supplement: Supplementary file 2 [file Table1.xlsx]

## Sheet: TAble 1a
Supplementary Table 1a. Single cell TCR repertoire of Cord -derived iNK T cells
barcode	sample	TRAV_1	TRAV_2	TRAJ_1	TRAJ_2	cdr3_aa1	Num_chain_aa1	Length_aa1	TRBV_1	TRBV_2	cdr3_aa2	Num_chain_aa2	Length_aa2	CTaa
SC319_1_AAACCTGAGAGCTGGT-1	SC319_1	TRAV10	#N/A	TRAJ18	#N/A	CVVSDRGSTLGRLYF	1	15	TRBV25-1	#N/A	CASSESPGGRSNEKLFF	1	17	CVVSDRGSTLGRLYF_CASSESPGGRSNEKLFF
SC319_1_AAACCTGAGGTCGGAT-1	SC319_1	TRAV10	#N/A	TRAJ18	#N/A	CVVSDRGSTLGRLYF	1	15	TRBV25-1	#N/A	CASSVRGQGAETQYF	1	15	CVVSDRGSTLGRLYF_CASSVRGQGAETQYF
SC319_1_AAACCTGAGTTAGCGG-1	SC319_1	TRAV10	#N/A	TRAJ18	#N/A	CVVSDRGSTLGRLYF	1	15	TRBV25-1	#N/A	CASSESGSGRYEQYF	1	15	CVVSDRGSTLGRLYF_CASSESGSGRYEQYF
SC319_1_AAACCTGCAGACGTAG-1	SC319_1	TRAV10	#N/A	TRAJ18	#N/A	CVVSDRGSTLGRLYF	1	15	TRBV7-6	TRBV25-1	CASTARGGGLSSYEQYV;CASSESGPGRQETQYF	2	33	CVVSDRGSTLGRLYF_CASTARGGGLSSYEQYV;CASSESGPGRQETQYF
SC319_1_AAACCTGTCTCGCTTG-1	SC319_1	TRAV10	#N/A	TRAJ18	#N/A	CVVSDRGSTLGRLYF	1	15	TRBV25-1	#N/A	CASSDRRGISYNSPLHF	1	17	CVVSDRGSTLGRLYF_CASSDRRGISYNSPLHF
SC319_1_AAACGGGAGTTAGGTA-1	SC319_1	TRAV10	#N/A	TRAJ18	#N/A	CVVSDRGSTLGRLYF	1	15	TRBV25-1	#N/A	CASSGLDRDTEAFF	1	14	CVVSDRGSTLGRLYF_CASSGLDRDTEAFF
SC319_1_AAACGGGGTGAGTGAC-1	SC319_1	TRAV10	#N/A	TRAJ18	#N/A	CVVSDRGSTLGRLYF	1	15	TRBV25-1	#N/A	CASSEGRGANVLTF	1	14	CVVSDRGSTLGRLYF_CASSEGRGANVLTF
SC319_1_AAACGGGTCATTGCGA-1	SC319_1	TRAV10	#N/A	TRAJ18	#N/A	CVVSDRGSTLGRLYF	1	15	TRBV25-1	#N/A	CASTGTGVSPLHF	1	13	CVVSDRGSTLGRLYF_CASTGTGVSPLHF
SC319_1_AAACGGGTCTGATTCT-1	SC319_1	TRAV10	#N/A	TRAJ18	#N/A	CVVSDRGSTLGRLYF	1	15	#N/A	#N/A	NA	1	0	CVVSDRGSTLGRLYF_NA
SC319_1_AAACGGGTCTTTAGGG-1	SC319_1	TRAV10	#N/A	TRAJ18	#N/A	CVVNDRGSTLGRLYF	1	15	TRBV25-1	#N/A	CASSEGLAGVSDTQYF	1	16	CVVNDRGSTLGRLYF_CASSEGLAGVSDTQYF
SC319_1_AAAGATGAGCTGATAA-1	SC319_1	TRAV10	#N/A	TRAJ18	#N/A	CVVSDRGSTLGRLYF	1	15	TRBV25-1	#N/A	CASSGYETEEREQYF	1	15	CVVSDRGSTLGRLYF_CASSGYETEEREQYF
SC319_1_AAAGATGGTACTCTCC-1	SC319_1	TRAV10	#N/A	TRAJ18	#N/A	CVVSDRGSTLGRLYF	1	15	TRBV25-1	TRBV25-1	CASSSSGANVLTF;CASSVRGQGAETQYF	2	28	CVVSDRGSTLGRLYF_CASSSSGANVLTF;CASSVRGQGAETQYF
SC319_1_AAAGATGGTATATCCG-1	SC319_1	TRAV10	#N/A	TRAJ18	#N/A	CVVSDRGSTLGRLYF	1	15	TRBV25-1	#N/A	CASSGAPGQGGNQPQHF	1	17	CVVSDRGSTLGRLYF_CASSGAPGQGGNQPQHF
SC319_1_AAAGATGGTTCAGTAC-1	SC319_1	TRAV10	#N/A	TRAJ18	#N/A	CVVSDRGSTLGRLYF	1	15	TRBV25-1	#N/A	CASSEGGHNQPQHF	1	14	CVVSDRGSTLGRLYF_CASSEGGHNQPQHF
SC319_1_AAAGCAACACAGACTT-1	SC319_1	TRAV10	#N/A	TRAJ18	#N/A	CVVSDRGSTLGRLYF	1	15	#N/A	#N/A	NA	1	0	CVVSDRGSTLGRLYF_NA
SC319_1_AAAGCAATCAGTGTTG-1	SC319_1	TRAV10	#N/A	TRAJ18	#N/A	CVVSDRGSTLGRLYF	1	15	TRBV25-1	#N/A	CASSPSRGSTDTQYF	1	15	CVVSDRGSTLGRLYF_CASSPSRGSTDTQYF
SC319_1_AAAGCAATCCGAAGAG-1	SC319_1	TRAV10	#N/A	TRAJ18	#N/A	CVVSDRGSTLGRLYF	1	15	TRBV25-1	#N/A	CASSATSGGADTQYF	1	15	CVVSDRGSTLGRLYF_CASSATSGGADTQYF
SC319_1_AAAGCAATCTCTGAGA-1	SC319_1	TRAV10	#N/A	TRAJ18	#N/A	CVVSDRGSTLGRLYF	1	15	TRBV25-1	#N/A	CASSSLVTGELFF	1	13	CVVSDRGSTLGRLYF_CASSSLVTGELFF
SC319_1_AAAGCAATCTGAGTGT-1	SC319_1	TRAV10	#N/A	TRAJ18	#N/A	CVVSDRGSTLGRLYF	1	15	#N/A	#N/A	NA	1	0	CVVSDRGSTLGRLYF_NA
SC319_1_AAAGTAGAGAGGTAGA-1	SC319_1	TRAV10	#N/A	TRAJ18	#N/A	CVVSDRGSTLGRLYF	1	15	TRBV25-1	#N/A	CASSEPDRGREKLFF	1	15	CVVSDRGSTLGRLYF_CASSEPDRGREKLFF
SC319_1_AAAGTAGCACGCCAGT-1	SC319_1	TRAV10	#N/A	TRAJ18	#N/A	CVVSDRGSTLGRLYF	1	15	TRBV25-1	#N/A	CATHRGSAGGPLKETQYF	1	18	CVVSDRGSTLGRLYF_CATHRGSAGGPLKETQYF
SC319_1_AAAGTAGCAGGTCCAC-1	SC319_1	TRAV10	#N/A	TRAJ18	#N/A	CVVSDRGSTLGRLYF	1	15	TRBV25-1	#N/A	CASSEQGGEKLFF	1	13	CVVSDRGSTLGRLYF_CASSEQGGEKLFF
SC319_1_AAAGTAGCATTCGACA-1	SC319_1	TRAV10	#N/A	TRAJ18	#N/A	CVVSDRGSTLGRLYF	1	15	#N/A	#N/A	NA	1	0	CVVSDRGSTLGRLYF_NA
SC319_1_AAAGTAGGTATTACCG-1	SC319_1	TRAV10	#N/A	TRAJ18	#N/A	CVVSDRGSTLGRLYF	1	15	TRBV25-1	TRBV25-1	CASSEGTNSYEQYF;CASSDPGTASYEQYF	2	29	CVVSDRGSTLGRLYF_CASSEGTNSYEQYF;CASSDPGTASYEQYF
SC319_1_AAAGTAGGTGGTACAG-1	SC319_1	TRAV10	#N/A	TRAJ18	#N/A	CVVSDRGSTLGRLYF	1	15	TRBV25-1	#N/A	CASSEGGGRTDTQYF	1	15	CVVSDRGSTLGRLYF_CASSEGGGRTDTQYF
SC319_1_AAAGTAGTCGCCATAA-1	SC319_1	TRAV10	#N/A	TRAJ18	#N/A	CVVSDRGSTLGRLYF	1	15	TRBV25-1	#N/A	CASTGTGVSPLHF	1	13	CVVSDRGSTLGRLYF_CASTGTGVSPLHF
SC319_1_AAATGCCAGATATACG-1	SC319_1	TRAV10	#N/A	TRAJ18	#N/A	CVVSDRGSTLGRLYF	1	15	TRBV25-1	#N/A	CASSDRQGNTDTQYF	1	15	CVVSDRGSTLGRLYF_CASSDRQGNTDTQYF
SC319_1_AAATGCCAGCATGGCA-1	SC319_1	TRAV10	#N/A	TRAJ18	#N/A	CVVSDRGSTLGRLYF	1	15	TRBV25-1	#N/A	CASSSGRAYEQYF	1	13	CVVSDRGSTLGRLYF_CASSSGRAYEQYF
SC319_1_AAATGCCAGTACCGGA-1	SC319_1	TRAV10	#N/A	TRAJ18	#N/A	CVVSDRGSTLGRLYF	1	15	TRBV25-1	#N/A	CASSEKYSNQPQHF	1	14	CVVSDRGSTLGRLYF_CASSEKYSNQPQHF
SC319_1_AAATGCCAGTTATCGC-1	SC319_1	TRAV10	#N/A	TRAJ18	#N/A	CVVSDRGSTLGRLYF	1	15	TRBV25-1	#N/A	CASSESGSGNTIYF	1	14	CVVSDRGSTLGRLYF_CASSESGSGNTIYF
SC319_1_AAATGCCCACCGAAAG-1	SC319_1	TRAV10	#N/A	TRAJ18	#N/A	CVVSDRGSTLGRLYF	1	15	TRBV25-1	#N/A	CASSGYETEEREQYF	1	15	CVVSDRGSTLGRLYF_CASSGYETEEREQYF
SC319_1_AAATGCCCACGTTGGC-1	SC319_1	TRAV10	#N/A	TRAJ18	#N/A	CVVNDRGSTLGRLYF	1	15	TRBV25-1	#N/A	CASSDRSSSYNEQFF	1	15	CVVNDRGSTLGRLYF_CASSDRSSSYNEQFF
SC319_1_AAATGCCTCTGTCTAT-1	SC319_1	TRAV10	#N/A	TRAJ18	#N/A	CVVSDRGSTLGRLYF	1	15	TRBV25-1	#N/A	CASSEGKGTDTQYF	1	14	CVVSDRGSTLGRLYF_CASSEGKGTDTQYF
SC319_1_AACACGTTCCGAAGAG-1	SC319_1	TRAV10	#N/A	TRAJ18	#N/A	CVVSDRGSTLGRLYF	1	15	TRBV25-1	#N/A	CASRGLAGGETQYF	1	14	CVVSDRGSTLGRLYF_CASRGLAGGETQYF
SC319_1_AACACGTTCTGCTTGC-1	SC319_1	TRAV10	#N/A	TRAJ18	#N/A	CVVSDRGSTLGRLYF	1	15	TRBV25-1	#N/A	CASRSTSGSEETQYF	1	15	CVVSDRGSTLGRLYF_CASRSTSGSEETQYF
SC319_1_AACCATGAGGCCGAAT-1	SC319_1	TRAV10	#N/A	TRAJ18	#N/A	CVVSDRGSTLGRLYF	1	15	TRBV25-1	#N/A	CASSEGTNSYEQYF	1	14	CVVSDRGSTLGRLYF_CASSEGTNSYEQYF
SC319_1_AACCATGAGTTATCGC-1	SC319_1	TRAV10	#N/A	TRAJ18	#N/A	CVVSDRGSTLGRLYF	1	15	TRBV25-1	#N/A	CASIGQAHNEQFF	1	13	CVVSDRGSTLGRLYF_CASIGQAHNEQFF
SC319_1_AACCATGAGTTTCCTT-1	SC319_1	TRAV10	#N/A	TRAJ18	#N/A	CVVSDRGSTLGRLYF	1	15	TRBV25-1	#N/A	CASRDRVGTGELFF	1	14	CVVSDRGSTLGRLYF_CASRDRVGTGELFF
SC319_1_AACCATGCACCCTATC-1	SC319_1	TRAV10	#N/A	TRAJ18	#N/A	CVVSDRGSTLGRLYF	1	15	TRBV25-1	TRBV25-1	CASSDGGFETQYF;CASSAPGRGTKRDNEQFF	2	31	CVVSDRGSTLGRLYF_CASSDGGFETQYF;CASSAPGRGTKRDNEQFF
SC319_1_AACCATGCAGCATGAG-1	SC319_1	TRAV10	#N/A	TRAJ18	#N/A	CVVSDRGSTLGRLYF	1	15	TRBV25-1	#N/A	CASSGGQLNQPQHF	1	14	CVVSDRGSTLGRLYF_CASSGGQLNQPQHF
SC319_1_AACCATGCATGAGCGA-1	SC319_1	TRAV10	#N/A	TRAJ18	#N/A	CVVSDRGSTLGRLYF	1	15	TRBV25-1	#N/A	CASSEYTDTQYF	1	12	CVVSDRGSTLGRLYF_CASSEYTDTQYF
SC319_1_AACCATGGTAAGAGGA-1	SC319_1	TRAV10	#N/A	TRAJ18	#N/A	CVVKDRGSTLGRLYF	1	15	TRBV25-1	#N/A	CASSEFGPGRVEQFF	1	15	CVVKDRGSTLGRLYF_CASSEFGPGRVEQFF
SC319_1_AACCATGTCATGCAAC-1	SC319_1	TRAV10	#N/A	TRAJ18	#N/A	CVVSDRGSTLGRLYF	1	15	TRBV25-1	#N/A	CASSDPLGTDTQYF	1	14	CVVSDRGSTLGRLYF_CASSDPLGTDTQYF
SC319_1_AACCATGTCTATCCCG-1	SC319_1	TRAV10	#N/A	TRAJ18	#N/A	CVVSDRGSTLGRLYF	1	15	TRBV25-1	#N/A	CASSQNSGNTIYF	1	13	CVVSDRGSTLGRLYF_CASSQNSGNTIYF
SC319_1_AACCGCGAGAGCTGGT-1	SC319_1	TRAV10	#N/A	TRAJ18	#N/A	CVVSDRGSTLGRLYF	1	15	TRBV25-1	#N/A	CASSSPEAGGSTDTQYF	1	17	CVVSDRGSTLGRLYF_CASSSPEAGGSTDTQYF
SC319_1_AACCGCGAGCCGATTT-1	SC319_1	TRAV10	#N/A	TRAJ18	#N/A	CVVSDRGSTLGRLYF	1	15	TRBV25-1	#N/A	CASSEQGGEKLFF	1	13	CVVSDRGSTLGRLYF_CASSEQGGEKLFF
SC319_1_AACCGCGAGGCCCGTT-1	SC319_1	TRAV10	#N/A	TRAJ18	#N/A	CVVSDRGSTLGRLYF	1	15	TRBV25-1	#N/A	CASSKGGRSYNEQFF	1	15	CVVSDRGSTLGRLYF_CASSKGGRSYNEQFF
SC319_1_AACCGCGCAATAGAGT-1	SC319_1	TRAV10	#N/A	TRAJ18	#N/A	CVVSDRGSTLGRLYF	1	15	TRBV25-1	#N/A	CASSDRGDYEQYF	1	13	CVVSDRGSTLGRLYF_CASSDRGDYEQYF
SC319_1_AACGTTGAGTCGCCGT-1	SC319_1	TRAV10	#N/A	TRAJ18	#N/A	CVVSDRGSTLGRLYF	1	15	TRBV25-1	#N/A	CASSEAGGTDTQYF	1	14	CVVSDRGSTLGRLYF_CASSEAGGTDTQYF
SC319_1_AACGTTGAGTTTCCTT-1	SC319_1	TRAV10	#N/A	TRAJ18	#N/A	CVVSDRGSTLGRLYF	1	15	#N/A	#N/A	NA	1	0	CVVSDRGSTLGRLYF_NA
SC319_1_AACGTTGGTCTCTCTG-1	SC319_1	TRAV10	#N/A	TRAJ18	#N/A	CVVSDRGSTLGRLYF	1	15	TRBV25-1	#N/A	CASSEGVGDSEQFF	1	14	CVVSDRGSTLGRLYF_CASSEGVGDSEQFF
SC319_1_AACGTTGTCGAATGCT-1	SC319_1	TRAV10	#N/A	TRAJ18	#N/A	CVVSDRGSTLGRLYF	1	15	TRBV25-1	#N/A	CASTPSGTGELFF	1	13	CVVSDRGSTLGRLYF_CASTPSGTGELFF
SC319_1_AACGTTGTCGTCTGCT-1	SC319_1	TRAV10	#N/A	TRAJ18	#N/A	CVVSDRGSTLGRLYF	1	15	TRBV25-1	#N/A	CASRARDRDYEQYF	1	14	CVVSDRGSTLGRLYF_CASRARDRDYEQYF
SC319_1_AACGTTGTCTCACATT-1	SC319_1	TRAV10	#N/A	TRAJ18	#N/A	CVVSDRGSTLGRLYF	1	15	TRBV25-1	#N/A	CASRLASTDTQYF	1	13	CVVSDRGSTLGRLYF_CASRLASTDTQYF
SC319_1_AACTCAGAGAACAACT-1	SC319_1	TRAV10	#N/A	TRAJ18	#N/A	CVVSDRGSTLGRLYF	1	15	TRBV25-1	#N/A	CASRPFSTGGQETQYF	1	16	CVVSDRGSTLGRLYF_CASRPFSTGGQETQYF
SC319_1_AACTCAGCAATGGAGC-1	SC319_1	TRAV10	#N/A	TRAJ18	#N/A	CVVSDRGSTLGRLYF	1	15	TRBV25-1	#N/A	CASSEGYEQYF	1	11	CVVSDRGSTLGRLYF_CASSEGYEQYF
SC319_1_AACTCAGCACGCCAGT-1	SC319_1	TRAV10	#N/A	TRAJ18	#N/A	CVVSDRGSTLGRLYF	1	15	TRBV25-1	#N/A	CASSERREGYEQYF	1	14	CVVSDRGSTLGRLYF_CASSERREGYEQYF
SC319_1_AACTCAGGTGTGAAAT-1	SC319_1	TRAV10	#N/A	TRAJ18	#N/A	CVVSDRGSTLGRLYF	1	15	TRBV7-6	TRBV25-1	CASTARGGGLSSYEQYV;CASSESGPGRQETQYF	2	33	CVVSDRGSTLGRLYF_CASTARGGGLSSYEQYV;CASSESGPGRQETQYF
SC319_1_AACTCAGGTTTGTGTG-1	SC319_1	TRAV10	#N/A	TRAJ18	#N/A	CVVVDRGSTLGRLYF	1	15	TRBV20-1	TRBV25-1	CSARIPRGRAAGNPYGYTF;CASGAENGVGEQFF	2	33	CVVVDRGSTLGRLYF_CSARIPRGRAAGNPYGYTF;CASGAENGVGEQFF
SC319_1_AACTCAGTCAACGGCC-1	SC319_1	TRAV10	#N/A	TRAJ18	#N/A	CVVSDRGSTLGRLYF	1	15	TRBV25-1	#N/A	CASRDRGNYEQYF	1	13	CVVSDRGSTLGRLYF_CASRDRGNYEQYF
SC319_1_AACTCCCAGATGTAAC-1	SC319_1	TRAV10	#N/A	TRAJ18	#N/A	CVVSDRGSTLGRLYF	1	15	TRBV25-1	#N/A	CASSEGQGAGELFF	1	14	CVVSDRGSTLGRLYF_CASSEGQGAGELFF
SC319_1_AACTCCCCAATGGAAT-1	SC319_1	TRAV10	#N/A	TRAJ18	#N/A	CVVSDRGSTLGRLYF	1	15	TRBV25-1	#N/A	CASSGYETEEREQYF	1	15	CVVSDRGSTLGRLYF_CASSGYETEEREQYF
SC319_1_AACTCTTAGAGTAATC-1	SC319_1	TRAV10	#N/A	TRAJ18	#N/A	CVVSDRGSTLGRLYF	1	15	TRBV25-1	#N/A	CASSESNEQFF	1	11	CVVSDRGSTLGRLYF_CASSESNEQFF
SC319_1_AACTCTTAGTTCGCAT-1	SC319_1	TRAV10	#N/A	TRAJ18	#N/A	CVVSDRGSTLGRLYF	1	15	TRBV25-1	#N/A	CASSEQGGEKLFF	1	13	CVVSDRGSTLGRLYF_CASSEQGGEKLFF
SC319_1_AACTCTTCAGTAAGCG-1	SC319_1	TRAV10	#N/A	TRAJ18	#N/A	CVVSDRGSTLGRLYF	1	15	TRBV25-1	#N/A	CASSAHTGELFF	1	12	CVVSDRGSTLGRLYF_CASSAHTGELFF
SC319_1_AACTCTTCATAGGATA-1	SC319_1	TRAV10	#N/A	TRAJ18	#N/A	CVVSDRGSTLGRLYF	1	15	TRBV25-1	#N/A	CASSEYRGNTGELFF	1	15	CVVSDRGSTLGRLYF_CASSEYRGNTGELFF
SC319_1_AACTCTTGTCTTCGTC-1	SC319_1	TRAV10	#N/A	TRAJ18	#N/A	CVVSDRGSTLGRLYF	1	15	TRBV25-1	#N/A	CASSEKYSNQPQHF	1	14	CVVSDRGSTLGRLYF_CASSEKYSNQPQHF
SC319_1_AACTCTTTCACCCTCA-1	SC319_1	TRAV10	#N/A	TRAJ18	#N/A	CVVSDRGSTLGRLYF	1	15	TRBV25-1	#N/A	CASTPSGTGELFF	1	13	CVVSDRGSTLGRLYF_CASTPSGTGELFF
SC319_1_AACTCTTTCATCGCTC-1	SC319_1	TRAV10	#N/A	TRAJ18	#N/A	CVVSDRGSTLGRLYF	1	15	TRBV25-1	#N/A	CASSESGSGRYEQYF	1	15	CVVSDRGSTLGRLYF_CASSESGSGRYEQYF
SC319_1_AACTGGTAGCAGATCG-1	SC319_1	TRAV10	#N/A	TRAJ18	#N/A	CVVSDRGSTLGRLYF	1	15	TRBV25-1	#N/A	CASSSGRAYEQYF	1	13	CVVSDRGSTLGRLYF_CASSSGRAYEQYF
SC319_1_AACTGGTAGGAGTCTG-1	SC319_1	TRAV10	#N/A	TRAJ18	#N/A	CVVSDRGSTLGRLYF	1	15	TRBV25-1	#N/A	CASSVPGNTDTQYF	1	14	CVVSDRGSTLGRLYF_CASSVPGNTDTQYF
SC319_1_AACTGGTAGGGCTCTC-1	SC319_1	TRAV10	#N/A	TRAJ18	#N/A	CVVCDRGSTLGRLYF	1	15	TRBV25-1	#N/A	CASSEGQASGNTIYF	1	15	CVVCDRGSTLGRLYF_CASSEGQASGNTIYF
SC319_1_AACTGGTCAAGGGTCA-1	SC319_1	TRAV10	#N/A	TRAJ18	#N/A	CVVTDRGSTLGRLYF	1	15	TRBV25-1	#N/A	CASSEFSGGNYDTQYF	1	16	CVVTDRGSTLGRLYF_CASSEFSGGNYDTQYF
SC319_1_AACTTTCAGGTGCTTT-1	SC319_1	TRAV10	#N/A	TRAJ18	#N/A	CVVSDRGSTLGRLYF	1	15	TRBV25-1	#N/A	CASSETGSGANVLTF	1	15	CVVSDRGSTLGRLYF_CASSETGSGANVLTF
SC319_1_AACTTTCAGTAAGTAC-1	SC319_1	TRAV10	#N/A	TRAJ18	#N/A	CVVSDRGSTLGRLYF	1	15	TRBV25-1	#N/A	CASSHSAKNIQYF	1	13	CVVSDRGSTLGRLYF_CASSHSAKNIQYF
SC319_1_AACTTTCCACCAACCG-1	SC319_1	TRAV10	#N/A	TRAJ18	#N/A	CVVSDRGSTLGRLYF	1	15	TRBV25-1	#N/A	CASSEYEGQGAGSYNEQFF	1	19	CVVSDRGSTLGRLYF_CASSEYEGQGAGSYNEQFF
SC319_1_AACTTTCCACGAAACG-1	SC319_1	TRAV10	#N/A	TRAJ18	#N/A	CVVSDRGSTLGRLYF	1	15	#N/A	#N/A	NA	1	0	CVVSDRGSTLGRLYF_NA
SC319_1_AACTTTCTCCTATTCA-1	SC319_1	TRAV10	#N/A	TRAJ18	#N/A	CVVSDRGSTLGRLYF	1	15	#N/A	#N/A	NA	1	0	CVVSDRGSTLGRLYF_NA
SC319_1_AACTTTCTCGTGGACC-1	SC319_1	TRAV10	#N/A	TRAJ18	#N/A	CVVSDRGSTLGRLYF	1	15	TRBV25-1	#N/A	CASSGYQGLAGEETQYF	1	17	CVVSDRGSTLGRLYF_CASSGYQGLAGEETQYF
SC319_1_AAGACCTAGAATTGTG-1	SC319_1	TRAV10	#N/A	TRAJ18	#N/A	CVVSDRGSTLGRLYF	1	15	TRBV25-1	#N/A	CASSEIAFGDSTDTQYF	1	17	CVVSDRGSTLGRLYF_CASSEIAFGDSTDTQYF
SC319_1_AAGACCTAGCCTATGT-1	SC319_1	TRAV10	#N/A	TRAJ18	#N/A	CVVSDRGSTLGRLYF	1	15	TRBV25-1	TRBV25-1	CASSEQGGEKLFF;CASSGLDRDTEAFF	2	27	CVVSDRGSTLGRLYF_CASSEQGGEKLFF;CASSGLDRDTEAFF
SC319_1_AAGACCTCATTACCTT-1	SC319_1	TRAV10	#N/A	TRAJ18	#N/A	CVVSDRGSTLGRLYF	1	15	TRBV25-1	TRBV25-1	CASSEVEQFF;CASSSGTGGRRAFF	2	24	CVVSDRGSTLGRLYF_CASSEVEQFF;CASSSGTGGRRAFF
SC319_1_AAGACCTCATTTCAGG-1	SC319_1	TRAV10	#N/A	TRAJ18	#N/A	CVVSDRGSTLGRLYF	1	15	TRBV25-1	#N/A	CASSNKLRTGRDTDTQYF	1	18	CVVSDRGSTLGRLYF_CASSNKLRTGRDTDTQYF
SC319_1_AAGACCTGTCATCCCT-1	SC319_1	TRAV10	#N/A	TRAJ18	#N/A	CVVSDRGSTLGRLYF	1	15	TRBV25-1	#N/A	CASTPSGTGELFF	1	13	CVVSDRGSTLGRLYF_CASTPSGTGELFF
SC319_1_AAGACCTGTTCGGGCT-1	SC319_1	TRAV10	#N/A	TRAJ18	#N/A	CVVSDRGSTLGRLYF	1	15	TRBV25-1	#N/A	CASSDRGQGGRDIQYF	1	16	CVVSDRGSTLGRLYF_CASSDRGQGGRDIQYF
SC319_1_AAGACCTTCATCGCTC-1	SC319_1	TRAV10	#N/A	TRAJ18	#N/A	CVVSDRGSTLGRLYF	1	15	TRBV25-1	#N/A	CASRPWTSGSDEQFF	1	15	CVVSDRGSTLGRLYF_CASRPWTSGSDEQFF
SC319_1_AAGACCTTCCCAAGTA-1	SC319_1	TRAV10	#N/A	TRAJ18	#N/A	CVVSDRGSTLGRLYF	1	15	TRBV25-1	#N/A	CASSRQTTSSGNEQFF	1	16	CVVSDRGSTLGRLYF_CASSRQTTSSGNEQFF
SC319_1_AAGCCGCCAGGTCTCG-1	SC319_1	TRAV10	#N/A	TRAJ18	#N/A	CVVSDRGSTLGRLYF	1	15	TRBV25-1	#N/A	CASSEQGAKNIQYF	1	14	CVVSDRGSTLGRLYF_CASSEQGAKNIQYF
SC319_1_AAGCCGCGTAGTACCT-1	SC319_1	TRAV10	#N/A	TRAJ18	#N/A	CVVSDRGSTLGRLYF	1	15	TRBV25-1	#N/A	CASSHLNTEAFF	1	12	CVVSDRGSTLGRLYF_CASSHLNTEAFF
SC319_1_AAGCCGCTCAACTCTT-1	SC319_1	TRAV10	#N/A	TRAJ18	#N/A	CVVSDRGSTLGRLYF	1	15	TRBV25-1	#N/A	CASSEGLEVKGPSSYNEQFF	1	20	CVVSDRGSTLGRLYF_CASSEGLEVKGPSSYNEQFF
SC319_1_AAGGCAGAGAGGTACC-1	SC319_1	TRAV10	#N/A	TRAJ18	#N/A	CVVSDRGSTLGRLYF	1	15	TRBV25-1	#N/A	CASSPTGPNTDTQYF	1	15	CVVSDRGSTLGRLYF_CASSPTGPNTDTQYF
SC319_1_AAGGCAGAGTGTACCT-1	SC319_1	TRAV10	#N/A	TRAJ18	#N/A	CVVSDRGSTLGRLYF	1	15	TRBV25-1	TRBV25-1	CASRDRVGTGELFF;CASSEAGESTDTQYF	2	29	CVVSDRGSTLGRLYF_CASRDRVGTGELFF;CASSEAGESTDTQYF
SC319_1_AAGGCAGCAGATGAGC-1	SC319_1	TRAV10	#N/A	TRAJ18	#N/A	CVVSDRGSTLGRLYF	1	15	TRBV25-1	#N/A	CASSGQGGDEKLFF	1	14	CVVSDRGSTLGRLYF_CASSGQGGDEKLFF
SC319_1_AAGGCAGGTACCGCTG-1	SC319_1	TRAV10	#N/A	TRAJ18	#N/A	CVVSDRGSTLGRLYF	1	15	TRBV25-1	#N/A	CASSELAEEDGYTF	1	14	CVVSDRGSTLGRLYF_CASSELAEEDGYTF
SC319_1_AAGGCAGTCCCGACTT-1	SC319_1	TRAV10	#N/A	TRAJ18	#N/A	CVVSDRGSTLGRLYF	1	15	TRBV25-1	#N/A	CASSGGTGSNQPQHF	1	15	CVVSDRGSTLGRLYF_CASSGGTGSNQPQHF
SC319_1_AAGGCAGTCTATGTGG-1	SC319_1	TRAV10	#N/A	TRAJ18	#N/A	CVVSDRGSTLGRLYF	1	15	TRBV25-1	#N/A	CASRDRGDNEQFF	1	13	CVVSDRGSTLGRLYF_CASRDRGDNEQFF
SC319_1_AAGGTTCAGGACATTA-1	SC319_1	TRAV10	#N/A	TRAJ18	#N/A	CVVSDRGSTLGRLYF	1	15	TRBV25-1	#N/A	CASSDSIRATKGGYTF	1	16	CVVSDRGSTLGRLYF_CASSDSIRATKGGYTF
SC319_1_AAGGTTCCAGATCTGT-1	SC319_1	TRAV10	#N/A	TRAJ18	#N/A	CVVSDRGSTLGRLYF	1	15	TRBV25-1	#N/A	CASSEKYSNQPQHF	1	14	CVVSDRGSTLGRLYF_CASSEKYSNQPQHF
SC319_1_AAGGTTCCAGTCCTTC-1	SC319_1	TRAV10	#N/A	TRAJ18	#N/A	CVVSDRGSTLGRLYF	1	15	TRBV25-1	#N/A	CASSGTSGRKTQYF	1	14	CVVSDRGSTLGRLYF_CASSGTSGRKTQYF
SC319_1_AAGGTTCGTACCGGCT-1	SC319_1	TRAV10	#N/A	TRAJ18	#N/A	CVVSDRGSTLGRLYF	1	15	TRBV25-1	#N/A	CASSGTSGGADTQYF	1	15	CVVSDRGSTLGRLYF_CASSGTSGGADTQYF
SC319_1_AAGTCTGAGTCGCCGT-1	SC319_1	TRAV10	#N/A	TRAJ18	#N/A	CVVSDRGSTLGRLYF	1	15	TRBV25-1	#N/A	CASSGTSGRKTQYF	1	14	CVVSDRGSTLGRLYF_CASSGTSGRKTQYF
SC319_1_AATCCAGAGTGAACAT-1	SC319_1	TRAV10	#N/A	TRAJ18	#N/A	CVVSDRGSTLGRLYF	1	15	TRBV25-1	#N/A	CASSGPSHTQYF	1	12	CVVSDRGSTLGRLYF_CASSGPSHTQYF
SC319_1_AATCCAGCAAGGTGTG-1	SC319_1	TRAV10	#N/A	TRAJ18	#N/A	CVVSDRGSTLGRLYF	1	15	TRBV25-1	#N/A	CASSGQGGDEKLFF	1	14	CVVSDRGSTLGRLYF_CASSGQGGDEKLFF
SC319_1_AATCCAGGTCCGACGT-1	SC319_1	TRAV10	#N/A	TRAJ18	#N/A	CVVSDRGSTLGRLYF	1	15	TRBV25-1	#N/A	CASLEQNIQYF	1	11	CVVSDRGSTLGRLYF_CASLEQNIQYF
SC319_1_AATCCAGTCGTTTGCC-1	SC319_1	TRAV10	#N/A	TRAJ18	#N/A	CVVSDRGSTLGRLYF	1	15	TRBV25-1	#N/A	CASSKGGRSYNEQFF	1	15	CVVSDRGSTLGRLYF_CASSKGGRSYNEQFF
SC319_1_AATCCAGTCTCTGCTG-1	SC319_1	TRAV10	#N/A	TRAJ18	#N/A	CVVSDRGSTLGRLYF	1	15	TRBV25-1	#N/A	CASSDHKATPLMEQYF	1	16	CVVSDRGSTLGRLYF_CASSDHKATPLMEQYF
SC319_1_AATCGGTAGGCATGTG-1	SC319_1	TRAV10	#N/A	TRAJ18	#N/A	CVVSDRGSTLGRLYF	1	15	TRBV25-1	#N/A	CASSHSAKNIQYF	1	13	CVVSDRGSTLGRLYF_CASSHSAKNIQYF
SC319_1_AATCGGTGTATGCTTG-1	SC319_1	TRAV10	#N/A	TRAJ18	#N/A	CVVSDRGSTLGRLYF	1	15	TRBV25-1	#N/A	CASSEQNSPLHF	1	12	CVVSDRGSTLGRLYF_CASSEQNSPLHF
SC319_1_AATCGGTGTATTAGCC-1	SC319_1	TRAV10	#N/A	TRAJ18	#N/A	CVVSDRGSTLGRLYF	1	15	#N/A	#N/A	NA	1	0	CVVSDRGSTLGRLYF_NA
SC319_1_AATCGGTGTCATGCAT-1	SC319_1	TRAV10	#N/A	TRAJ18	#N/A	CVVSDRGSTLGRLYF	1	15	TRBV25-1	#N/A	CASRDRVGTGELFF	1	14	CVVSDRGSTLGRLYF_CASRDRVGTGELFF
SC319_1_AATCGGTGTTGATTCG-1	SC319_1	TRAV10	#N/A	TRAJ18	#N/A	CVVSDRGSTLGRLYF	1	15	TRBV25-1	#N/A	CASSENRDRGEETQYF	1	16	CVVSDRGSTLGRLYF_CASSENRDRGEETQYF
SC319_1_AATCGGTGTTGCTCCT-1	SC319_1	TRAV10	#N/A	TRAJ18	#N/A	CVVSDRGSTLGRLYF	1	15	TRBV25-1	#N/A	CASSDRQGNTDTQYF	1	15	CVVSDRGSTLGRLYF_CASSDRQGNTDTQYF
SC319_1_AATCGGTTCAAAGTAG-1	SC319_1	TRAV10	#N/A	TRAJ18	#N/A	CVVSDRGSTLGRLYF	1	15	TRBV25-1	#N/A	CASSGQGHNEQFF	1	13	CVVSDRGSTLGRLYF_CASSGQGHNEQFF
SC319_1_AATCGGTTCCATGAAC-1	SC319_1	TRAV10	#N/A	TRAJ18	#N/A	CVVSDRGSTLGRLYF	1	15	TRBV25-1	#N/A	CASSEGGHNQPQHF	1	14	CVVSDRGSTLGRLYF_CASSEGGHNQPQHF
SC319_1_AATCGGTTCCCTTGTG-1	SC319_1	TRAV10	#N/A	TRAJ18	#N/A	CVVSDRGSTLGRLYF	1	15	TRBV25-1	#N/A	CASSENRDRGEETQYF	1	16	CVVSDRGSTLGRLYF_CASSENRDRGEETQYF
SC319_1_AATCGGTTCTCGGACG-1	SC319_1	TRAV10	#N/A	TRAJ18	#N/A	CVVSDRGSTLGRLYF	1	15	#N/A	#N/A	NA	1	0	CVVSDRGSTLGRLYF_NA
SC319_1_ACACCAAGTTTACTCT-1	SC319_1	TRAV10	#N/A	TRAJ18	#N/A	CVVSDRGSTLGRLYF	1	15	TRBV25-1	#N/A	CASSGTSGGTDTQYF	1	15	CVVSDRGSTLGRLYF_CASSGTSGGTDTQYF
SC319_1_ACACCCTAGAAACGAG-1	SC319_1	TRAV10	#N/A	TRAJ18	#N/A	CVVSDRGSTLGRLYF	1	15	TRBV25-1	#N/A	CASSGQGHNEQFF	1	13	CVVSDRGSTLGRLYF_CASSGQGHNEQFF
SC319_1_ACACCCTAGAGTAAGG-1	SC319_1	TRAV10	#N/A	TRAJ18	#N/A	CVVSDRGSTLGRLYF	1	15	TRBV25-1	#N/A	CASSDSSYEQYF	1	12	CVVSDRGSTLGRLYF_CASSDSSYEQYF
SC319_1_ACACCCTAGGATGCGT-1	SC319_1	TRAV10	#N/A	TRAJ18	#N/A	CVVSDRGSTLGRLYF	1	15	TRBV25-1	#N/A	CASRLASTDTQYF	1	13	CVVSDRGSTLGRLYF_CASRLASTDTQYF
SC319_1_ACACCCTCAAAGTGCG-1	SC319_1	TRAV10	#N/A	TRAJ18	#N/A	CVVSDRGSTLGRLYF	1	15	TRBV25-1	#N/A	CASSEGLTDTQYF	1	13	CVVSDRGSTLGRLYF_CASSEGLTDTQYF
SC319_1_ACACCCTCAAGTACCT-1	SC319_1	TRAV10	#N/A	TRAJ18	#N/A	CVVSDRGSTLGRLYF	1	15	TRBV25-1	#N/A	CASSEWDRVGNTIYF	1	15	CVVSDRGSTLGRLYF_CASSEWDRVGNTIYF
SC319_1_ACACCCTCAATTGCTG-1	SC319_1	TRAV10	#N/A	TRAJ18	#N/A	CVVSDRGSTLGRLYF	1	15	TRBV25-1	TRBV25-1	CASTGGYNEQFF;CASSGGAGNTIYF	2	25	CVVSDRGSTLGRLYF_CASTGGYNEQFF;CASSGGAGNTIYF
SC319_1_ACACCCTCAGACGCTC-1	SC319_1	TRAV10	#N/A	TRAJ18	#N/A	CVVSDRGSTLGRLYF	1	15	TRBV25-1	#N/A	CASGKAGGPDEQYF	1	14	CVVSDRGSTLGRLYF_CASGKAGGPDEQYF
SC319_1_ACACCCTGTAAGCACG-1	SC319_1	TRAV10	#N/A	TRAJ18	#N/A	CVVSDRGSTLGRLYF	1	15	#N/A	#N/A	NA	1	0	CVVSDRGSTLGRLYF_NA
SC319_1_ACACCCTGTCACACGC-1	SC319_1	TRAV10	#N/A	TRAJ18	#N/A	CVVSDRGSTLGRLYF	1	15	TRBV25-1	#N/A	CASSERGGTDTQYF	1	14	CVVSDRGSTLGRLYF_CASSERGGTDTQYF
SC319_1_ACACCCTGTCATCCCT-1	SC319_1	TRAV10	#N/A	TRAJ18	#N/A	CVVSDRGSTLGRLYF	1	15	TRBV25-1	#N/A	CASSKSPRRSQETQYF	1	16	CVVSDRGSTLGRLYF_CASSKSPRRSQETQYF
SC319_1_ACACCCTGTCGACTAT-1	SC319_1	TRAV10	#N/A	TRAJ18	#N/A	CVVSDRGSTLGRLYF	1	15	TRBV25-1	#N/A	CASTGTGFYEQYF	1	13	CVVSDRGSTLGRLYF_CASTGTGFYEQYF
SC319_1_ACACCCTTCGACGGAA-1	SC319_1	TRAV10	#N/A	TRAJ18	#N/A	CVVSDRGSTLGRLYF	1	15	#N/A	#N/A	NA	1	0	CVVSDRGSTLGRLYF_NA
SC319_1_ACACCCTTCGCCATAA-1	SC319_1	TRAV10	#N/A	TRAJ18	#N/A	CVVSDRGSTLGRLYF	1	15	TRBV25-1	#N/A	CASSDRGNQPQHF	1	13	CVVSDRGSTLGRLYF_CASSDRGNQPQHF
SC319_1_ACACCCTTCTCCCTGA-1	SC319_1	TRAV10	#N/A	TRAJ18	#N/A	CVVSDRGSTLGRLYF	1	15	TRBV25-1	#N/A	CASSEGGADTQYF	1	13	CVVSDRGSTLGRLYF_CASSEGGADTQYF
SC319_1_ACACCCTTCTTCATGT-1	SC319_1	TRAV10	#N/A	TRAJ18	#N/A	CVVSDRGSTLGRLYF	1	15	TRBV25-1	#N/A	CASSETGAKNIQYF	1	14	CVVSDRGSTLGRLYF_CASSETGAKNIQYF
SC319_1_ACACCGGCATCTGGTA-1	SC319_1	TRAV10	#N/A	TRAJ18	#N/A	CVVSDRGSTLGRLYF	1	15	TRBV25-1	#N/A	CASSEGYEQYF	1	11	CVVSDRGSTLGRLYF_CASSEGYEQYF
SC319_1_ACACCGGGTAAGTTCC-1	SC319_1	TRAV10	#N/A	TRAJ18	#N/A	CVVSDRGSTLGRLYF	1	15	TRBV25-1	#N/A	CASSEADTQYF	1	11	CVVSDRGSTLGRLYF_CASSEADTQYF
SC319_1_ACACTGAAGGATTCGG-1	SC319_1	TRAV10	#N/A	TRAJ18	#N/A	CVVSDRGSTLGRLYF	1	15	TRBV25-1	#N/A	CASSERGGTDTQYF	1	14	CVVSDRGSTLGRLYF_CASSERGGTDTQYF
SC319_1_ACACTGACAATGAAAC-1	SC319_1	TRAV10	#N/A	TRAJ18	#N/A	CVVSDRGSTLGRLYF	1	15	TRBV25-1	#N/A	CASSDRGDYEQYF	1	13	CVVSDRGSTLGRLYF_CASSDRGDYEQYF
SC319_1_ACACTGACACCACGTG-1	SC319_1	TRAV10	#N/A	TRAJ18	#N/A	CVVSDRGSTLGRLYF	1	15	TRBV25-1	#N/A	CASSESRGSGGSETQYF	1	17	CVVSDRGSTLGRLYF_CASSESRGSGGSETQYF
SC319_1_ACACTGAGTGTTTGTG-1	SC319_1	TRAV10	#N/A	TRAJ18	#N/A	CVVSDRGSTLGRLYF	1	15	TRBV25-1	#N/A	CASSQNSGNTIYF	1	13	CVVSDRGSTLGRLYF_CASSQNSGNTIYF
SC319_1_ACAGCCGCACCTTGTC-1	SC319_1	TRAV10	#N/A	TRAJ18	#N/A	CVVSDRGSTLGRLYF	1	15	TRBV25-1	#N/A	CASSESGGWNNEQFF	1	15	CVVSDRGSTLGRLYF_CASSESGGWNNEQFF
SC319_1_ACAGCCGCACGTCTCT-1	SC319_1	TRAV10	#N/A	TRAJ18	#N/A	CVVSDRGSTLGRLYF	1	15	#N/A	#N/A	NA	1	0	CVVSDRGSTLGRLYF_NA
SC319_1_ACAGCCGGTACAAGTA-1	SC319_1	TRAV10	#N/A	TRAJ18	#N/A	CVVSDRGSTLGRLYF	1	15	TRBV25-1	#N/A	CATTEQGGVLTDTQYF	1	16	CVVSDRGSTLGRLYF_CATTEQGGVLTDTQYF
SC319_1_ACAGCCGTCAGCTCTC-1	SC319_1	TRAV10	#N/A	TRAJ18	#N/A	CVVSDRGSTLGRLYF	1	15	TRBV25-1	#N/A	CASSDRGGNTIYF	1	13	CVVSDRGSTLGRLYF_CASSDRGGNTIYF
SC319_1_ACAGCCGTCCTTGCCA-1	SC319_1	TRAV10	#N/A	TRAJ18	#N/A	CVVSDRGSTLGRLYF	1	15	TRBV25-1	#N/A	CASSGYQGLAGEETQYF	1	17	CVVSDRGSTLGRLYF_CASSGYQGLAGEETQYF
SC319_1_ACAGCTAAGTGTCCAT-1	SC319_1	TRAV10	#N/A	TRAJ18	#N/A	CVVSDRGSTLGRLYF	1	15	TRBV25-1	#N/A	CASTGTGVSPLHF	1	13	CVVSDRGSTLGRLYF_CASTGTGVSPLHF
SC319_1_ACAGCTACACACCGCA-1	SC319_1	TRAV10	#N/A	TRAJ18	#N/A	CVVSDRGSTLGRLYF	1	15	TRBV25-1	#N/A	CATHRGSAGGPLKETQYF	1	18	CVVSDRGSTLGRLYF_CATHRGSAGGPLKETQYF
SC319_1_ACAGCTACACGCTTTC-1	SC319_1	TRAV10	#N/A	TRAJ18	#N/A	CVVSDRGSTLGRLYF	1	15	TRBV25-1	#N/A	CASSNKLRTGRDTDTQYF	1	18	CVVSDRGSTLGRLYF_CASSNKLRTGRDTDTQYF
SC319_1_ACAGCTAGTCAGGACA-1	SC319_1	TRAV10	#N/A	TRAJ18	#N/A	CVVSDRGSTLGRLYF	1	15	TRBV25-1	#N/A	CASSGYQGLAGEETQYF	1	17	CVVSDRGSTLGRLYF_CASSGYQGLAGEETQYF
SC319_1_ACAGCTATCAGGTAAA-1	SC319_1	TRAV10	#N/A	TRAJ18	#N/A	CVVSDRGSTLGRLYF	1	15	TRBV25-1	#N/A	CASSQNSGNTIYF	1	13	CVVSDRGSTLGRLYF_CASSQNSGNTIYF
SC319_1_ACATACGCACATCCAA-1	SC319_1	TRAV10	#N/A	TRAJ18	#N/A	CVVSDRGSTLGRLYF	1	15	TRBV25-1	#N/A	CASSEQGAKNIQYF	1	14	CVVSDRGSTLGRLYF_CASSEQGAKNIQYF
SC319_1_ACATACGTCCGCGCAA-1	SC319_1	TRAV10	#N/A	TRAJ18	#N/A	CVVSDRGSTLGRLYF	1	15	TRBV25-1	#N/A	CASSARGSGGSTDTQYF	1	17	CVVSDRGSTLGRLYF_CASSARGSGGSTDTQYF
SC319_1_ACATACGTCCTTTCTC-1	SC319_1	TRAV10	#N/A	TRAJ18	#N/A	CVVSDRGSTLGRLYF	1	15	TRBV25-1	#N/A	CASSEGTNSYEQYF	1	14	CVVSDRGSTLGRLYF_CASSEGTNSYEQYF
SC319_1_ACATACGTCGCATGAT-1	SC319_1	TRAV10	#N/A	TRAJ18	#N/A	CVVSDRGSTLGRLYF	1	15	TRBV25-1	#N/A	CASSEQGARGTDTQYF	1	16	CVVSDRGSTLGRLYF_CASSEQGARGTDTQYF
SC319_1_ACATCAGCATGAAGTA-1	SC319_1	TRAV10	#N/A	TRAJ18	#N/A	CVVSDRGSTLGRLYF	1	15	TRBV25-1	#N/A	CASSEGVGDSEQFF	1	14	CVVSDRGSTLGRLYF_CASSEGVGDSEQFF
SC319_1_ACATCAGCATGCCTAA-1	SC319_1	TRAV10	#N/A	TRAJ18	#N/A	CVVSDRGSTLGRLYF	1	15	TRBV25-1	#N/A	CASSEDCHSGTCTDTQYF	1	18	CVVSDRGSTLGRLYF_CASSEDCHSGTCTDTQYF
SC319_1_ACATCAGCATTCTTAC-1	SC319_1	TRAV10	#N/A	TRAJ18	#N/A	CVVSDRGSTLGRLYF	1	15	#N/A	#N/A	NA	1	0	CVVSDRGSTLGRLYF_NA
SC319_1_ACATCAGGTGATAAAC-1	SC319_1	TRAV10	#N/A	TRAJ18	#N/A	CVVSDRGSTLGRLYF	1	15	#N/A	#N/A	NA	1	0	CVVSDRGSTLGRLYF_NA
SC319_1_ACATCAGTCACATGCA-1	SC319_1	TRAV10	#N/A	TRAJ18	#N/A	CVVSDRGSTLGRLYF	1	15	TRBV25-1	#N/A	CASSGPGGDFNQPQHF	1	16	CVVSDRGSTLGRLYF_CASSGPGGDFNQPQHF
SC319_1_ACATGGTCAAACGCGA-1	SC319_1	TRAV10	#N/A	TRAJ18	#N/A	CVVSDRGSTLGRLYF	1	15	TRBV25-1	#N/A	CASSGLKSTGELFF	1	14	CVVSDRGSTLGRLYF_CASSGLKSTGELFF
SC319_1_ACATGGTTCTTCCTTC-1	SC319_1	TRAV10	#N/A	TRAJ18	#N/A	CVVSDRGSTLGRLYF	1	15	TRBV25-1	#N/A	CASSSTARSGYGYTF	1	15	CVVSDRGSTLGRLYF_CASSSTARSGYGYTF
SC319_1_ACCAGTAAGAATTCCC-1	SC319_1	TRAV10	#N/A	TRAJ18	#N/A	CVVSDRGSTLGRLYF	1	15	#N/A	#N/A	NA	1	0	CVVSDRGSTLGRLYF_NA
SC319_1_ACCAGTAAGCCTATGT-1	SC319_1	TRAV10	#N/A	TRAJ18	#N/A	CVVSDRGSTLGRLYF	1	15	TRBV25-1	#N/A	CASSENRDRGEETQYF	1	16	CVVSDRGSTLGRLYF_CASSENRDRGEETQYF
SC319_1_ACCAGTACAGCTGTTA-1	SC319_1	TRAV10	#N/A	TRAJ18	#N/A	CVVSDRGSTLGRLYF	1	15	TRBV25-1	#N/A	CASSEQGARGTDTQYF	1	16	CVVSDRGSTLGRLYF_CASSEQGARGTDTQYF
SC319_1_ACCAGTATCGGTCCGA-1	SC319_1	TRAV10	#N/A	TRAJ18	#N/A	CVVSDRGSTLGRLYF	1	15	TRBV25-1	#N/A	CASSEYRGNTGELFF	1	15	CVVSDRGSTLGRLYF_CASSEYRGNTGELFF
SC319_1_ACCAGTATCGGTCTAA-1	SC319_1	TRAV10	#N/A	TRAJ18	#N/A	CVVSDRGSTLGRLYF	1	15	TRBV25-1	#N/A	CASSVRGQGAETQYF	1	15	CVVSDRGSTLGRLYF_CASSVRGQGAETQYF
SC319_1_ACCCACTAGAAGATTC-1	SC319_1	TRAV10	#N/A	TRAJ18	#N/A	CVVSDRGSTLGRLYF	1	15	TRBV25-1	#N/A	CASSNGGGNQPQHF	1	14	CVVSDRGSTLGRLYF_CASSNGGGNQPQHF
SC319_1_ACCCACTAGGCCCTTG-1	SC319_1	TRAV10	#N/A	TRAJ18	#N/A	CVVSDRGSTLGRLYF	1	15	TRBV7-6	TRBV25-1	CASTARGGGLSSYEQYV;CASSESGPGRQETQYF	2	33	CVVSDRGSTLGRLYF_CASTARGGGLSSYEQYV;CASSESGPGRQETQYF
SC319_1_ACCCACTAGGTAGCTG-1	SC319_1	TRAV10	#N/A	TRAJ18	#N/A	CVVIDRGSTLGRLYF	1	15	TRBV25-1	#N/A	CASSDFTGGDTQYF	1	14	CVVIDRGSTLGRLYF_CASSDFTGGDTQYF
SC319_1_ACCCACTCACTCAGGC-1	SC319_1	TRAV10	#N/A	TRAJ18	#N/A	CVVSDRGSTLGRLYF	1	15	TRBV25-1	#N/A	CASSAPGGAYNEQFF	1	15	CVVSDRGSTLGRLYF_CASSAPGGAYNEQFF
SC319_1_ACCGTAACAGCTGTGC-1	SC319_1	TRAV10	#N/A	TRAJ18	#N/A	CVVSDRGSTLGRLYF	1	15	TRBV25-1	#N/A	CASSENRDRGEETQYF	1	16	CVVSDRGSTLGRLYF_CASSENRDRGEETQYF
SC319_1_ACCGTAATCCGCTGTT-1	SC319_1	TRAV10	#N/A	TRAJ18	#N/A	CVVSDRGSTLGRLYF	1	15	#N/A	#N/A	NA	1	0	CVVSDRGSTLGRLYF_NA
SC319_1_ACCTTTAAGACCACGA-1	SC319_1	TRAV10	#N/A	TRAJ18	#N/A	CVVSDRGSTLGRLYF	1	15	TRBV25-1	#N/A	CASRPFSTGGQETQYF	1	16	CVVSDRGSTLGRLYF_CASRPFSTGGQETQYF
SC319_1_ACCTTTAAGATATGCA-1	SC319_1	TRAV10	TRAV8-2	TRAJ18	TRAJ4	CVVSDRGSTLGRLYF;CVVSGIMFSGGYNKLIF	2	32	TRBV25-1	#N/A	CASSYTSGAYNEQFF	1	15	CVVSDRGSTLGRLYF;CVVSGIMFSGGYNKLIF_CASSYTSGAYNEQFF
SC319_1_ACCTTTAAGCAGCGTA-1	SC319_1	TRAV10	#N/A	TRAJ18	#N/A	CVVSDRGSTLGRLYF	1	15	TRBV25-1	#N/A	CASTGTGFYEQYF	1	13	CVVSDRGSTLGRLYF_CASTGTGFYEQYF
SC319_1_ACCTTTATCCTGCTTG-1	SC319_1	TRAV10	#N/A	TRAJ18	#N/A	CVVSDRGSTLGRLYF	1	15	TRBV25-1	#N/A	CASSEYTDTQYF	1	12	CVVSDRGSTLGRLYF_CASSEYTDTQYF
SC319_1_ACGAGCCCACCCTATC-1	SC319_1	TRAV10	#N/A	TRAJ18	#N/A	CVVSDRGSTLGRLYF	1	15	TRBV25-1	#N/A	CASSEQQGGEHEQFF	1	15	CVVSDRGSTLGRLYF_CASSEQQGGEHEQFF
SC319_1_ACGAGCCCATGTTGAC-1	SC319_1	TRAV10	#N/A	TRAJ18	#N/A	CVVSDRGSTLGRLYF	1	15	TRBV24-1	TRBV25-1	CATSDLAGGYEQYV;CASSGETQYF	2	24	CVVSDRGSTLGRLYF_CATSDLAGGYEQYV;CASSGETQYF
SC319_1_ACGAGCCGTGGCAAAC-1	SC319_1	TRAV10	#N/A	TRAJ18	#N/A	CVVSDRGSTLGRLYF	1	15	TRBV25-1	#N/A	CASSESPGGRSNEKLFF	1	17	CVVSDRGSTLGRLYF_CASSESPGGRSNEKLFF
SC319_1_ACGATACAGGGATCTG-1	SC319_1	TRAV10	#N/A	TRAJ18	#N/A	CVVSDRGSTLGRLYF	1	15	TRBV25-1	#N/A	CASSESSYNEQFF	1	13	CVVSDRGSTLGRLYF_CASSESSYNEQFF
SC319_1_ACGATACAGTATGACA-1	SC319_1	TRAV10	#N/A	TRAJ18	#N/A	CVVSDRGSTLGRLYF	1	15	TRBV25-1	#N/A	CASSEQGGEKLFF	1	13	CVVSDRGSTLGRLYF_CASSEQGGEKLFF
SC319_1_ACGATACCAGGCTGAA-1	SC319_1	TRAV10	#N/A	TRAJ18	#N/A	CVVSDRGSTLGRLYF	1	15	TRBV25-1	#N/A	CASSEIAFGDSTDTQYF	1	17	CVVSDRGSTLGRLYF_CASSEIAFGDSTDTQYF
SC319_1_ACGATACTCCCTCTTT-1	SC319_1	TRAV10	#N/A	TRAJ18	#N/A	CVVSDRGSTLGRLYF	1	15	TRBV25-1	#N/A	CASSGPSHTQYF	1	12	CVVSDRGSTLGRLYF_CASSGPSHTQYF
SC319_1_ACGATGTAGACGCAAC-1	SC319_1	TRAV10	#N/A	TRAJ18	#N/A	CVVSDRGSTLGRLYF	1	15	TRBV6-5	#N/A	CASSYSSLAGHEQYF	1	15	CVVSDRGSTLGRLYF_CASSYSSLAGHEQYF
SC319_1_ACGATGTAGAGGTTGC-1	SC319_1	TRAV10	#N/A	TRAJ18	#N/A	CVVSDRGSTLGRLYF	1	15	TRBV25-1	#N/A	CASSDRQGNTDTQYF	1	15	CVVSDRGSTLGRLYF_CASSDRQGNTDTQYF
SC319_1_ACGATGTTCAGCACAT-1	SC319_1	TRAV10	#N/A	TRAJ18	#N/A	CVVSDRGSTLGRLYF	1	15	TRBV25-1	#N/A	CASSANGLANYEQYF	1	15	CVVSDRGSTLGRLYF_CASSANGLANYEQYF
SC319_1_ACGATGTTCCGTAGGC-1	SC319_1	TRAV10	#N/A	TRAJ18	#N/A	CVVSDRGSTLGRLYF	1	15	TRBV25-1	#N/A	CASSDPLGTDTQYF	1	14	CVVSDRGSTLGRLYF_CASSDPLGTDTQYF
SC319_1_ACGATGTTCTTTCCTC-1	SC319_1	TRAV10	#N/A	TRAJ18	#N/A	CVVSDRGSTLGRLYF	1	15	TRBV25-1	#N/A	CASRTHEGGGGEKLFF	1	16	CVVSDRGSTLGRLYF_CASRTHEGGGGEKLFF
SC319_1_ACGCAGCAGATGTGTA-1	SC319_1	TRAV10	#N/A	TRAJ18	#N/A	CVVSDRGSTLGRLYF	1	15	TRBV25-1	TRBV25-1	CASRPWTSGSDEQFF;CASGDSNTEAFF	2	27	CVVSDRGSTLGRLYF_CASRPWTSGSDEQFF;CASGDSNTEAFF
SC319_1_ACGCAGCCAAGGACAC-1	SC319_1	TRAV10	#N/A	TRAJ18	#N/A	CVVSDRGSTLGRLYF	1	15	TRBV25-1	#N/A	CASSESRTSGTYNEQFF	1	17	CVVSDRGSTLGRLYF_CASSESRTSGTYNEQFF
SC319_1_ACGCAGCCACTGTCGG-1	SC319_1	TRAV10	#N/A	TRAJ18	#N/A	CVVSDRGSTLGRLYF	1	15	#N/A	#N/A	NA	1	0	CVVSDRGSTLGRLYF_NA
SC319_1_ACGCAGCGTTCGCGAC-1	SC319_1	TRAV10	#N/A	TRAJ18	#N/A	CVVSDRGSTLGRLYF	1	15	TRBV25-1	#N/A	CASSEHGGAYNEQFF	1	15	CVVSDRGSTLGRLYF_CASSEHGGAYNEQFF
SC319_1_ACGCCAGAGAAAGTGG-1	SC319_1	TRAV10	#N/A	TRAJ18	#N/A	CVVSDRGSTLGRLYF	1	15	TRBV25-1	#N/A	CASSDSQTDNYEQYF	1	15	CVVSDRGSTLGRLYF_CASSDSQTDNYEQYF
SC319_1_ACGCCAGAGTAGCGGT-1	SC319_1	TRAV10	#N/A	TRAJ18	#N/A	CVVSDRGSTLGRLYF	1	15	#N/A	#N/A	NA	1	0	CVVSDRGSTLGRLYF_NA
SC319_1_ACGCCAGCAATTGCTG-1	SC319_1	TRAV10	#N/A	TRAJ18	#N/A	CVVSDRGSTLGRLYF	1	15	TRBV25-1	#N/A	CASSETATNEKLFF	1	14	CVVSDRGSTLGRLYF_CASSETATNEKLFF
SC319_1_ACGCCAGGTAAAGGAG-1	SC319_1	TRAV10	#N/A	TRAJ18	#N/A	CVVSDRGSTLGRLYF	1	15	TRBV25-1	#N/A	CASRLASTDTQYF	1	13	CVVSDRGSTLGRLYF_CASRLASTDTQYF
SC319_1_ACGCCAGGTTAGGGTG-1	SC319_1	TRAV10	#N/A	TRAJ18	#N/A	CVVSDRGSTLGRLYF	1	15	TRBV25-1	#N/A	CASGKAGGPDEQYF	1	14	CVVSDRGSTLGRLYF_CASGKAGGPDEQYF
SC319_1_ACGCCAGTCAGGCAAG-1	SC319_1	TRAV10	#N/A	TRAJ18	#N/A	CVVSDRGSTLGRLYF	1	15	TRBV25-1	#N/A	CASSASLRTDTQYF	1	14	CVVSDRGSTLGRLYF_CASSASLRTDTQYF
SC319_1_ACGCCAGTCCCTAACC-1	SC319_1	TRAV10	#N/A	TRAJ18	#N/A	CVVSDRGSTLGRLYF	1	15	TRBV25-1	#N/A	CASSEETQYF	1	10	CVVSDRGSTLGRLYF_CASSEETQYF
SC319_1_ACGCCGACACCTATCC-1	SC319_1	TRAV10	TRAV10	TRAJ18	TRAJ24	CVVSDRGSTLGRLYF;CVVSEEDSWGKLQF	2	29	TRBV25-1	#N/A	CASGGGVSYNEQFF	1	14	CVVSDRGSTLGRLYF;CVVSEEDSWGKLQF_CASGGGVSYNEQFF
SC319_1_ACGCCGACATATACCG-1	SC319_1	TRAV10	#N/A	TRAJ18	#N/A	CVVSDRGSTLGRLYF	1	15	TRBV25-1	#N/A	CASSESGLSNQPQHF	1	15	CVVSDRGSTLGRLYF_CASSESGLSNQPQHF
SC319_1_ACGCCGACATTAACCG-1	SC319_1	TRAV10	#N/A	TRAJ18	#N/A	CVVSDRGSTLGRLYF	1	15	TRBV25-1	#N/A	CASSGQPSGQETQYF	1	15	CVVSDRGSTLGRLYF_CASSGQPSGQETQYF
SC319_1_ACGCCGACATTCACTT-1	SC319_1	TRAV10	#N/A	TRAJ18	#N/A	CVVIDRGSTLGRLYF	1	15	TRBV25-1	#N/A	CASSVHNSERRYNEQFF	1	17	CVVIDRGSTLGRLYF_CASSVHNSERRYNEQFF
SC319_1_ACGCCGAGTAGCGTGA-1	SC319_1	TRAV10	#N/A	TRAJ18	#N/A	CVVSDRGSTLGRLYF	1	15	TRBV25-1	#N/A	CASSEGLTDTQYF	1	13	CVVSDRGSTLGRLYF_CASSEGLTDTQYF
SC319_1_ACGCCGAGTCAAAGCG-1	SC319_1	TRAV10	#N/A	TRAJ18	#N/A	CVVSDRGSTLGRLYF	1	15	TRBV25-1	#N/A	CASRDRVGTGELFF	1	14	CVVSDRGSTLGRLYF_CASRDRVGTGELFF
SC319_1_ACGCCGATCACTTATC-1	SC319_1	TRAV10	#N/A	TRAJ18	#N/A	CVVSDRGSTLGRLYF	1	15	TRBV25-1	#N/A	CASSERREGYEQYF	1	14	CVVSDRGSTLGRLYF_CASSERREGYEQYF
SC319_1_ACGCCGATCCGTTGCT-1	SC319_1	TRAV10	#N/A	TRAJ18	#N/A	CVVSDRGSTLGRLYF	1	15	TRBV25-1	#N/A	CASSDGGFETQYF	1	13	CVVSDRGSTLGRLYF_CASSDGGFETQYF
SC319_1_ACGGAGAGTCTAAACC-1	SC319_1	TRAV10	#N/A	TRAJ18	#N/A	CVVSDRGSTLGRLYF	1	15	TRBV25-1	#N/A	CASSESGPGRQETQYF	1	16	CVVSDRGSTLGRLYF_CASSESGPGRQETQYF
SC319_1_ACGGAGATCGCTGATA-1	SC319_1	TRAV10	#N/A	TRAJ18	#N/A	CVVSDRGSTLGRLYF	1	15	TRBV25-1	#N/A	CASSERTSGSTDTQYF	1	16	CVVSDRGSTLGRLYF_CASSERTSGSTDTQYF
SC319_1_ACGGCCACAAGCTGAG-1	SC319_1	TRAV10	#N/A	TRAJ18	#N/A	CVVSDRGSTLGRLYF	1	15	TRBV25-1	#N/A	CASRDRGDNEQFF	1	13	CVVSDRGSTLGRLYF_CASRDRGDNEQFF
SC319_1_ACGGCCACAAGCTGGA-1	SC319_1	TRAV10	#N/A	TRAJ18	#N/A	CVVSDRGSTLGRLYF	1	15	TRBV25-1	#N/A	CASSDRQGNTDTQYF	1	15	CVVSDRGSTLGRLYF_CASSDRQGNTDTQYF
SC319_1_ACGGCCAGTCCGTCAG-1	SC319_1	TRAV10	#N/A	TRAJ18	#N/A	CVVSDRGSTLGRLYF	1	15	TRBV25-1	#N/A	CASSASLRTDTQYF	1	14	CVVSDRGSTLGRLYF_CASSASLRTDTQYF
SC319_1_ACGGCCAGTCTCTCTG-1	SC319_1	TRAV10	#N/A	TRAJ18	#N/A	CVVNDRGSTLGRLYF	1	15	TRBV25-1	#N/A	CASSEGLAGVSDTQYF	1	16	CVVNDRGSTLGRLYF_CASSEGLAGVSDTQYF
SC319_1_ACGGCCAGTGTGGCTC-1	SC319_1	TRAV10	#N/A	TRAJ18	#N/A	CVVSDRGSTLGRLYF	1	15	TRBV25-1	#N/A	CASSERTSGSTDTQYF	1	16	CVVSDRGSTLGRLYF_CASSERTSGSTDTQYF
SC319_1_ACGGCCATCGAACTGT-1	SC319_1	TRAV10	#N/A	TRAJ18	#N/A	CVVSDRGSTLGRLYF	1	15	TRBV25-1	#N/A	CASSGTSGRKTQYF	1	14	CVVSDRGSTLGRLYF_CASSGTSGRKTQYF
SC319_1_ACGGCCATCTCCAGGG-1	SC319_1	TRAV10	#N/A	TRAJ18	#N/A	CVVSDRGSTLGRLYF	1	15	TRBV25-1	#N/A	CASSAGTGGNQPQHF	1	15	CVVSDRGSTLGRLYF_CASSAGTGGNQPQHF
SC319_1_ACGGGCTCAAAGGTGC-1	SC319_1	TRAV10	#N/A	TRAJ18	#N/A	CVVSDRGSTLGRLYF	1	15	TRBV25-1	#N/A	CASSGKIGLSNTEAFF	1	16	CVVSDRGSTLGRLYF_CASSGKIGLSNTEAFF
SC319_1_ACGGGCTCACATAACC-1	SC319_1	TRAV10	#N/A	TRAJ18	#N/A	CVVSDRGSTLGRLYF	1	15	#N/A	#N/A	NA	1	0	CVVSDRGSTLGRLYF_NA
SC319_1_ACGGGCTCACTAGTAC-1	SC319_1	TRAV10	#N/A	TRAJ18	#N/A	CVVSDRGSTLGRLYF	1	15	TRBV25-1	#N/A	CASSHLNTEAFF	1	12	CVVSDRGSTLGRLYF_CASSHLNTEAFF
SC319_1_ACGGGCTCACTTCTGC-1	SC319_1	TRAV10	#N/A	TRAJ18	#N/A	CVVSDRGSTLGRLYF	1	15	TRBV25-1	#N/A	CASSGGLSSYNEQFF	1	15	CVVSDRGSTLGRLYF_CASSGGLSSYNEQFF
SC319_1_ACGGGCTTCAGCTCGG-1	SC319_1	TRAV10	#N/A	TRAJ18	#N/A	CVVSDRGSTLGRLYF	1	15	TRBV25-1	#N/A	CASIGQAHNEQFF	1	13	CVVSDRGSTLGRLYF_CASIGQAHNEQFF
SC319_1_ACGGGCTTCCAAATGC-1	SC319_1	TRAV10	#N/A	TRAJ18	#N/A	CVVSDRGSTLGRLYF	1	15	TRBV25-1	#N/A	CASSESNEQFF	1	11	CVVSDRGSTLGRLYF_CASSESNEQFF
SC319_1_ACGGGTCAGGCAGGTT-1	SC319_1	TRAV10	#N/A	TRAJ18	#N/A	CVVSDRGSTLGRLYF	1	15	TRBV25-1	#N/A	CASSDRPQGSNEQFF	1	15	CVVSDRGSTLGRLYF_CASSDRPQGSNEQFF
SC319_1_ACGGGTCAGGTAAACT-1	SC319_1	TRAV10	#N/A	TRAJ18	#N/A	CVVSDRGSTLGRLYF	1	15	TRBV25-1	#N/A	CASSEGGHNQPQHF	1	14	CVVSDRGSTLGRLYF_CASSEGGHNQPQHF
SC319_1_ACGGGTCCACCAGGTC-1	SC319_1	TRAV10	#N/A	TRAJ18	#N/A	CVVSDRGSTLGRLYF	1	15	TRBV25-1	#N/A	CASSERGGTDTQYF	1	14	CVVSDRGSTLGRLYF_CASSERGGTDTQYF
SC319_1_ACGGGTCGTAGGGACT-1	SC319_1	TRAV10	#N/A	TRAJ18	#N/A	CVVSDRGSTLGRLYF	1	15	TRBV25-1	#N/A	CASSEGLEVKGPSSYNEQFF	1	20	CVVSDRGSTLGRLYF_CASSEGLEVKGPSSYNEQFF
SC319_1_ACGGGTCTCTCTTATG-1	SC319_1	TRAV10	#N/A	TRAJ18	#N/A	CVVSDRGSTLGRLYF	1	15	TRBV25-1	#N/A	CASSHLNTEAFF	1	12	CVVSDRGSTLGRLYF_CASSHLNTEAFF
SC319_1_ACGTCAAAGGCTCATT-1	SC319_1	TRAV10	#N/A	TRAJ18	#N/A	CVVSDRGSTLGRLYF	1	15	TRBV25-1	#N/A	CASSEYIGTSGPRKTTDTQYF	1	21	CVVSDRGSTLGRLYF_CASSEYIGTSGPRKTTDTQYF
SC319_1_ACGTCAAAGTGTACTC-1	SC319_1	TRAV10	#N/A	TRAJ18	#N/A	CVVSDRGSTLGRLYF	1	15	TRBV25-1	#N/A	CASTLTRSGTQYF	1	13	CVVSDRGSTLGRLYF_CASTLTRSGTQYF
SC319_1_ACGTCAACAGCTTAAC-1	SC319_1	TRAV10	#N/A	TRAJ18	#N/A	CVVSDRGSTLGRLYF	1	15	TRBV7-6	TRBV25-1	CASTARGGGLSSYEQYV;CASSESGPGRQETQYF	2	33	CVVSDRGSTLGRLYF_CASTARGGGLSSYEQYV;CASSESGPGRQETQYF
SC319_1_ACTATCTAGGGAAACA-1	SC319_1	TRAV10	#N/A	TRAJ18	#N/A	CVVSDRGSTLGRLYF	1	15	TRBV25-1	#N/A	CASSIPGDRARTDTQYF	1	17	CVVSDRGSTLGRLYF_CASSIPGDRARTDTQYF
SC319_1_ACTATCTCATCCGCGA-1	SC319_1	TRAV10	#N/A	TRAJ18	#N/A	CVVSDRGSTLGRLYF	1	15	TRBV25-1	#N/A	CASSEFGQGNSGNTIYF	1	17	CVVSDRGSTLGRLYF_CASSEFGQGNSGNTIYF
SC319_1_ACTATCTGTGTTAAGA-1	SC319_1	TRAV10	#N/A	TRAJ18	#N/A	CVVSDRGSTLGRLYF	1	15	TRBV25-1	#N/A	CASSHSAKNIQYF	1	13	CVVSDRGSTLGRLYF_CASSHSAKNIQYF
SC319_1_ACTATCTTCCCAACGG-1	SC319_1	TRAV10	#N/A	TRAJ18	#N/A	CVVSDRGSTLGRLYF	1	15	TRBV25-1	TRBV25-1	CASSDGGFETQYF;CASSAPGRGTKRDNEQFF	2	31	CVVSDRGSTLGRLYF_CASSDGGFETQYF;CASSAPGRGTKRDNEQFF
SC319_1_ACTGAACCAGATGGGT-1	SC319_1	TRAV10	#N/A	TRAJ18	#N/A	CVVSDRGSTLGRLYF	1	15	TRBV25-1	#N/A	CASSGTSGGADTQYF	1	15	CVVSDRGSTLGRLYF_CASSGTSGGADTQYF
SC319_1_ACTGAACGTTAGGGTG-1	SC319_1	TRAV10	#N/A	TRAJ18	#N/A	CVVSDRGSTLGRLYF	1	15	TRBV25-1	#N/A	CASSVRGQGAETQYF	1	15	CVVSDRGSTLGRLYF_CASSVRGQGAETQYF
SC319_1_ACTGAACTCTGTTGAG-1	SC319_1	TRAV10	#N/A	TRAJ18	#N/A	CVVSDRGSTLGRLYF	1	15	TRBV25-1	#N/A	CASSEHSGNTIYF	1	13	CVVSDRGSTLGRLYF_CASSEHSGNTIYF
SC319_1_ACTGAGTAGATACACA-1	SC319_1	TRAV10	#N/A	TRAJ18	#N/A	CVVSDRGSTLGRLYF	1	15	TRBV25-1	#N/A	CASSGSSGGNEQFF	1	14	CVVSDRGSTLGRLYF_CASSGSSGGNEQFF
SC319_1_ACTGAGTAGTGAAGAG-1	SC319_1	TRAV10	#N/A	TRAJ18	#N/A	CVVSDRGSTLGRLYF	1	15	TRBV25-1	#N/A	CATTEQGGVLTDTQYF	1	16	CVVSDRGSTLGRLYF_CATTEQGGVLTDTQYF
SC319_1_ACTGAGTCACCAGATT-1	SC319_1	TRAV10	#N/A	TRAJ18	#N/A	CVVSDRGSTLGRLYF	1	15	TRBV25-1	#N/A	CASSQNSGNTIYF	1	13	CVVSDRGSTLGRLYF_CASSQNSGNTIYF
SC319_1_ACTGAGTCATGCAATC-1	SC319_1	TRAV10	#N/A	TRAJ18	#N/A	CVVSDRGSTLGRLYF	1	15	TRBV25-1	#N/A	CASSERGGTDTQYF	1	14	CVVSDRGSTLGRLYF_CASSERGGTDTQYF
SC319_1_ACTGAGTGTCCTAGCG-1	SC319_1	TRAV10	#N/A	TRAJ18	#N/A	CVVSDRGSTLGRLYF	1	15	TRBV25-1	#N/A	CASSVARRVSTDTQYF	1	16	CVVSDRGSTLGRLYF_CASSVARRVSTDTQYF
SC319_1_ACTGAGTGTTTGTGTG-1	SC319_1	TRAV10	#N/A	TRAJ18	#N/A	CVVSDRGSTLGRLYF	1	15	TRBV25-1	#N/A	CASSGGLSSYNEQFF	1	15	CVVSDRGSTLGRLYF_CASSGGLSSYNEQFF
SC319_1_ACTGATGAGACAAGCC-1	SC319_1	TRAV10	#N/A	TRAJ18	#N/A	CVVSDRGSTLGRLYF	1	15	TRBV25-1	#N/A	CASLEQNIQYF	1	11	CVVSDRGSTLGRLYF_CASLEQNIQYF
SC319_1_ACTGATGCACGGCCAT-1	SC319_1	TRAV10	#N/A	TRAJ18	#N/A	CVVSDRGSTLGRLYF	1	15	#N/A	#N/A	NA	1	0	CVVSDRGSTLGRLYF_NA
SC319_1_ACTGCTCCACAAGACG-1	SC319_1	TRAV10	#N/A	TRAJ18	#N/A	CVVSDRGSTLGRLYF	1	15	TRBV25-1	#N/A	CASSRVHQETQYF	1	13	CVVSDRGSTLGRLYF_CASSRVHQETQYF
SC319_1_ACTGCTCCACGTTGGC-1	SC319_1	TRAV10	#N/A	TRAJ18	#N/A	CVVSDRGSTLGRLYF	1	15	TRBV25-1	#N/A	CASSERREGYEQYF	1	14	CVVSDRGSTLGRLYF_CASSERREGYEQYF
SC319_1_ACTGCTCCAGCTGTAT-1	SC319_1	TRAV10	#N/A	TRAJ18	#N/A	CVVSDRGSTLGRLYF	1	15	TRBV25-1	#N/A	CASSDREGEQYF	1	12	CVVSDRGSTLGRLYF_CASSDREGEQYF
SC319_1_ACTGCTCGTGAAAGAG-1	SC319_1	TRAV10	#N/A	TRAJ18	#N/A	CVVSDRGSTLGRLYF	1	15	TRBV25-1	#N/A	CASSGYQGLAGEETQYF	1	17	CVVSDRGSTLGRLYF_CASSGYQGLAGEETQYF
SC319_1_ACTGCTCGTTCCCTTG-1	SC319_1	TRAV10	#N/A	TRAJ18	#N/A	CVVSDRGSTLGRLYF	1	15	TRBV25-1	#N/A	CASSETGAKNIQYF	1	14	CVVSDRGSTLGRLYF_CASSETGAKNIQYF
SC319_1_ACTGCTCTCCAAGTAC-1	SC319_1	TRAV10	#N/A	TRAJ18	#N/A	CVVSDRGSTLGRLYF	1	15	TRBV25-1	#N/A	CASRLASTDTQYF	1	13	CVVSDRGSTLGRLYF_CASRLASTDTQYF
SC319_1_ACTGTCCAGTGCCATT-1	SC319_1	TRAV10	#N/A	TRAJ18	#N/A	CVVSDRGSTLGRLYF	1	15	#N/A	#N/A	NA	1	0	CVVSDRGSTLGRLYF_NA
SC319_1_ACTGTCCTCAAACGGG-1	SC319_1	TRAV10	#N/A	TRAJ18	#N/A	CVVSDRGSTLGRLYF	1	15	#N/A	#N/A	NA	1	0	CVVSDRGSTLGRLYF_NA
SC319_1_ACTGTCCTCTACTCAT-1	SC319_1	TRAV10	#N/A	TRAJ18	#N/A	CVVSDRGSTLGRLYF	1	15	TRBV25-1	#N/A	CASSASLRTDTQYF	1	14	CVVSDRGSTLGRLYF_CASSASLRTDTQYF
SC319_1_ACTGTCCTCTTGAGAC-1	SC319_1	TRAV10	#N/A	TRAJ18	#N/A	CVVTDRGSTLGRLYF	1	15	TRBV25-1	#N/A	CASSEFSGGNYDTQYF	1	16	CVVTDRGSTLGRLYF_CASSEFSGGNYDTQYF
SC319_1_ACTTACTCAAGCCGTC-1	SC319_1	TRAV10	#N/A	TRAJ18	#N/A	CVVSDRGSTLGRLYF	1	15	TRBV25-1	#N/A	CASSGGLSSYNEQFF	1	15	CVVSDRGSTLGRLYF_CASSGGLSSYNEQFF
SC319_1_ACTTACTGTACAGTTC-1	SC319_1	TRAV10	#N/A	TRAJ18	#N/A	CVVSDRGSTLGRLYF	1	15	TRBV25-1	#N/A	CASLEQNIQYF	1	11	CVVSDRGSTLGRLYF_CASLEQNIQYF
SC319_1_ACTTACTGTACTCTCC-1	SC319_1	TRAV10	#N/A	TRAJ18	#N/A	CVVSDRGSTLGRLYF	1	15	TRBV25-1	TRBV12-4	CASSANERPSYEQYF;CASSLPCRTAPYEQYV	2	31	CVVSDRGSTLGRLYF_CASSANERPSYEQYF;CASSLPCRTAPYEQYV
SC319_1_ACTTACTGTGGAAAGA-1	SC319_1	TRAV10	#N/A	TRAJ18	#N/A	CVVSDRGSTLGRLYF	1	15	TRBV25-1	#N/A	CASSKETQYF	1	10	CVVSDRGSTLGRLYF_CASSKETQYF
SC319_1_ACTTACTTCGTACGGC-1	SC319_1	TRAV10	#N/A	TRAJ18	#N/A	CVVSDRGSTLGRLYF	1	15	TRBV25-1	#N/A	CASSGPQGAGETQYF	1	15	CVVSDRGSTLGRLYF_CASSGPQGAGETQYF
SC319_1_ACTTGTTAGCTGGAAC-1	SC319_1	TRAV10	#N/A	TRAJ18	#N/A	CVVSDRGSTLGRLYF	1	15	TRBV25-1	#N/A	CASSETGAKNIQYF	1	14	CVVSDRGSTLGRLYF_CASSETGAKNIQYF
SC319_1_ACTTGTTCAAATCCGT-1	SC319_1	TRAV10	#N/A	TRAJ18	#N/A	CVVSDRGSTLGRLYF	1	15	TRBV25-1	#N/A	CASSENRDRGEETQYF	1	16	CVVSDRGSTLGRLYF_CASSENRDRGEETQYF
SC319_1_ACTTGTTCACGGTGTC-1	SC319_1	TRAV10	#N/A	TRAJ18	#N/A	CVVSDRGSTLGRLYF	1	15	TRBV25-1	#N/A	CASGNWRGEQFF	1	12	CVVSDRGSTLGRLYF_CASGNWRGEQFF
SC319_1_ACTTGTTCAGGTGCCT-1	SC319_1	TRAV10	#N/A	TRAJ18	#N/A	CVVSDRGSTLGRLYF	1	15	TRBV25-1	#N/A	CASRTHEGGGGEKLFF	1	16	CVVSDRGSTLGRLYF_CASRTHEGGGGEKLFF
SC319_1_ACTTGTTGTAAACCTC-1	SC319_1	TRAV10	#N/A	TRAJ18	#N/A	CVVSDRGSTLGRLYF	1	15	TRBV25-1	#N/A	CASSDKETQYF	1	11	CVVSDRGSTLGRLYF_CASSDKETQYF
SC319_1_ACTTGTTGTGCTGTAT-1	SC319_1	TRAV10	#N/A	TRAJ18	#N/A	CVVSDRGSTLGRLYF	1	15	TRBV25-1	TRBV25-1	CASSERTSGSTDTQYF;CASSEPASGGSYNEQFF	2	33	CVVSDRGSTLGRLYF_CASSERTSGSTDTQYF;CASSEPASGGSYNEQFF
SC319_1_ACTTGTTTCAGGCGAA-1	SC319_1	TRAV10	#N/A	TRAJ18	#N/A	CVVSDRGSTLGRLYF	1	15	TRBV25-1	#N/A	CASSDNRHSGNTIYF	1	15	CVVSDRGSTLGRLYF_CASSDNRHSGNTIYF
SC319_1_ACTTTCAAGAAGCCCA-1	SC319_1	TRAV10	#N/A	TRAJ18	#N/A	CVVSDRGSTLGRLYF	1	15	TRBV25-1	#N/A	CASLEQNIQYF	1	11	CVVSDRGSTLGRLYF_CASLEQNIQYF
SC319_1_ACTTTCAAGCAAATCA-1	SC319_1	TRAV10	#N/A	TRAJ18	#N/A	CVVSDRGSTLGRLYF	1	15	TRBV25-1	#N/A	CASRDRVGTGELFF	1	14	CVVSDRGSTLGRLYF_CASRDRVGTGELFF
SC319_1_ACTTTCAAGGATATAC-1	SC319_1	TRAV10	#N/A	TRAJ18	#N/A	CVVSDRGSTLGRLYF	1	15	TRBV25-1	#N/A	CASRSGGSGYNEQFF	1	15	CVVSDRGSTLGRLYF_CASRSGGSGYNEQFF
SC319_1_ACTTTCAAGTAGATGT-1	SC319_1	TRAV10	#N/A	TRAJ18	#N/A	CVVSDRGSTLGRLYF	1	15	TRBV25-1	#N/A	CASSDRQGNTDTQYF	1	15	CVVSDRGSTLGRLYF_CASSDRQGNTDTQYF
SC319_1_ACTTTCACAGAGTGTG-1	SC319_1	TRAV10	#N/A	TRAJ18	#N/A	CVVSDRGSTLGRLYF	1	15	TRBV25-1	#N/A	CASSDRDNEQFF	1	12	CVVSDRGSTLGRLYF_CASSDRDNEQFF
SC319_1_ACTTTCAGTAGGGACT-1	SC319_1	TRAV10	#N/A	TRAJ18	#N/A	CVVSDRGSTLGRLYF	1	15	TRBV25-1	#N/A	CASSDPLGTDTQYF	1	14	CVVSDRGSTLGRLYF_CASSDPLGTDTQYF
SC319_1_ACTTTCAGTAGGGTAC-1	SC319_1	TRAV10	#N/A	TRAJ18	#N/A	CVVSDRGSTLGRLYF	1	15	TRBV25-1	#N/A	CASSEGYEQYF	1	11	CVVSDRGSTLGRLYF_CASSEGYEQYF
SC319_1_ACTTTCAGTTCGGCAC-1	SC319_1	TRAV10	#N/A	TRAJ18	#N/A	CVVSDRGSTLGRLYF	1	15	TRBV25-1	#N/A	CASSGQGHNEQFF	1	13	CVVSDRGSTLGRLYF_CASSGQGHNEQFF
SC319_1_ACTTTCATCACAGGCC-1	SC319_1	TRAV10	#N/A	TRAJ18	#N/A	CVVSDRGSTLGRLYF	1	15	TRBV25-1	#N/A	CASSDRDNEQFF	1	12	CVVSDRGSTLGRLYF_CASSDRDNEQFF
SC319_1_ACTTTCATCATATCGG-1	SC319_1	TRAV10	#N/A	TRAJ18	#N/A	CVVSDRGSTLGRLYF	1	15	#N/A	#N/A	NA	1	0	CVVSDRGSTLGRLYF_NA
SC319_1_ACTTTCATCGGAAACG-1	SC319_1	TRAV10	#N/A	TRAJ18	#N/A	CVVSDRGSTLGRLYF	1	15	TRBV25-1	#N/A	CASSEQQGGEHEQFF	1	15	CVVSDRGSTLGRLYF_CASSEQQGGEHEQFF
SC319_1_AGAATAGCAAGTTCTG-1	SC319_1	TRAV10	#N/A	TRAJ18	#N/A	CVVSDRGSTLGRLYF	1	15	TRBV25-1	#N/A	CASRDRVGTGELFF	1	14	CVVSDRGSTLGRLYF_CASRDRVGTGELFF
SC319_1_AGACGTTAGACTAGGC-1	SC319_1	TRAV10	#N/A	TRAJ18	#N/A	CVVSDRGSTLGRLYF	1	15	TRBV25-1	#N/A	CASSGYQGLAGEETQYF	1	17	CVVSDRGSTLGRLYF_CASSGYQGLAGEETQYF
SC319_1_AGACGTTAGTGGAGTC-1	SC319_1	TRAV10	#N/A	TRAJ18	#N/A	CVVSDRGSTLGRLYF	1	15	TRBV25-1	TRBV6-4	CASSERSGQETQYF;CASSERVALAKNIQYF	2	30	CVVSDRGSTLGRLYF_CASSERSGQETQYF;CASSERVALAKNIQYF
SC319_1_AGACGTTCACAGGTTT-1	SC319_1	TRAV10	#N/A	TRAJ18	#N/A	CVVSDRGSTLGRLYF	1	15	TRBV25-1	#N/A	CASRSGGSGYNEQFF	1	15	CVVSDRGSTLGRLYF_CASRSGGSGYNEQFF
SC319_1_AGACGTTGTGTGAATA-1	SC319_1	TRAV10	#N/A	TRAJ18	#N/A	CVVSDRGSTLGRLYF	1	15	TRBV25-1	#N/A	CASSEQGGEKLFF	1	13	CVVSDRGSTLGRLYF_CASSEQGGEKLFF
SC319_1_AGACGTTGTTTGTTTC-1	SC319_1	TRAV10	#N/A	TRAJ18	#N/A	CVVSDRGSTLGRLYF	1	15	TRBV25-1	#N/A	CASGGLTNEKLFF	1	13	CVVSDRGSTLGRLYF_CASGGLTNEKLFF
SC319_1_AGACGTTTCAAGCCTA-1	SC319_1	TRAV10	#N/A	TRAJ18	#N/A	CVVSDRGSTLGRLYF	1	15	TRBV25-1	#N/A	CASSEAGGTDTQYF	1	14	CVVSDRGSTLGRLYF_CASSEAGGTDTQYF
SC319_1_AGAGCGAAGCCAGGAT-1	SC319_1	TRAV10	#N/A	TRAJ18	#N/A	CVVNDRGSTLGRLYF	1	15	TRBV25-1	#N/A	CASSEGLAGVSDTQYF	1	16	CVVNDRGSTLGRLYF_CASSEGLAGVSDTQYF
SC319_1_AGAGCGACAGCTGCTG-1	SC319_1	TRAV10	#N/A	TRAJ18	#N/A	CVVSDRGSTLGRLYF	1	15	TRBV25-1	#N/A	CASRDRGNYEQYF	1	13	CVVSDRGSTLGRLYF_CASRDRGNYEQYF
SC319_1_AGAGCGAGTCAACTGT-1	SC319_1	TRAV10	#N/A	TRAJ18	#N/A	CVVSDRGSTLGRLYF	1	15	TRBV25-1	#N/A	CASSGTSGRKTQYF	1	14	CVVSDRGSTLGRLYF_CASSGTSGRKTQYF
SC319_1_AGAGCGAGTGAGGCTA-1	SC319_1	TRAV10	#N/A	TRAJ18	#N/A	CVVSDRGSTLGRLYF	1	15	TRBV25-1	#N/A	CASSEWQGAGELFF	1	14	CVVSDRGSTLGRLYF_CASSEWQGAGELFF
SC319_1_AGAGCGAGTGCGGTAA-1	SC319_1	TRAV10	#N/A	TRAJ18	#N/A	CVVSDRGSTLGRLYF	1	15	TRBV25-1	#N/A	CASSHLNTEAFF	1	12	CVVSDRGSTLGRLYF_CASSHLNTEAFF
SC319_1_AGAGCTTAGATATGCA-1	SC319_1	TRAV10	#N/A	TRAJ18	#N/A	CVVSDRGSTLGRLYF	1	15	#N/A	#N/A	NA	1	0	CVVSDRGSTLGRLYF_NA
SC319_1_AGAGCTTAGGCCATAG-1	SC319_1	TRAV10	#N/A	TRAJ18	#N/A	CVVSDRGSTLGRLYF	1	15	TRBV25-1	#N/A	CASRDRVGTGELFF	1	14	CVVSDRGSTLGRLYF_CASRDRVGTGELFF
SC319_1_AGAGCTTAGGCTACGA-1	SC319_1	TRAV10	#N/A	TRAJ18	#N/A	CVVSDRGSTLGRLYF	1	15	TRBV25-1	#N/A	CASSERGPETQYF	1	13	CVVSDRGSTLGRLYF_CASSERGPETQYF
SC319_1_AGAGCTTGTGCGGTAA-1	SC319_1	TRAV10	#N/A	TRAJ18	#N/A	CVVSDRGSTLGRLYF	1	15	TRBV25-1	#N/A	CASSIPGDRARTDTQYF	1	17	CVVSDRGSTLGRLYF_CASSIPGDRARTDTQYF
SC319_1_AGAGCTTGTTAAGATG-1	SC319_1	TRAV10	#N/A	TRAJ18	#N/A	CVVSDRGSTLGRLYF	1	15	#N/A	#N/A	NA	1	0	CVVSDRGSTLGRLYF_NA
SC319_1_AGAGCTTTCCCTAATT-1	SC319_1	TRAV10	#N/A	TRAJ18	#N/A	CVVSDRGSTLGRLYF	1	15	TRBV25-1	#N/A	CASSSPEAGGSTDTQYF	1	17	CVVSDRGSTLGRLYF_CASSSPEAGGSTDTQYF
SC319_1_AGATCTGAGGTCATCT-1	SC319_1	TRAV10	#N/A	TRAJ18	#N/A	CVVSDRGSTLGRLYF	1	15	TRBV25-1	#N/A	CASRSTSGSEETQYF	1	15	CVVSDRGSTLGRLYF_CASRSTSGSEETQYF
SC319_1_AGATCTGGTAGAGCTG-1	SC319_1	TRAV10	#N/A	TRAJ18	#N/A	CVVSDRGSTLGRLYF	1	15	TRBV25-1	#N/A	CASTGTGVSPLHF	1	13	CVVSDRGSTLGRLYF_CASTGTGVSPLHF
SC319_1_AGATTGCGTACAGTGG-1	SC319_1	TRAV10	#N/A	TRAJ18	#N/A	CVVSDRGSTLGRLYF	1	15	TRBV25-1	#N/A	CASSEQQGGEHEQFF	1	15	CVVSDRGSTLGRLYF_CASSEQQGGEHEQFF
SC319_1_AGATTGCGTGTCAATC-1	SC319_1	TRAV10	#N/A	TRAJ18	#N/A	CVVSDRGSTLGRLYF	1	15	TRBV25-1	#N/A	CASSGPSHTQYF	1	12	CVVSDRGSTLGRLYF_CASSGPSHTQYF
SC319_1_AGATTGCGTTTAAGCC-1	SC319_1	TRAV10	#N/A	TRAJ18	#N/A	CVVSDRGSTLGRLYF	1	15	TRBV25-1	#N/A	CASRLASTDTQYF	1	13	CVVSDRGSTLGRLYF_CASRLASTDTQYF
SC319_1_AGATTGCTCCTGTACC-1	SC319_1	TRAV10	#N/A	TRAJ18	#N/A	CVVSDRGSTLGRLYF	1	15	TRBV25-1	#N/A	CASSESGELFF	1	11	CVVSDRGSTLGRLYF_CASSESGELFF
SC319_1_AGATTGCTCGCTGATA-1	SC319_1	TRAV10	#N/A	TRAJ18	#N/A	CVVSDRGSTLGRLYF	1	15	TRBV25-1	#N/A	CASSEPASGGSYNEQFF	1	17	CVVSDRGSTLGRLYF_CASSEPASGGSYNEQFF
SC319_1_AGCAGCCCAATCTACG-1	SC319_1	TRAV10	#N/A	TRAJ18	#N/A	CVVSDRGSTLGRLYF	1	15	TRBV25-1	#N/A	CASSGYQGLAGEETQYF	1	17	CVVSDRGSTLGRLYF_CASSGYQGLAGEETQYF
SC319_1_AGCAGCCCATCGATGT-1	SC319_1	TRAV10	#N/A	TRAJ18	#N/A	CVVSDRGSTLGRLYF	1	15	TRBV25-1	#N/A	CASSGTSGSTDTQYF	1	15	CVVSDRGSTLGRLYF_CASSGTSGSTDTQYF
SC319_1_AGCAGCCGTATCAGTC-1	SC319_1	TRAV10	#N/A	TRAJ18	#N/A	CVVSDRGSTLGRLYF	1	15	TRBV25-1	#N/A	CASSESNEQFF	1	11	CVVSDRGSTLGRLYF_CASSESNEQFF
SC319_1_AGCAGCCGTTGTGGCC-1	SC319_1	TRAV10	#N/A	TRAJ18	#N/A	CVVSDRGSTLGRLYF	1	15	TRBV25-1	#N/A	CASSEGLEVKGPSSYNEQFF	1	20	CVVSDRGSTLGRLYF_CASSEGLEVKGPSSYNEQFF
SC319_1_AGCAGCCTCTGCAGTA-1	SC319_1	TRAV10	#N/A	TRAJ18	#N/A	CVVSDRGSTLGRLYF	1	15	TRBV25-1	#N/A	CASSDTDTQYF	1	11	CVVSDRGSTLGRLYF_CASSDTDTQYF
SC319_1_AGCATACAGGTCATCT-1	SC319_1	TRAV10	#N/A	TRAJ18	#N/A	CVVSDRGSTLGRLYF	1	15	TRBV25-1	#N/A	CASSELGSNQPQHF	1	14	CVVSDRGSTLGRLYF_CASSELGSNQPQHF
SC319_1_AGCATACCAGGGCATA-1	SC319_1	TRAV10	#N/A	TRAJ18	#N/A	CVVSDRGSTLGRLYF	1	15	TRBV25-1	#N/A	CASSGTSGGADTQYF	1	15	CVVSDRGSTLGRLYF_CASSGTSGGADTQYF
SC319_1_AGCATACGTAGCCTAT-1	SC319_1	TRAV10	#N/A	TRAJ18	#N/A	CVVSDRGSTLGRLYF	1	15	TRBV25-1	#N/A	CASSESRTSGRAGELFF	1	17	CVVSDRGSTLGRLYF_CASSESRTSGRAGELFF
SC319_1_AGCATACGTGATAAAC-1	SC319_1	TRAV10	#N/A	TRAJ18	#N/A	CVVSDRGSTLGRLYF	1	15	TRBV25-1	#N/A	CASSGYQGLAGEETQYF	1	17	CVVSDRGSTLGRLYF_CASSGYQGLAGEETQYF
SC319_1_AGCATACTCCACGCAG-1	SC319_1	TRAV10	#N/A	TRAJ18	#N/A	CVVSDRGSTLGRLYF	1	15	TRBV25-1	#N/A	CASSQRVSYEQYF	1	13	CVVSDRGSTLGRLYF_CASSQRVSYEQYF
SC319_1_AGCATACTCTTGACGA-1	SC319_1	TRAV10	#N/A	TRAJ18	#N/A	CVVSDRGSTLGRLYF	1	15	TRBV25-1	#N/A	CASSEETQYF	1	10	CVVSDRGSTLGRLYF_CASSEETQYF
SC319_1_AGCCTAAAGAAGAAGC-1	SC319_1	TRAV10	#N/A	TRAJ18	#N/A	CVVSDRGSTLGRLYF	1	15	TRBV25-1	#N/A	CASSESAINEKLFF	1	14	CVVSDRGSTLGRLYF_CASSESAINEKLFF
SC319_1_AGCCTAAAGCGCTCCA-1	SC319_1	TRAV10	#N/A	TRAJ18	#N/A	CVVSDRGSTLGRLYF	1	15	TRBV25-1	#N/A	CASSAPGGAYNEQFF	1	15	CVVSDRGSTLGRLYF_CASSAPGGAYNEQFF
SC319_1_AGCCTAACAAGCGATG-1	SC319_1	TRAV10	#N/A	TRAJ18	#N/A	CVVSDRGSTLGRLYF	1	15	TRBV25-1	#N/A	CASSGPSHTQYF	1	12	CVVSDRGSTLGRLYF_CASSGPSHTQYF
SC319_1_AGCCTAACATGTTCCC-1	SC319_1	TRAV10	#N/A	TRAJ18	#N/A	CVVSDRGSTLGRLYF	1	15	#N/A	#N/A	NA	1	0	CVVSDRGSTLGRLYF_NA
SC319_1_AGCCTAAGTACCGTAT-1	SC319_1	TRAV10	#N/A	TRAJ18	#N/A	CVVSDRGSTLGRLYF	1	15	TRBV25-1	#N/A	CASSDQTSRGTGELFF	1	16	CVVSDRGSTLGRLYF_CASSDQTSRGTGELFF
SC319_1_AGCGGTCAGAATGTGT-1	SC319_1	TRAV10	TRAV8-2	TRAJ18	TRAJ9	CVVSDRGSTLGRLYF;CVVSNTGGFKTIF	2	28	TRBV25-1	#N/A	CASSDRGGNTIYF	1	13	CVVSDRGSTLGRLYF;CVVSNTGGFKTIF_CASSDRGGNTIYF
SC319_1_AGCGGTCAGAGTCGGT-1	SC319_1	TRAV10	#N/A	TRAJ18	#N/A	CVVSDRGSTLGRLYF	1	15	#N/A	#N/A	NA	1	0	CVVSDRGSTLGRLYF_NA
SC319_1_AGCGGTCAGCTAAGAT-1	SC319_1	TRAV10	#N/A	TRAJ18	#N/A	CVVSDRGSTLGRLYF	1	15	TRBV25-1	#N/A	CASSEHNEQFF	1	11	CVVSDRGSTLGRLYF_CASSEHNEQFF
SC319_1_AGCGGTCCACGGACAA-1	SC319_1	TRAV10	#N/A	TRAJ18	#N/A	CVVSDRGSTLGRLYF	1	15	TRBV25-1	#N/A	CASSELGSNQPQHF	1	14	CVVSDRGSTLGRLYF_CASSELGSNQPQHF
SC319_1_AGCGGTCTCTTTAGGG-1	SC319_1	TRAV10	#N/A	TRAJ18	#N/A	CVVSDRGSTLGRLYF	1	15	TRBV25-1	#N/A	CASSVQGAPEETQYF	1	15	CVVSDRGSTLGRLYF_CASSVQGAPEETQYF
SC319_1_AGCGTATCAGCCTGTG-1	SC319_1	TRAV10	#N/A	TRAJ18	#N/A	CVVSDRGSTLGRLYF	1	15	TRBV25-1	#N/A	CASSDRQGNTDTQYF	1	15	CVVSDRGSTLGRLYF_CASSDRQGNTDTQYF
SC319_1_AGCGTATGTCCCTACT-1	SC319_1	TRAV10	#N/A	TRAJ18	#N/A	CVVSDRGSTLGRLYF	1	15	TRBV25-1	#N/A	CASSEGLTDTQYF	1	13	CVVSDRGSTLGRLYF_CASSEGLTDTQYF
SC319_1_AGCGTATGTCGTTGTA-1	SC319_1	TRAV10	#N/A	TRAJ18	#N/A	CVVSDRGSTLGRLYF	1	15	TRBV25-1	#N/A	CASSGRTSGVRDTQYF	1	16	CVVSDRGSTLGRLYF_CASSGRTSGVRDTQYF
SC319_1_AGCGTATGTCTTCTCG-1	SC319_1	TRAV10	#N/A	TRAJ18	#N/A	CVVSDRGSTLGRLYF	1	15	TRBV7-6	#N/A	CASTARGGGLSSYEQYV	1	17	CVVSDRGSTLGRLYF_CASTARGGGLSSYEQYV
SC319_1_AGCGTATGTGCCTGGT-1	SC319_1	TRAV10	#N/A	TRAJ18	#N/A	CVVSDRGSTLGRLYF	1	15	TRBV25-1	#N/A	CASSGYQGLAGEETQYF	1	17	CVVSDRGSTLGRLYF_CASSGYQGLAGEETQYF
SC319_1_AGCGTATGTGGCCCTA-1	SC319_1	TRAV10	#N/A	TRAJ18	#N/A	CVVSDRGSTLGRLYF	1	15	TRBV25-1	#N/A	CASRSGGSGYNEQFF	1	15	CVVSDRGSTLGRLYF_CASRSGGSGYNEQFF
SC319_1_AGCGTATTCACAATGC-1	SC319_1	TRAV10	#N/A	TRAJ18	#N/A	CVVSDRGSTLGRLYF	1	15	TRBV25-1	#N/A	CASSEWQGAGELFF	1	14	CVVSDRGSTLGRLYF_CASSEWQGAGELFF
SC319_1_AGCGTATTCTCCCTGA-1	SC319_1	TRAV10	#N/A	TRAJ18	#N/A	CVVSDRGSTLGRLYF	1	15	TRBV25-1	#N/A	CASSEAGGTDTQYF	1	14	CVVSDRGSTLGRLYF_CASSEAGGTDTQYF
SC319_1_AGCGTCGAGACTTTCG-1	SC319_1	TRAV10	#N/A	TRAJ18	#N/A	CVVSDRGSTLGRLYF	1	15	#N/A	#N/A	NA	1	0	CVVSDRGSTLGRLYF_NA
SC319_1_AGCGTCGCAAGGACTG-1	SC319_1	TRAV10	#N/A	TRAJ18	#N/A	CVVSDRGSTLGRLYF	1	15	TRBV25-1	#N/A	CASSPSRGSTDTQYF	1	15	CVVSDRGSTLGRLYF_CASSPSRGSTDTQYF
SC319_1_AGCGTCGCATTACCTT-1	SC319_1	TRAV10	#N/A	TRAJ18	#N/A	CVVSDRGSTLGRLYF	1	15	TRBV25-1	#N/A	CASSEETQYF	1	10	CVVSDRGSTLGRLYF_CASSEETQYF
SC319_1_AGCTCCTAGCGGCTTC-1	SC319_1	TRAV10	#N/A	TRAJ18	#N/A	CVVSDRGSTLGRLYF	1	15	TRBV25-1	#N/A	CASSEYTGHTEAFF	1	14	CVVSDRGSTLGRLYF_CASSEYTGHTEAFF
SC319_1_AGCTCCTCAAGGTTCT-1	SC319_1	TRAV10	#N/A	TRAJ18	#N/A	CVVSDRGSTLGRLYF	1	15	TRBV25-1	#N/A	CATTEQGGVLTDTQYF	1	16	CVVSDRGSTLGRLYF_CATTEQGGVLTDTQYF
SC319_1_AGCTCCTTCATGGTCA-1	SC319_1	TRAV10	#N/A	TRAJ18	#N/A	CVVSDRGSTLGRLYF	1	15	TRBV25-1	#N/A	CASSSSGANVLTF	1	13	CVVSDRGSTLGRLYF_CASSSSGANVLTF
SC319_1_AGCTCCTTCTGGTTCC-1	SC319_1	TRAV10	#N/A	TRAJ18	#N/A	CVVSDRGSTLGRLYF	1	15	TRBV25-1	#N/A	CASSGGPGTAYEQYF	1	15	CVVSDRGSTLGRLYF_CASSGGPGTAYEQYF
SC319_1_AGCTCTCAGGCCATAG-1	SC319_1	TRAV10	#N/A	TRAJ18	#N/A	CVVSDRGSTLGRLYF	1	15	TRBV25-1	#N/A	CASREVRDDTQYF	1	13	CVVSDRGSTLGRLYF_CASREVRDDTQYF
SC319_1_AGCTCTCCAGCCAGAA-1	SC319_1	TRAV10	#N/A	TRAJ18	#N/A	CVVSDRGSTLGRLYF	1	15	TRBV25-1	#N/A	CASSEQGGEKLFF	1	13	CVVSDRGSTLGRLYF_CASSEQGGEKLFF
SC319_1_AGCTCTCTCGACCAGC-1	SC319_1	TRAV10	#N/A	TRAJ18	#N/A	CVVSDRGSTLGRLYF	1	15	TRBV25-1	#N/A	CASTGTSGGTDTQYF	1	15	CVVSDRGSTLGRLYF_CASTGTSGGTDTQYF
SC319_1_AGCTTGACAGGCTCAC-1	SC319_1	TRAV10	#N/A	TRAJ18	#N/A	CVVSDRGSTLGRLYF	1	15	TRBV25-1	#N/A	CASSGYQGLAGEETQYF	1	17	CVVSDRGSTLGRLYF_CASSGYQGLAGEETQYF
SC319_1_AGCTTGAGTATAATGG-1	SC319_1	TRAV10	#N/A	TRAJ18	#N/A	CVVSDRGSTLGRLYF	1	15	TRBV25-1	#N/A	CASSGLDRDTEAFF	1	14	CVVSDRGSTLGRLYF_CASSGLDRDTEAFF
SC319_1_AGCTTGATCAAGGTAA-1	SC319_1	TRAV10	#N/A	TRAJ18	#N/A	CVVSDRGSTLGRLYF	1	15	TRBV25-1	#N/A	CASSGRTSGVRDTQYF	1	16	CVVSDRGSTLGRLYF_CASSGRTSGVRDTQYF
SC319_1_AGGCCACAGACCGGAT-1	SC319_1	TRAV10	#N/A	TRAJ18	#N/A	CVVSDRGSTLGRLYF	1	15	TRBV25-1	#N/A	CASSGGPGTAYEQYF	1	15	CVVSDRGSTLGRLYF_CASSGGPGTAYEQYF
SC319_1_AGGCCACAGGAGTCTG-1	SC319_1	TRAV10	#N/A	TRAJ18	#N/A	CVVCDRGSTLGRLYF	1	15	TRBV25-1	#N/A	CASSEGQASGNTIYF	1	15	CVVCDRGSTLGRLYF_CASSEGQASGNTIYF
SC319_1_AGGCCACCAACTGCGC-1	SC319_1	TRAV10	#N/A	TRAJ18	#N/A	CVVSDRGSTLGRLYF	1	15	TRBV25-1	#N/A	CASSEGQYSNQPQHF	1	15	CVVSDRGSTLGRLYF_CASSEGQYSNQPQHF
SC319_1_AGGCCACCATCCGTGG-1	SC319_1	TRAV10	#N/A	TRAJ18	#N/A	CVVSDRGSTLGRLYF	1	15	TRBV25-1	#N/A	CASSSGTGGRRAFF	1	14	CVVSDRGSTLGRLYF_CASSSGTGGRRAFF
SC319_1_AGGCCACGTAAATGAC-1	SC319_1	TRAV10	#N/A	TRAJ18	#N/A	CVVSDRGSTLGRLYF	1	15	TRBV25-1	#N/A	CASSDTDTQYF	1	11	CVVSDRGSTLGRLYF_CASSDTDTQYF
SC319_1_AGGCCACGTAAGCACG-1	SC319_1	TRAV10	#N/A	TRAJ18	#N/A	CVVSDRGSTLGRLYF	1	15	TRBV25-1	#N/A	CASSDSGAGTGGQPQHF	1	17	CVVSDRGSTLGRLYF_CASSDSGAGTGGQPQHF
SC319_1_AGGCCGTCATGGAATA-1	SC319_1	TRAV10	#N/A	TRAJ18	#N/A	CVVSDRGSTLGRLYF	1	15	TRBV25-1	TRBV25-1	CASSERVLASAQEQYF;CASMGHSAKNIQYF	2	30	CVVSDRGSTLGRLYF_CASSERVLASAQEQYF;CASMGHSAKNIQYF
SC319_1_AGGCCGTGTCTTGCGG-1	SC319_1	TRAV10	#N/A	TRAJ18	#N/A	CVVSDRGSTLGRLYF	1	15	TRBV25-1	#N/A	CASSKGGRSYNEQFF	1	15	CVVSDRGSTLGRLYF_CASSKGGRSYNEQFF
SC319_1_AGGCCGTGTGTGGCTC-1	SC319_1	TRAV10	#N/A	TRAJ18	#N/A	CVVSDRGSTLGRLYF	1	15	TRBV25-1	#N/A	CASSETATNEKLFF	1	14	CVVSDRGSTLGRLYF_CASSETATNEKLFF
SC319_1_AGGCCGTTCATGTAGC-1	SC319_1	TRAV10	#N/A	TRAJ18	#N/A	CVVSDRGSTLGRLYF	1	15	TRBV25-1	#N/A	CASLEQNIQYF	1	11	CVVSDRGSTLGRLYF_CASLEQNIQYF
SC319_1_AGGCCGTTCGTTTGCC-1	SC319_1	TRAV10	#N/A	TRAJ18	#N/A	CVVSDRGSTLGRLYF	1	15	TRBV25-1	#N/A	CASSERGPETQYF	1	13	CVVSDRGSTLGRLYF_CASSERGPETQYF
SC319_1_AGGCCGTTCTTCGGTC-1	SC319_1	TRAV10	#N/A	TRAJ18	#N/A	CVVSDRGSTLGRLYF	1	15	TRBV25-1	#N/A	CASSEYRVENSPLHF	1	15	CVVSDRGSTLGRLYF_CASSEYRVENSPLHF
SC319_1_AGGGAGTAGACCCACC-1	SC319_1	TRAV10	#N/A	TRAJ18	#N/A	CVVNDRGSTLGRLYF	1	15	TRBV25-1	#N/A	CASSDRSSSYNEQFF	1	15	CVVNDRGSTLGRLYF_CASSDRSSSYNEQFF
SC319_1_AGGGAGTAGAGATGAG-1	SC319_1	TRAV10	#N/A	TRAJ18	#N/A	CVVSDRGSTLGRLYF	1	15	TRBV25-1	#N/A	CASSESGGSLAKNIQYF	1	17	CVVSDRGSTLGRLYF_CASSESGGSLAKNIQYF
SC319_1_AGGGAGTCAATAGCGG-1	SC319_1	TRAV10	#N/A	TRAJ18	#N/A	CVVSDRGSTLGRLYF	1	15	TRBV25-1	#N/A	CASSEYRQSSGNTIYF	1	16	CVVSDRGSTLGRLYF_CASSEYRQSSGNTIYF
SC319_1_AGGGAGTCACCAGGTC-1	SC319_1	TRAV10	#N/A	TRAJ18	#N/A	CVVSDRGSTLGRLYF	1	15	#N/A	#N/A	NA	1	0	CVVSDRGSTLGRLYF_NA
SC319_1_AGGGAGTCAGACGCTC-1	SC319_1	TRAV10	#N/A	TRAJ18	#N/A	CVVSDRGSTLGRLYF	1	15	TRBV25-1	#N/A	CASSEHNEQFF	1	11	CVVSDRGSTLGRLYF_CASSEHNEQFF
SC319_1_AGGGAGTCAGCGTAAG-1	SC319_1	TRAV10	#N/A	TRAJ18	#N/A	CVVIDRGSTLGRLYF	1	15	TRBV25-1	#N/A	CASSVHNSERRYNEQFF	1	17	CVVIDRGSTLGRLYF_CASSVHNSERRYNEQFF
SC319_1_AGGGAGTTCTCGTATT-1	SC319_1	TRAV10	#N/A	TRAJ18	#N/A	CVVSDRGSTLGRLYF	1	15	TRBV25-1	#N/A	CASSGTSGGTDTQYF	1	15	CVVSDRGSTLGRLYF_CASSGTSGGTDTQYF
SC319_1_AGGGAGTTCTTGCAAG-1	SC319_1	TRAV10	#N/A	TRAJ18	#N/A	CVVSDRGSTLGRLYF	1	15	TRBV25-1	TRBV2	CASSEYNEQFF;CASSGPLYEQYF	2	23	CVVSDRGSTLGRLYF_CASSEYNEQFF;CASSGPLYEQYF
SC319_1_AGGGATGCAGCTGTGC-1	SC319_1	TRAV10	#N/A	TRAJ18	#N/A	CVVSDRGSTLGRLYF	1	15	TRBV25-1	#N/A	CASSGYQGLAGEETQYF	1	17	CVVSDRGSTLGRLYF_CASSGYQGLAGEETQYF
SC319_1_AGGGATGTCCGGGTGT-1	SC319_1	TRAV10	#N/A	TRAJ18	#N/A	CVVSDRGSTLGRLYF	1	15	#N/A	#N/A	NA	1	0	CVVSDRGSTLGRLYF_NA
SC319_1_AGGGTGAAGGCTAGGT-1	SC319_1	TRAV10	#N/A	TRAJ18	#N/A	CVVSDRGSTLGRLYF	1	15	TRBV25-1	#N/A	CASSDKETQYF	1	11	CVVSDRGSTLGRLYF_CASSDKETQYF
SC319_1_AGGGTGAGTCGCATAT-1	SC319_1	TRAV10	#N/A	TRAJ18	#N/A	CVVSDRGSTLGRLYF	1	15	TRBV25-1	#N/A	CASSGTSGRKTQYF	1	14	CVVSDRGSTLGRLYF_CASSGTSGRKTQYF
SC319_1_AGGGTGAGTTAAAGTG-1	SC319_1	TRAV10	#N/A	TRAJ18	#N/A	CVVSDRGSTLGRLYF	1	15	TRBV25-1	#N/A	CASSEYIGTSGPRKTTDTQYF	1	21	CVVSDRGSTLGRLYF_CASSEYIGTSGPRKTTDTQYF
SC319_1_AGGGTGATCTCCAACC-1	SC319_1	TRAV10	#N/A	TRAJ18	#N/A	CVVSDRGSTLGRLYF	1	15	TRBV25-1	#N/A	CASSEGYEQYF	1	11	CVVSDRGSTLGRLYF_CASSEGYEQYF
SC319_1_AGGGTGATCTGGGCCA-1	SC319_1	TRAV10	#N/A	TRAJ18	#N/A	CVVSDRGSTLGRLYF	1	15	TRBV25-1	#N/A	CASSEYRQSSGNTIYF	1	16	CVVSDRGSTLGRLYF_CASSEYRQSSGNTIYF
SC319_1_AGGTCATCAAATTGCC-1	SC319_1	TRAV10	#N/A	TRAJ18	#N/A	CVVSDRGSTLGRLYF	1	15	TRBV25-1	#N/A	CASSKETQYF	1	10	CVVSDRGSTLGRLYF_CASSKETQYF
SC319_1_AGGTCATGTGAGGGTT-1	SC319_1	TRAV10	#N/A	TRAJ18	#N/A	CVVSDRGSTLGRLYF	1	15	TRBV25-1	#N/A	CATRAGGLGTDTQYF	1	15	CVVSDRGSTLGRLYF_CATRAGGLGTDTQYF
SC319_1_AGGTCCGCATCACCCT-1	SC319_1	TRAV10	#N/A	TRAJ18	#N/A	CVVSDRGSTLGRLYF	1	15	TRBV25-1	#N/A	CASSDRQGNTDTQYF	1	15	CVVSDRGSTLGRLYF_CASSDRQGNTDTQYF
SC319_1_AGGTCCGGTCAATGTC-1	SC319_1	TRAV10	#N/A	TRAJ18	#N/A	CVVSDRGSTLGRLYF	1	15	TRBV25-1	#N/A	CASSGGQLNQPQHF	1	14	CVVSDRGSTLGRLYF_CASSGGQLNQPQHF
SC319_1_AGGTCCGTCTCAAACG-1	SC319_1	TRAV10	#N/A	TRAJ18	#N/A	CVVADRGSTLGRLYF	1	15	TRBV25-1	#N/A	CASSDGRGPVETQYF	1	15	CVVADRGSTLGRLYF_CASSDGRGPVETQYF
SC319_1_AGTAGTCAGATAGCAT-1	SC319_1	TRAV10	#N/A	TRAJ18	#N/A	CVVSDRGSTLGRLYF	1	15	TRBV25-1	#N/A	CASSDRQGNTDTQYF	1	15	CVVSDRGSTLGRLYF_CASSDRQGNTDTQYF
SC319_1_AGTAGTCAGCTAAACA-1	SC319_1	TRAV10	#N/A	TRAJ18	#N/A	CVVSDRGSTLGRLYF	1	15	TRBV25-1	#N/A	CASRDRVGTGELFF	1	14	CVVSDRGSTLGRLYF_CASRDRVGTGELFF
SC319_1_AGTAGTCAGCTGGAAC-1	SC319_1	TRAV10	#N/A	TRAJ18	#N/A	CVVSDRGSTLGRLYF	1	15	TRBV25-1	#N/A	CASTGTGVSPLHF	1	13	CVVSDRGSTLGRLYF_CASTGTGVSPLHF
SC319_1_AGTAGTCCATGCCTTC-1	SC319_1	TRAV10	#N/A	TRAJ18	#N/A	CVVSDRGSTLGRLYF	1	15	TRBV25-1	#N/A	CASSDRQGNTDTQYF	1	15	CVVSDRGSTLGRLYF_CASSDRQGNTDTQYF
SC319_1_AGTAGTCGTATAGTAG-1	SC319_1	TRAV10	#N/A	TRAJ18	#N/A	CVVSDRGSTLGRLYF	1	15	TRBV25-1	#N/A	CASSESNEQFF	1	11	CVVSDRGSTLGRLYF_CASSESNEQFF
SC319_1_AGTAGTCGTGATGTCT-1	SC319_1	TRAV10	TRAV8-2	TRAJ18	TRAJ9	CVVSDRGSTLGRLYF;CVVSNTGGFKTIF	2	28	TRBV25-1	#N/A	CASSDRGGNTIYF	1	13	CVVSDRGSTLGRLYF;CVVSNTGGFKTIF_CASSDRGGNTIYF
SC319_1_AGTAGTCTCGTCACGG-1	SC319_1	TRAV10	#N/A	TRAJ18	#N/A	CVVSDRGSTLGRLYF	1	15	TRBV25-1	#N/A	CASSQRVSYEQYF	1	13	CVVSDRGSTLGRLYF_CASSQRVSYEQYF
SC319_1_AGTCTTTCATGGAATA-1	SC319_1	TRAV10	#N/A	TRAJ18	#N/A	CVVSDRGSTLGRLYF	1	15	TRBV25-1	#N/A	CASSEGGHNQPQHF	1	14	CVVSDRGSTLGRLYF_CASSEGGHNQPQHF
SC319_1_AGTCTTTTCGCCTGAG-1	SC319_1	TRAV10	#N/A	TRAJ18	#N/A	CVVSDRGSTLGRLYF	1	15	TRBV25-1	#N/A	CASSKGGRSYNEQFF	1	15	CVVSDRGSTLGRLYF_CASSKGGRSYNEQFF
SC319_1_AGTGAGGAGGATGGAA-1	SC319_1	TRAV10	#N/A	TRAJ18	#N/A	CVVSDRGSTLGRLYF	1	15	TRBV25-1	#N/A	CASRQYQETQYF	1	12	CVVSDRGSTLGRLYF_CASRQYQETQYF
SC319_1_AGTGAGGAGTAGTGCG-1	SC319_1	TRAV10	#N/A	TRAJ18	#N/A	CVVSDRGSTLGRLYF	1	15	TRBV25-1	#N/A	CASSLTGDYTGELFF	1	15	CVVSDRGSTLGRLYF_CASSLTGDYTGELFF
SC319_1_AGTGAGGCACCATGTA-1	SC319_1	TRAV10	#N/A	TRAJ18	#N/A	CVVSDRGSTLGRLYF	1	15	TRBV25-1	#N/A	CASSDRNTEAFF	1	12	CVVSDRGSTLGRLYF_CASSDRNTEAFF
SC319_1_AGTGAGGCAGATCTGT-1	SC319_1	TRAV10	#N/A	TRAJ18	#N/A	CVVSDRGSTLGRLYF	1	15	TRBV25-1	#N/A	CASSPLRDPPGGAFF	1	15	CVVSDRGSTLGRLYF_CASSPLRDPPGGAFF
SC319_1_AGTGAGGCATATGAGA-1	SC319_1	TRAV10	#N/A	TRAJ18	#N/A	CVVSDRGSTLGRLYF	1	15	TRBV25-1	#N/A	CASSESGGWNNEQFF	1	15	CVVSDRGSTLGRLYF_CASSESGGWNNEQFF
SC319_1_AGTGAGGTCTGCAGTA-1	SC319_1	TRAV10	#N/A	TRAJ18	#N/A	CVVSDRGSTLGRLYF	1	15	TRBV25-1	#N/A	CASRGLAGGETQYF	1	14	CVVSDRGSTLGRLYF_CASRGLAGGETQYF
SC319_1_AGTGGGAAGGTGGGTT-1	SC319_1	TRAV10	#N/A	TRAJ18	#N/A	CVVSDRGSTLGRLYF	1	15	TRBV25-1	#N/A	CASSESGPGRQETQYF	1	16	CVVSDRGSTLGRLYF_CASSESGPGRQETQYF
SC319_1_AGTGGGAGTTACTGAC-1	SC319_1	TRAV10	#N/A	TRAJ18	#N/A	CVVSDRGSTLGRLYF	1	15	TRBV25-1	#N/A	CASSERGPETQYF	1	13	CVVSDRGSTLGRLYF_CASSERGPETQYF
SC319_1_AGTGGGAGTTGAGGTG-1	SC319_1	TRAV10	#N/A	TRAJ18	#N/A	CVVSDRGSTLGRLYF	1	15	TRBV25-1	#N/A	CASSVPGNTDTQYF	1	14	CVVSDRGSTLGRLYF_CASSVPGNTDTQYF
SC319_1_AGTGGGATCACTGGGC-1	SC319_1	TRAV10	#N/A	TRAJ18	#N/A	CVVSDRGSTLGRLYF	1	15	TRBV25-1	#N/A	CASSGRLAGGDTQYF	1	15	CVVSDRGSTLGRLYF_CASSGRLAGGDTQYF
SC319_1_AGTGGGATCATGTAGC-1	SC319_1	TRAV10	#N/A	TRAJ18	#N/A	CVVSDRGSTLGRLYF	1	15	TRBV25-1	#N/A	CASRDRVGTGELFF	1	14	CVVSDRGSTLGRLYF_CASRDRVGTGELFF
SC319_1_AGTGTCAAGAACTGTA-1	SC319_1	TRAV10	#N/A	TRAJ18	#N/A	CVVSDRGSTLGRLYF	1	15	TRBV25-1	TRBV25-1	CASSGPGGDFNQPQHF;CASSSTGLGLRTDTQYF	2	33	CVVSDRGSTLGRLYF_CASSGPGGDFNQPQHF;CASSSTGLGLRTDTQYF
SC319_1_AGTGTCAAGCAGCCTC-1	SC319_1	TRAV10	#N/A	TRAJ18	#N/A	CVVSDRGSTLGRLYF	1	15	#N/A	#N/A	NA	1	0	CVVSDRGSTLGRLYF_NA
SC319_1_AGTGTCAAGCGATGAC-1	SC319_1	TRAV10	#N/A	TRAJ18	#N/A	CVVSDRGSTLGRLYF	1	15	TRBV25-1	#N/A	CASSDRQGNTDTQYF	1	15	CVVSDRGSTLGRLYF_CASSDRQGNTDTQYF
SC319_1_AGTGTCAAGGGCTCTC-1	SC319_1	TRAV10	#N/A	TRAJ18	#N/A	CVVSDRGSTLGRLYF	1	15	TRBV25-1	#N/A	CASRSTSGSEETQYF	1	15	CVVSDRGSTLGRLYF_CASRSTSGSEETQYF
SC319_1_AGTGTCATCTCTAAGG-1	SC319_1	TRAV10	#N/A	TRAJ18	#N/A	CVVSDRGSTLGRLYF	1	15	TRBV25-1	#N/A	CASSDRETQYF	1	11	CVVSDRGSTLGRLYF_CASSDRETQYF
SC319_1_ATAACGCAGACGCTTT-1	SC319_1	TRAV10	#N/A	TRAJ18	#N/A	CVVSDRGSTLGRLYF	1	15	TRBV25-1	#N/A	CASSSSGANVLTF	1	13	CVVSDRGSTLGRLYF_CASSSSGANVLTF
SC319_1_ATAACGCAGGGTTTCT-1	SC319_1	TRAV10	#N/A	TRAJ18	#N/A	CVVSDRGSTLGRLYF	1	15	TRBV25-1	#N/A	CASSEGYEQYF	1	11	CVVSDRGSTLGRLYF_CASSEGYEQYF
SC319_1_ATAACGCAGTCCCACG-1	SC319_1	TRAV10	#N/A	TRAJ18	#N/A	CVVSDRGSTLGRLYF	1	15	TRBV25-1	#N/A	CASSDPGTASYEQYF	1	15	CVVSDRGSTLGRLYF_CASSDPGTASYEQYF
SC319_1_ATAACGCCACAGGCCT-1	SC319_1	TRAV10	#N/A	TRAJ18	#N/A	CVVSDRGSTLGRLYF	1	15	TRBV25-1	#N/A	CASSGGTGSNQPQHF	1	15	CVVSDRGSTLGRLYF_CASSGGTGSNQPQHF
SC319_1_ATAACGCCACCGAATT-1	SC319_1	TRAV10	#N/A	TRAJ18	#N/A	CVVSDRGSTLGRLYF	1	15	TRBV6-5	#N/A	CASSYSSLAGHEQYF	1	15	CVVSDRGSTLGRLYF_CASSYSSLAGHEQYF
SC319_1_ATAACGCCATTCTCAT-1	SC319_1	TRAV10	#N/A	TRAJ18	#N/A	CVVSDRGSTLGRLYF	1	15	TRBV25-1	#N/A	CASSGRPTGELFF	1	13	CVVSDRGSTLGRLYF_CASSGRPTGELFF
SC319_1_ATAACGCGTAAGGGCT-1	SC319_1	TRAV10	#N/A	TRAJ18	#N/A	CVVSDRGSTLGRLYF	1	15	TRBV25-1	#N/A	CASSVQGAPEETQYF	1	15	CVVSDRGSTLGRLYF_CASSVQGAPEETQYF
SC319_1_ATAACGCGTGTCGCTG-1	SC319_1	TRAV10	#N/A	TRAJ18	#N/A	CVVSDRGSTLGRLYF	1	15	TRBV25-1	#N/A	CASSESESRDEKLFF	1	15	CVVSDRGSTLGRLYF_CASSESESRDEKLFF
SC319_1_ATAACGCGTTCCGTCT-1	SC319_1	TRAV10	#N/A	TRAJ18	#N/A	CVVSDRGSTLGRLYF	1	15	TRBV25-1	#N/A	CASSDRQGNTDTQYF	1	15	CVVSDRGSTLGRLYF_CASSDRQGNTDTQYF
SC319_1_ATAACGCTCAACCATG-1	SC319_1	TRAV10	#N/A	TRAJ18	#N/A	CVVSDRGSTLGRLYF	1	15	TRBV25-1	#N/A	CASSKGGRSYNEQFF	1	15	CVVSDRGSTLGRLYF_CASSKGGRSYNEQFF
SC319_1_ATAACGCTCATATCGG-1	SC319_1	TRAV10	#N/A	TRAJ18	#N/A	CVVSDRGSTLGRLYF	1	15	TRBV25-1	#N/A	CASSDPRRLSNTGELFF	1	17	CVVSDRGSTLGRLYF_CASSDPRRLSNTGELFF
SC319_1_ATAACGCTCCGTTGTC-1	SC319_1	TRAV10	#N/A	TRAJ18	#N/A	CVVSDRGSTLGRLYF	1	15	TRBV25-1	TRBV25-1	CASSDRETQYF;CASSGYQGLAGEETQYF	2	28	CVVSDRGSTLGRLYF_CASSDRETQYF;CASSGYQGLAGEETQYF
SC319_1_ATAAGAGAGTGGTCCC-1	SC319_1	TRAV10	#N/A	TRAJ18	#N/A	CVVSDRGSTLGRLYF	1	15	TRBV25-1	#N/A	CASSEAGESTDTQYF	1	15	CVVSDRGSTLGRLYF_CASSEAGESTDTQYF
SC319_1_ATAAGAGAGTTTAGGA-1	SC319_1	TRAV10	#N/A	TRAJ18	#N/A	CVVSDRGSTLGRLYF	1	15	TRBV25-1	#N/A	CASSGRTSGVRDTQYF	1	16	CVVSDRGSTLGRLYF_CASSGRTSGVRDTQYF
SC319_1_ATAAGAGCAGCGAACA-1	SC319_1	TRAV10	#N/A	TRAJ18	#N/A	CVVSDRGSTLGRLYF	1	15	#N/A	#N/A	NA	1	0	CVVSDRGSTLGRLYF_NA
SC319_1_ATAAGAGCAGTCAGAG-1	SC319_1	TRAV10	#N/A	TRAJ18	#N/A	CVVSDRGSTLGRLYF	1	15	TRBV25-1	#N/A	CASSEQGGEKLFF	1	13	CVVSDRGSTLGRLYF_CASSEQGGEKLFF
SC319_1_ATAAGAGGTACTCTCC-1	SC319_1	TRAV10	#N/A	TRAJ18	#N/A	CVVSDRGSTLGRLYF	1	15	TRBV25-1	#N/A	CASSATSGGADTQYF	1	15	CVVSDRGSTLGRLYF_CASSATSGGADTQYF
SC319_1_ATAAGAGGTAGCTAAA-1	SC319_1	TRAV10	TRAV8-2	TRAJ18	TRAJ9	CVVSDRGSTLGRLYF;CVVSNTGGFKTIF	2	28	TRBV25-1	#N/A	CASSDRGGNTIYF	1	13	CVVSDRGSTLGRLYF;CVVSNTGGFKTIF_CASSDRGGNTIYF
SC319_1_ATAAGAGTCAACCAAC-1	SC319_1	TRAV10	#N/A	TRAJ18	#N/A	CVVSDRGSTLGRLYF	1	15	TRBV25-1	#N/A	CATHRGSAGGPLKETQYF	1	18	CVVSDRGSTLGRLYF_CATHRGSAGGPLKETQYF
SC319_1_ATAAGAGTCATGCTCC-1	SC319_1	TRAV10	#N/A	TRAJ18	#N/A	CVVSDRGSTLGRLYF	1	15	TRBV25-1	#N/A	CASSGDGGQETQYF	1	14	CVVSDRGSTLGRLYF_CASSGDGGQETQYF
SC319_1_ATAGACCAGACGCTTT-1	SC319_1	TRAV10	#N/A	TRAJ18	#N/A	CVVSDRGSTLGRLYF	1	15	#N/A	#N/A	NA	1	0	CVVSDRGSTLGRLYF_NA
SC319_1_ATAGACCAGTGAAGTT-1	SC319_1	TRAV10	#N/A	TRAJ18	#N/A	CVVSDRGSTLGRLYF	1	15	TRBV25-1	#N/A	CASSDQEGSSYEQYF	1	15	CVVSDRGSTLGRLYF_CASSDQEGSSYEQYF
SC319_1_ATAGACCCAACACCTA-1	SC319_1	TRAV10	#N/A	TRAJ18	#N/A	CVVSDRGSTLGRLYF	1	15	#N/A	#N/A	NA	1	0	CVVSDRGSTLGRLYF_NA
SC319_1_ATAGACCCAAGGTTCT-1	SC319_1	TRAV10	#N/A	TRAJ18	#N/A	CVVSDRGSTLGRLYF	1	15	TRBV25-1	#N/A	CASSNGLAKNIQYF	1	14	CVVSDRGSTLGRLYF_CASSNGLAKNIQYF
SC319_1_ATAGACCGTCCATGAT-1	SC319_1	TRAV10	#N/A	TRAJ18	#N/A	CVVSDRGSTLGRLYF	1	15	TRBV25-1	#N/A	CASSSPGQGNNEQFF	1	15	CVVSDRGSTLGRLYF_CASSSPGQGNNEQFF
SC319_1_ATCACGAAGTAGTGCG-1	SC319_1	TRAV10	#N/A	TRAJ18	#N/A	CVVSDRGSTLGRLYF	1	15	TRBV25-1	#N/A	CASSERGPETQYF	1	13	CVVSDRGSTLGRLYF_CASSERGPETQYF
SC319_1_ATCATCTAGACTGTAA-1	SC319_1	TRAV10	#N/A	TRAJ18	#N/A	CVVSDRGSTLGRLYF	1	15	TRBV25-1	#N/A	CASSGQGLATDTQYF	1	15	CVVSDRGSTLGRLYF_CASSGQGLATDTQYF
SC319_1_ATCATCTAGCAATATG-1	SC319_1	TRAV10	#N/A	TRAJ18	#N/A	CVVSDRGSTLGRLYF	1	15	TRBV25-1	#N/A	CASSKGGRSYNEQFF	1	15	CVVSDRGSTLGRLYF_CASSKGGRSYNEQFF
SC319_1_ATCATCTAGTCAAGGC-1	SC319_1	TRAV10	#N/A	TRAJ18	#N/A	CVVSDRGSTLGRLYF	1	15	TRBV25-1	#N/A	CASSEKYSNQPQHF	1	14	CVVSDRGSTLGRLYF_CASSEKYSNQPQHF
SC319_1_ATCATCTCACATGTGT-1	SC319_1	TRAV10	#N/A	TRAJ18	#N/A	CVVSDRGSTLGRLYF	1	15	TRBV25-1	#N/A	CASSLAGGQPDTQYF	1	15	CVVSDRGSTLGRLYF_CASSLAGGQPDTQYF
SC319_1_ATCATCTCACGTGAGA-1	SC319_1	TRAV10	#N/A	TRAJ18	#N/A	CVVSDRGSTLGRLYF	1	15	TRBV25-1	#N/A	CASSDPTDTQYF	1	12	CVVSDRGSTLGRLYF_CASSDPTDTQYF
SC319_1_ATCATCTGTCCAACTA-1	SC319_1	TRAV10	#N/A	TRAJ18	#N/A	CVVSDRGSTLGRLYF	1	15	TRBV25-1	#N/A	CASSERGYSNQPQHF	1	15	CVVSDRGSTLGRLYF_CASSERGYSNQPQHF
SC319_1_ATCATCTGTCCGAATT-1	SC319_1	TRAV10	#N/A	TRAJ18	#N/A	CVVSDRGSTLGRLYF	1	15	TRBV25-1	#N/A	CASTDPAAGAGTDTQYF	1	17	CVVSDRGSTLGRLYF_CASTDPAAGAGTDTQYF
SC319_1_ATCATCTGTCTAGCGC-1	SC319_1	TRAV10	#N/A	TRAJ18	#N/A	CVVSDRGSTLGRLYF	1	15	TRBV25-1	#N/A	CASRPWTSGSDEQFF	1	15	CVVSDRGSTLGRLYF_CASRPWTSGSDEQFF
SC319_1_ATCATCTTCAAGGTAA-1	SC319_1	TRAV10	#N/A	TRAJ18	#N/A	CVVSDRGSTLGRLYF	1	15	TRBV25-1	TRBV25-1	CASSESGGSLAKNIQYF;CASSDRQGNTDTQYF	2	32	CVVSDRGSTLGRLYF_CASSESGGSLAKNIQYF;CASSDRQGNTDTQYF
SC319_1_ATCATCTTCGTGTAGT-1	SC319_1	TRAV10	#N/A	TRAJ18	#N/A	CVVKDRGSTLGRLYF	1	15	TRBV25-1	#N/A	CASSEFGPGRVEQFF	1	15	CVVKDRGSTLGRLYF_CASSEFGPGRVEQFF
SC319_1_ATCATGGAGCCACCTG-1	SC319_1	TRAV10	#N/A	TRAJ18	#N/A	CVVSDRGSTLGRLYF	1	15	TRBV25-1	#N/A	CASSERGPETQYF	1	13	CVVSDRGSTLGRLYF_CASSERGPETQYF
SC319_1_ATCATGGCAAGAGTCG-1	SC319_1	TRAV10	#N/A	TRAJ18	#N/A	CVVSDRGSTLGRLYF	1	15	TRBV25-1	#N/A	CASSDRDNEQFF	1	12	CVVSDRGSTLGRLYF_CASSDRDNEQFF
SC319_1_ATCATGGTCACTCCTG-1	SC319_1	TRAV10	#N/A	TRAJ18	#N/A	CVVSDRGSTLGRLYF	1	15	TRBV25-1	#N/A	CASSQRVSYEQYF	1	13	CVVSDRGSTLGRLYF_CASSQRVSYEQYF
SC319_1_ATCATGGTCATATCGG-1	SC319_1	TRAV10	#N/A	TRAJ18	#N/A	CVVSDRGSTLGRLYF	1	15	#N/A	#N/A	NA	1	0	CVVSDRGSTLGRLYF_NA
SC319_1_ATCATGGTCTACTCAT-1	SC319_1	TRAV10	#N/A	TRAJ18	#N/A	CVVSDRGSTLGRLYF	1	15	TRBV7-6	#N/A	CASTARGGGLSSYEQYV	1	17	CVVSDRGSTLGRLYF_CASTARGGGLSSYEQYV
SC319_1_ATCCACCCATCGGACC-1	SC319_1	TRAV10	#N/A	TRAJ18	#N/A	CVVSDRGSTLGRLYF	1	15	TRBV25-1	#N/A	CASRGLAGGETQYF	1	14	CVVSDRGSTLGRLYF_CASRGLAGGETQYF
SC319_1_ATCCACCTCACCAGGC-1	SC319_1	TRAV10	#N/A	TRAJ18	#N/A	CVVSDRGSTLGRLYF	1	15	TRBV25-1	#N/A	CASTPSGTGELFF	1	13	CVVSDRGSTLGRLYF_CASTPSGTGELFF
SC319_1_ATCCACCTCTAGCACA-1	SC319_1	TRAV10	#N/A	TRAJ18	#N/A	CVVSDRGSTLGRLYF	1	15	TRBV25-1	#N/A	CASSEAGGTDTQYF	1	14	CVVSDRGSTLGRLYF_CASSEAGGTDTQYF
SC319_1_ATCCACCTCTCCAGGG-1	SC319_1	TRAV10	#N/A	TRAJ18	#N/A	CVVSDRGSTLGRLYF	1	15	TRBV25-1	#N/A	CASSGGLAGETQYF	1	14	CVVSDRGSTLGRLYF_CASSGGLAGETQYF
SC319_1_ATCCGAAAGAATTGTG-1	SC319_1	TRAV10	#N/A	TRAJ18	#N/A	CVVSDRGSTLGRLYF	1	15	#N/A	#N/A	NA	1	0	CVVSDRGSTLGRLYF_NA
SC319_1_ATCCGAACAAGCGAGT-1	SC319_1	TRAV10	#N/A	TRAJ18	#N/A	CVVSDRGSTLGRLYF	1	15	TRBV25-1	#N/A	CASSGTSGGADTQYF	1	15	CVVSDRGSTLGRLYF_CASSGTSGGADTQYF
SC319_1_ATCCGAACACGTAAGG-1	SC319_1	TRAV10	#N/A	TRAJ18	#N/A	CVVSDRGSTLGRLYF	1	15	TRBV25-1	#N/A	CASSQRVSYEQYF	1	13	CVVSDRGSTLGRLYF_CASSQRVSYEQYF
SC319_1_ATCCGAACAGTGAGTG-1	SC319_1	TRAV10	#N/A	TRAJ18	#N/A	CVVSDRGSTLGRLYF	1	15	TRBV25-1	#N/A	CASSDRDTNEKLFF	1	14	CVVSDRGSTLGRLYF_CASSDRDTNEKLFF
SC319_1_ATCCGAACATCCTTGC-1	SC319_1	TRAV10	#N/A	TRAJ18	#N/A	CVVSDRGSTLGRLYF	1	15	#N/A	#N/A	NA	1	0	CVVSDRGSTLGRLYF_NA
SC319_1_ATCCGAACATGACATC-1	SC319_1	TRAV10	#N/A	TRAJ18	#N/A	CVVSDRGSTLGRLYF	1	15	TRBV25-1	#N/A	CASSEQTGVTSGANVLTF	1	18	CVVSDRGSTLGRLYF_CASSEQTGVTSGANVLTF
SC319_1_ATCCGAAGTTGATTCG-1	SC319_1	TRAV10	#N/A	TRAJ18	#N/A	CVVSDRGSTLGRLYF	1	15	TRBV25-1	#N/A	CASSGGTGSNQPQHF	1	15	CVVSDRGSTLGRLYF_CASSGGTGSNQPQHF
SC319_1_ATCCGAATCCACTGGG-1	SC319_1	TRAV10	#N/A	TRAJ18	#N/A	CVVSDRGSTLGRLYF	1	15	TRBV25-1	#N/A	CASSEAGESTDTQYF	1	15	CVVSDRGSTLGRLYF_CASSEAGESTDTQYF
SC319_1_ATCCGAATCCGTACAA-1	SC319_1	TRAV10	#N/A	TRAJ18	#N/A	CVVSDRGSTLGRLYF	1	15	TRBV25-1	#N/A	CASSESGGGSYEQYF	1	15	CVVSDRGSTLGRLYF_CASSESGGGSYEQYF
SC319_1_ATCGAGTAGGCGACAT-1	SC319_1	TRAV10	#N/A	TRAJ18	#N/A	CVVSDRGSTLGRLYF	1	15	TRBV25-1	#N/A	CASSVREGRGTDTQYF	1	16	CVVSDRGSTLGRLYF_CASSVREGRGTDTQYF
SC319_1_ATCGAGTCAATAGCGG-1	SC319_1	TRAV10	#N/A	TRAJ18	#N/A	CVVSDRGSTLGRLYF	1	15	TRBV25-1	#N/A	CASSKGGRSYNEQFF	1	15	CVVSDRGSTLGRLYF_CASSKGGRSYNEQFF
SC319_1_ATCGAGTCACGGCTAC-1	SC319_1	TRAV10	#N/A	TRAJ18	#N/A	CVVSDRGSTLGRLYF	1	15	TRBV25-1	#N/A	CASSESRTSGTYNEQFF	1	17	CVVSDRGSTLGRLYF_CASSESRTSGTYNEQFF
SC319_1_ATCGAGTCAGTGGAGT-1	SC319_1	TRAV10	#N/A	TRAJ18	#N/A	CVVSDRGSTLGRLYF	1	15	TRBV25-1	#N/A	CASSEGYEQYF	1	11	CVVSDRGSTLGRLYF_CASSEGYEQYF
SC319_1_ATCGAGTGTAGCTAAA-1	SC319_1	TRAV10	#N/A	TRAJ18	#N/A	CVVSDRGSTLGRLYF	1	15	TRBV25-1	#N/A	CASSGPSHTQYF	1	12	CVVSDRGSTLGRLYF_CASSGPSHTQYF
SC319_1_ATCGAGTGTTGATTGC-1	SC319_1	TRAV10	#N/A	TRAJ18	#N/A	CVVSDRGSTLGRLYF	1	15	TRBV25-1	#N/A	CASSLTGDYTGELFF	1	15	CVVSDRGSTLGRLYF_CASSLTGDYTGELFF
SC319_1_ATCGAGTTCCAAAGTC-1	SC319_1	TRAV10	#N/A	TRAJ18	#N/A	CVVSDRGSTLGRLYF	1	15	TRBV25-1	#N/A	CASSRVHQETQYF	1	13	CVVSDRGSTLGRLYF_CASSRVHQETQYF
SC319_1_ATCGAGTTCGCCTGAG-1	SC319_1	TRAV10	#N/A	TRAJ18	#N/A	CVVSDRGSTLGRLYF	1	15	TRBV25-1	#N/A	CASSEGRGHEQYF	1	13	CVVSDRGSTLGRLYF_CASSEGRGHEQYF
SC319_1_ATCTACTAGCTTATCG-1	SC319_1	TRAV10	#N/A	TRAJ18	#N/A	CVVSDRGSTLGRLYF	1	15	TRBV25-1	TRBV25-1	CASSERGPETQYF;CASSGAPGQGGNQPQHF	2	30	CVVSDRGSTLGRLYF_CASSERGPETQYF;CASSGAPGQGGNQPQHF
SC319_1_ATCTACTAGTAGCGGT-1	SC319_1	TRAV10	#N/A	TRAJ18	#N/A	CVVSDRGSTLGRLYF	1	15	TRBV25-1	#N/A	CASSGGLAGETQYF	1	14	CVVSDRGSTLGRLYF_CASSGGLAGETQYF
SC319_1_ATCTACTCAATGGACG-1	SC319_1	TRAV10	#N/A	TRAJ18	#N/A	CVVSDRGSTLGRLYF	1	15	TRBV25-1	#N/A	CASSGTSGGADTQYF	1	15	CVVSDRGSTLGRLYF_CASSGTSGGADTQYF
SC319_1_ATCTACTCATAGAAAC-1	SC319_1	TRAV10	#N/A	TRAJ18	#N/A	CVVSDRGSTLGRLYF	1	15	TRBV25-1	#N/A	CASSDRQGNTDTQYF	1	15	CVVSDRGSTLGRLYF_CASSDRQGNTDTQYF
SC319_1_ATCTACTGTACCATCA-1	SC319_1	TRAV10	#N/A	TRAJ18	#N/A	CVVSDRGSTLGRLYF	1	15	TRBV25-1	#N/A	CASSGTSGSTDTQYF	1	15	CVVSDRGSTLGRLYF_CASSGTSGSTDTQYF
SC319_1_ATCTACTGTAGCGATG-1	SC319_1	TRAV10	#N/A	TRAJ18	#N/A	CVVSDRGSTLGRLYF	1	15	TRBV25-1	#N/A	CASSELGSNQPQHF	1	14	CVVSDRGSTLGRLYF_CASSELGSNQPQHF
SC319_1_ATCTACTGTATATGGA-1	SC319_1	TRAV10	#N/A	TRAJ18	#N/A	CVVSDRGSTLGRLYF	1	15	TRBV25-1	#N/A	CASSESGGANEQFF	1	14	CVVSDRGSTLGRLYF_CASSESGGANEQFF
SC319_1_ATCTGCCAGAAGATTC-1	SC319_1	TRAV10	#N/A	TRAJ18	#N/A	CVVSDRGSTLGRLYF	1	15	TRBV25-1	#N/A	CASSGRQGAVSTEAFF	1	16	CVVSDRGSTLGRLYF_CASSGRQGAVSTEAFF
SC319_1_ATCTGCCGTAAGTGTA-1	SC319_1	TRAV10	#N/A	TRAJ18	#N/A	CVVSDRGSTLGRLYF	1	15	TRBV25-1	#N/A	CASSERGPETQYF	1	13	CVVSDRGSTLGRLYF_CASSERGPETQYF
SC319_1_ATCTGCCGTCACTGGC-1	SC319_1	TRAV10	#N/A	TRAJ18	#N/A	CVVSDRGSTLGRLYF	1	15	TRBV25-1	#N/A	CASSGTSGRKTQYF	1	14	CVVSDRGSTLGRLYF_CASSGTSGRKTQYF
SC319_1_ATGAGGGCAATAACGA-1	SC319_1	TRAV10	#N/A	TRAJ18	#N/A	CVVSDRGSTLGRLYF	1	15	TRBV25-1	#N/A	CASSHSAKNIQYF	1	13	CVVSDRGSTLGRLYF_CASSHSAKNIQYF
SC319_1_ATGAGGGCAGCCAGAA-1	SC319_1	TRAV10	#N/A	TRAJ18	#N/A	CVVSDRGSTLGRLYF	1	15	TRBV25-1	#N/A	CASSEIDRRGLGSQYF	1	16	CVVSDRGSTLGRLYF_CASSEIDRRGLGSQYF
SC319_1_ATGAGGGGTAGGACAC-1	SC319_1	TRAV10	#N/A	TRAJ18	#N/A	CVVSDRGSTLGRLYF	1	15	TRBV25-1	#N/A	CASRLASTDTQYF	1	13	CVVSDRGSTLGRLYF_CASRLASTDTQYF
SC319_1_ATGAGGGGTCACTTCC-1	SC319_1	TRAV10	#N/A	TRAJ18	#N/A	CVVSDRGSTLGRLYF	1	15	TRBV25-1	#N/A	CASSESESRDEKLFF	1	15	CVVSDRGSTLGRLYF_CASSESESRDEKLFF
SC319_1_ATGAGGGGTGAGTATA-1	SC319_1	TRAV10	#N/A	TRAJ18	#N/A	CVVSDRGSTLGRLYF	1	15	TRBV25-1	#N/A	CASSGLAGGLDTQYF	1	15	CVVSDRGSTLGRLYF_CASSGLAGGLDTQYF
SC319_1_ATGAGGGTCGCGCCAA-1	SC319_1	TRAV10	#N/A	TRAJ18	#N/A	CVVSDRGSTLGRLYF	1	15	TRBV25-1	#N/A	CASSLAGGQPDTQYF	1	15	CVVSDRGSTLGRLYF_CASSLAGGQPDTQYF
SC319_1_ATGCGATAGGAATGGA-1	SC319_1	TRAV10	#N/A	TRAJ18	#N/A	CVVSDRGSTLGRLYF	1	15	TRBV25-1	#N/A	CASSESGELFF	1	11	CVVSDRGSTLGRLYF_CASSESGELFF
SC319_1_ATGCGATGTGCTGTAT-1	SC319_1	TRAV10	#N/A	TRAJ18	#N/A	CVVSDRGSTLGRLYF	1	15	TRBV25-1	#N/A	CASSERGPETQYF	1	13	CVVSDRGSTLGRLYF_CASSERGPETQYF
SC319_1_ATGCGATGTTAAGATG-1	SC319_1	TRAV10	#N/A	TRAJ18	#N/A	CVVSDRGSTLGRLYF	1	15	TRBV7-6	TRBV25-1	CASTARGGGLSSYEQYV;CASSESGPGRQETQYF	2	33	CVVSDRGSTLGRLYF_CASTARGGGLSSYEQYV;CASSESGPGRQETQYF
SC319_1_ATGGGAGAGAGTACAT-1	SC319_1	TRAV10	#N/A	TRAJ18	#N/A	CVVSDRGSTLGRLYF	1	15	TRBV25-1	#N/A	CASTGTGVSPLHF	1	13	CVVSDRGSTLGRLYF_CASTGTGVSPLHF
SC319_1_ATGGGAGAGGCGCTCT-1	SC319_1	TRAV10	#N/A	TRAJ18	#N/A	CVVSDRGSTLGRLYF	1	15	TRBV25-1	#N/A	CASSDSSYEQYF	1	12	CVVSDRGSTLGRLYF_CASSDSSYEQYF
SC319_1_ATGGGAGAGGTGTGGT-1	SC319_1	TRAV10	#N/A	TRAJ18	#N/A	CVVSDRGSTLGRLYF	1	15	TRBV25-1	#N/A	CASSDNRHSGNTIYF	1	15	CVVSDRGSTLGRLYF_CASSDNRHSGNTIYF
SC319_1_ATGGGAGGTACAGTGG-1	SC319_1	TRAV10	#N/A	TRAJ18	#N/A	CVVSDRGSTLGRLYF	1	15	TRBV25-1	#N/A	CASSGTSGGADTQYF	1	15	CVVSDRGSTLGRLYF_CASSGTSGGADTQYF
SC319_1_ATGGGAGGTCCGTGAC-1	SC319_1	TRAV10	#N/A	TRAJ18	#N/A	CVVSDRGSTLGRLYF	1	15	TRBV25-1	#N/A	CASSEPDRGREKLFF	1	15	CVVSDRGSTLGRLYF_CASSEPDRGREKLFF
SC319_1_ATGTGTGAGACTGTAA-1	SC319_1	TRAV10	#N/A	TRAJ18	#N/A	CVVSDRGSTLGRLYF	1	15	TRBV25-1	#N/A	CASSESGGGSYEQYF	1	15	CVVSDRGSTLGRLYF_CASSESGGGSYEQYF
SC319_1_ATGTGTGAGGGCTTCC-1	SC319_1	TRAV10	#N/A	TRAJ18	#N/A	CVVSDRGSTLGRLYF	1	15	TRBV25-1	#N/A	CASSESSGSTDTQYF	1	15	CVVSDRGSTLGRLYF_CASSESSGSTDTQYF
SC319_1_ATGTGTGAGTACGTTC-1	SC319_1	TRAV10	#N/A	TRAJ18	#N/A	CVVSDRGSTLGRLYF	1	15	TRBV25-1	#N/A	CASSEADTQYF	1	11	CVVSDRGSTLGRLYF_CASSEADTQYF
SC319_1_ATGTGTGGTAATTGGA-1	SC319_1	TRAV10	#N/A	TRAJ18	#N/A	CVVSDRGSTLGRLYF	1	15	TRBV25-1	#N/A	CASSEQGGEKLFF	1	13	CVVSDRGSTLGRLYF_CASSEQGGEKLFF
SC319_1_ATGTGTGGTGCTTCTC-1	SC319_1	TRAV10	#N/A	TRAJ18	#N/A	CVVSDRGSTLGRLYF	1	15	TRBV25-1	#N/A	CASSSGRAYEQYF	1	13	CVVSDRGSTLGRLYF_CASSSGRAYEQYF
SC319_1_ATGTGTGGTTAAAGAC-1	SC319_1	TRAV10	#N/A	TRAJ18	#N/A	CVVSDRGSTLGRLYF	1	15	TRBV25-1	#N/A	CASTPSGTGELFF	1	13	CVVSDRGSTLGRLYF_CASTPSGTGELFF
SC319_1_ATTACTCAGCAGACTG-1	SC319_1	TRAV10	#N/A	TRAJ18	#N/A	CVVSDRGSTLGRLYF	1	15	TRBV25-1	#N/A	CASSQRVSYEQYF	1	13	CVVSDRGSTLGRLYF_CASSQRVSYEQYF
SC319_1_ATTACTCAGGTGTGGT-1	SC319_1	TRAV10	#N/A	TRAJ18	#N/A	CVVSDRGSTLGRLYF	1	15	TRBV25-1	#N/A	CASSSGTGGRRAFF	1	14	CVVSDRGSTLGRLYF_CASSSGTGGRRAFF
SC319_1_ATTACTCCAGACTCGC-1	SC319_1	TRAV10	#N/A	TRAJ18	#N/A	CVVTDRGSTLGRLYF	1	15	TRBV25-1	#N/A	CASSEFSGGNYDTQYF	1	16	CVVTDRGSTLGRLYF_CASSEFSGGNYDTQYF
SC319_1_ATTATCCAGACTCGGA-1	SC319_1	TRAV10	#N/A	TRAJ18	#N/A	CVVSDRGSTLGRLYF	1	15	TRBV25-1	#N/A	CASSEWGREQYF	1	12	CVVSDRGSTLGRLYF_CASSEWGREQYF
SC319_1_ATTATCCTCATCGCTC-1	SC319_1	TRAV10	#N/A	TRAJ18	#N/A	CVVSDRGSTLGRLYF	1	15	TRBV25-1	#N/A	CASSEGGADTQYF	1	13	CVVSDRGSTLGRLYF_CASSEGGADTQYF
SC319_1_ATTATCCTCGCGCCAA-1	SC319_1	TRAV10	#N/A	TRAJ18	#N/A	CVVSDRGSTLGRLYF	1	15	TRBV25-1	#N/A	CASSEYKGEGGGHGELFF	1	18	CVVSDRGSTLGRLYF_CASSEYKGEGGGHGELFF
SC319_1_ATTATCCTCTTTAGTC-1	SC319_1	TRAV10	#N/A	TRAJ18	#N/A	CVVSDRGSTLGRLYF	1	15	TRBV25-1	#N/A	CASSGTGGSYEQYF	1	14	CVVSDRGSTLGRLYF_CASSGTGGSYEQYF
SC319_1_ATTCTACAGGGCATGT-1	SC319_1	TRAV10	#N/A	TRAJ18	#N/A	CVVSDRGSTLGRLYF	1	15	TRBV25-1	#N/A	CASSNGRYEQYF	1	12	CVVSDRGSTLGRLYF_CASSNGRYEQYF
SC319_1_ATTCTACCATCCTTGC-1	SC319_1	TRAV10	#N/A	TRAJ18	#N/A	CVVSDRGSTLGRLYF	1	15	TRBV25-1	#N/A	CASSDGGPRGETQYF	1	15	CVVSDRGSTLGRLYF_CASSDGGPRGETQYF
SC319_1_ATTCTACGTTCAGACT-1	SC319_1	TRAV10	#N/A	TRAJ18	#N/A	CVVADRGSTLGRLYF	1	15	TRBV25-1	#N/A	CASSDGRGPVETQYF	1	15	CVVADRGSTLGRLYF_CASSDGRGPVETQYF
SC319_1_ATTGGACAGACACGAC-1	SC319_1	TRAV10	#N/A	TRAJ18	#N/A	CVVSDRGSTLGRLYF	1	15	TRBV6-5	#N/A	CASSYSSLAGHEQYF	1	15	CVVSDRGSTLGRLYF_CASSYSSLAGHEQYF
SC319_1_ATTGGACAGCACCGTC-1	SC319_1	TRAV10	#N/A	TRAJ18	#N/A	CVVSDRGSTLGRLYF	1	15	TRBV25-1	#N/A	CASIGQAHNEQFF	1	13	CVVSDRGSTLGRLYF_CASIGQAHNEQFF
SC319_1_ATTGGACAGCATGGCA-1	SC319_1	TRAV10	#N/A	TRAJ18	#N/A	CVVSDRGSTLGRLYF	1	15	TRBV25-1	#N/A	CASSEPASGGSYNEQFF	1	17	CVVSDRGSTLGRLYF_CASSEPASGGSYNEQFF
SC319_1_ATTGGACAGCTGTTCA-1	SC319_1	TRAV10	#N/A	TRAJ18	#N/A	CVVSDRGSTLGRLYF	1	15	TRBV25-1	#N/A	CASSGTSGGTDTQYF	1	15	CVVSDRGSTLGRLYF_CASSGTSGGTDTQYF
SC319_1_ATTGGACAGGCTCTTA-1	SC319_1	TRAV10	#N/A	TRAJ18	#N/A	CVVSDRGSTLGRLYF	1	15	TRBV25-1	#N/A	CASSETSGGANEQFF	1	15	CVVSDRGSTLGRLYF_CASSETSGGANEQFF
SC319_1_ATTGGACCAAACAACA-1	SC319_1	TRAV10	#N/A	TRAJ18	#N/A	CVVSDRGSTLGRLYF	1	15	TRBV25-1	#N/A	CASSASLRTDTQYF	1	14	CVVSDRGSTLGRLYF_CASSASLRTDTQYF
SC319_1_ATTGGACGTAAATGAC-1	SC319_1	TRAV10	#N/A	TRAJ18	#N/A	CVVSDRGSTLGRLYF	1	15	TRBV25-1	#N/A	CASTLTRSGTQYF	1	13	CVVSDRGSTLGRLYF_CASTLTRSGTQYF
SC319_1_ATTGGTGCAGATGGCA-1	SC319_1	TRAV10	#N/A	TRAJ18	#N/A	CVVSDRGSTLGRLYF	1	15	TRBV25-1	#N/A	CASSDSQTDNYEQYF	1	15	CVVSDRGSTLGRLYF_CASSDSQTDNYEQYF
SC319_1_ATTGGTGCAGGGTACA-1	SC319_1	TRAV10	#N/A	TRAJ18	#N/A	CVVSDRGSTLGRLYF	1	15	TRBV25-1	#N/A	CASSESGPGRQETQYF	1	16	CVVSDRGSTLGRLYF_CASSESGPGRQETQYF
SC319_1_ATTGGTGGTTACTGAC-1	SC319_1	TRAV10	#N/A	TRAJ18	#N/A	CVVSDRGSTLGRLYF	1	15	TRBV25-1	#N/A	CASSESGLSNQPQHF	1	15	CVVSDRGSTLGRLYF_CASSESGLSNQPQHF
SC319_1_ATTGGTGTCGCAAACT-1	SC319_1	TRAV10	#N/A	TRAJ18	#N/A	CVVSDRGSTLGRLYF	1	15	TRBV25-1	#N/A	CASRTGPGTSGRTDTQYF	1	18	CVVSDRGSTLGRLYF_CASRTGPGTSGRTDTQYF
SC319_1_ATTGGTGTCGCCTGTT-1	SC319_1	TRAV10	#N/A	TRAJ18	#N/A	CVVSDRGSTLGRLYF	1	15	TRBV25-1	#N/A	CASSAPGRGTKRDNEQFF	1	18	CVVSDRGSTLGRLYF_CASSAPGRGTKRDNEQFF
SC319_1_ATTTCTGAGAGTGACC-1	SC319_1	TRAV10	#N/A	TRAJ18	#N/A	CVVSDRGSTLGRLYF	1	15	TRBV25-1	#N/A	CASSEQGGEKLFF	1	13	CVVSDRGSTLGRLYF_CASSEQGGEKLFF
SC319_1_ATTTCTGTCACCTTAT-1	SC319_1	TRAV10	#N/A	TRAJ18	#N/A	CVVSDRGSTLGRLYF	1	15	TRBV25-1	#N/A	CASSDRNTEAFF	1	12	CVVSDRGSTLGRLYF_CASSDRNTEAFF
SC319_1_ATTTCTGTCCAAGTAC-1	SC319_1	TRAV10	#N/A	TRAJ18	#N/A	CVVSDRGSTLGRLYF	1	15	TRBV25-1	TRBV25-1	CASSERVLASAQEQYF;CASMGHSAKNIQYF	2	30	CVVSDRGSTLGRLYF_CASSERVLASAQEQYF;CASMGHSAKNIQYF
SC319_1_ATTTCTGTCCGCGTTT-1	SC319_1	TRAV10	#N/A	TRAJ18	#N/A	CVVSDRGSTLGRLYF	1	15	TRBV25-1	#N/A	CASSEDCHSGTCTDTQYF	1	18	CVVSDRGSTLGRLYF_CASSEDCHSGTCTDTQYF
SC319_1_CAACCAAGTAGGGACT-1	SC319_1	TRAV10	#N/A	TRAJ18	#N/A	CVVSDRGSTLGRLYF	1	15	#N/A	#N/A	NA	1	0	CVVSDRGSTLGRLYF_NA
SC319_1_CAACCAAGTCGCCATG-1	SC319_1	TRAV10	#N/A	TRAJ18	#N/A	CVVSDRGSTLGRLYF	1	15	TRBV25-1	#N/A	CASSDRTSGRNEQFF	1	15	CVVSDRGSTLGRLYF_CASSDRTSGRNEQFF
SC319_1_CAACCAAGTGATAAGT-1	SC319_1	TRAV10	#N/A	TRAJ18	#N/A	CVVSDRGSTLGRLYF	1	15	TRBV25-1	#N/A	CASSVQGAPEETQYF	1	15	CVVSDRGSTLGRLYF_CASSVQGAPEETQYF
SC319_1_CAACCTCAGGCGACAT-1	SC319_1	TRAV10	#N/A	TRAJ18	#N/A	CVVSDRGSTLGRLYF	1	15	TRBV25-1	#N/A	CASRLASTDTQYF	1	13	CVVSDRGSTLGRLYF_CASRLASTDTQYF
SC319_1_CAACCTCCACCTGGTG-1	SC319_1	TRAV10	#N/A	TRAJ18	#N/A	CVVSDRGSTLGRLYF	1	15	TRBV25-1	#N/A	CASSEGQYSNQPQHF	1	15	CVVSDRGSTLGRLYF_CASSEGQYSNQPQHF
SC319_1_CAACCTCCACGTGAGA-1	SC319_1	TRAV10	#N/A	TRAJ18	#N/A	CVVSDRGSTLGRLYF	1	15	TRBV7-3	#N/A	CASSLSSMQRLNEQFF	1	16	CVVSDRGSTLGRLYF_CASSLSSMQRLNEQFF
SC319_1_CAACCTCGTTTGCATG-1	SC319_1	TRAV10	#N/A	TRAJ18	#N/A	CVVSDRGSTLGRLYF	1	15	TRBV25-1	TRBV12-4	CASSANERPSYEQYF;CASSLPCRTAPYEQYV	2	31	CVVSDRGSTLGRLYF_CASSANERPSYEQYF;CASSLPCRTAPYEQYV
SC319_1_CAACCTCTCAAGAAGT-1	SC319_1	TRAV10	#N/A	TRAJ18	#N/A	CVVSDRGSTLGRLYF	1	15	TRBV25-1	#N/A	CASSEIAFGDSTDTQYF	1	17	CVVSDRGSTLGRLYF_CASSEIAFGDSTDTQYF
SC319_1_CAACCTCTCCTATGTT-1	SC319_1	TRAV10	#N/A	TRAJ18	#N/A	CVVVDRGSTLGRLYF	1	15	TRBV25-1	#N/A	CASSGLAGAYNEQFF	1	15	CVVVDRGSTLGRLYF_CASSGLAGAYNEQFF
SC319_1_CAACCTCTCGCACTCT-1	SC319_1	TRAV10	#N/A	TRAJ18	#N/A	CVVSDRGSTLGRLYF	1	15	TRBV25-1	#N/A	CASSEADTQYF	1	11	CVVSDRGSTLGRLYF_CASSEADTQYF
SC319_1_CAACTAGCAATGTTGC-1	SC319_1	TRAV10	#N/A	TRAJ18	#N/A	CVVSDRGSTLGRLYF	1	15	TRBV25-1	#N/A	CASSESGGANEQFF	1	14	CVVSDRGSTLGRLYF_CASSESGGANEQFF
SC319_1_CAACTAGCACCATCCT-1	SC319_1	TRAV10	TRAV8-2	TRAJ18	TRAJ9	CVVSDRGSTLGRLYF;CVVSNTGGFKTIF	2	28	TRBV25-1	#N/A	CASSDRGGNTIYF	1	13	CVVSDRGSTLGRLYF;CVVSNTGGFKTIF_CASSDRGGNTIYF
SC319_1_CAACTAGCACGAAATA-1	SC319_1	TRAV10	#N/A	TRAJ18	#N/A	CVVSDRGSTLGRLYF	1	15	TRBV25-1	#N/A	CASRDRVGTGELFF	1	14	CVVSDRGSTLGRLYF_CASRDRVGTGELFF
SC319_1_CAACTAGGTACATCCA-1	SC319_1	TRAV10	#N/A	TRAJ18	#N/A	CVVSDRGSTLGRLYF	1	15	TRBV25-1	#N/A	CASGKAGGPDEQYF	1	14	CVVSDRGSTLGRLYF_CASGKAGGPDEQYF
SC319_1_CAACTAGGTATGCTTG-1	SC319_1	TRAV10	#N/A	TRAJ18	#N/A	CVVSDRGSTLGRLYF	1	15	TRBV25-1	#N/A	CASSKSPRRSQETQYF	1	16	CVVSDRGSTLGRLYF_CASSKSPRRSQETQYF
SC319_1_CAACTAGGTATTCTCT-1	SC319_1	TRAV10	#N/A	TRAJ18	#N/A	CVVSDRGSTLGRLYF	1	15	TRBV25-1	#N/A	CASSESPGAGNTIYF	1	15	CVVSDRGSTLGRLYF_CASSESPGAGNTIYF
SC319_1_CAAGAAACACTACAGT-1	SC319_1	TRAV10	#N/A	TRAJ18	#N/A	CVVSDRGSTLGRLYF	1	15	TRBV18	#N/A	CASSPLPGANVLTF	1	14	CVVSDRGSTLGRLYF_CASSPLPGANVLTF
SC319_1_CAAGAAAGTATTCGTG-1	SC319_1	TRAV10	#N/A	TRAJ18	#N/A	CVVSDRGSTLGRLYF	1	15	TRBV25-1	#N/A	CASTGTGFYEQYF	1	13	CVVSDRGSTLGRLYF_CASTGTGFYEQYF
SC319_1_CAAGAAAGTCGCGAAA-1	SC319_1	TRAV10	#N/A	TRAJ18	#N/A	CVVSDRGSTLGRLYF	1	15	TRBV25-1	#N/A	CASSQRVSYEQYF	1	13	CVVSDRGSTLGRLYF_CASSQRVSYEQYF
SC319_1_CAAGAAAGTCTTTCAT-1	SC319_1	TRAV10	#N/A	TRAJ18	#N/A	CVVSDRGSTLGRLYF	1	15	TRBV25-1	#N/A	CASSDRGGNTIYF	1	13	CVVSDRGSTLGRLYF_CASSDRGGNTIYF
SC319_1_CAAGAAATCACCCGAG-1	SC319_1	TRAV10	#N/A	TRAJ18	#N/A	CVVSDRGSTLGRLYF	1	15	#N/A	#N/A	NA	1	0	CVVSDRGSTLGRLYF_NA
SC319_1_CAAGAAATCAGTGTTG-1	SC319_1	TRAV10	#N/A	TRAJ18	#N/A	CVVSDRGSTLGRLYF	1	15	TRBV25-1	#N/A	CASISGGSYNEQFF	1	14	CVVSDRGSTLGRLYF_CASISGGSYNEQFF
SC319_1_CAAGAAATCTGATACG-1	SC319_1	TRAV10	#N/A	TRAJ18	#N/A	CVVSDRGSTLGRLYF	1	15	TRBV25-1	#N/A	CASTRTGTYEQYF	1	13	CVVSDRGSTLGRLYF_CASTRTGTYEQYF
SC319_1_CAAGATCAGATCCCAT-1	SC319_1	TRAV10	#N/A	TRAJ18	#N/A	CVVSDRGSTLGRLYF	1	15	TRBV3-1	TRBV25-1	CASSQVRDGYEQYV;CASSEYETGENNEQFF	2	30	CVVSDRGSTLGRLYF_CASSQVRDGYEQYV;CASSEYETGENNEQFF
SC319_1_CAAGATCTCAAGATCC-1	SC319_1	TRAV10	#N/A	TRAJ18	#N/A	CVVSDRGSTLGRLYF	1	15	TRBV25-1	#N/A	CASSSPGQGNNEQFF	1	15	CVVSDRGSTLGRLYF_CASSSPGQGNNEQFF
SC319_1_CAAGATCTCACAAACC-1	SC319_1	TRAV10	#N/A	TRAJ18	#N/A	CVVSDRGSTLGRLYF	1	15	TRBV25-1	#N/A	CASRDRVGTGELFF	1	14	CVVSDRGSTLGRLYF_CASRDRVGTGELFF
SC319_1_CAAGATCTCCGCGCAA-1	SC319_1	TRAV10	#N/A	TRAJ18	#N/A	CVVSDRGSTLGRLYF	1	15	TRBV25-1	#N/A	CASSEGYEQYF	1	11	CVVSDRGSTLGRLYF_CASSEGYEQYF
SC319_1_CAAGGCCAGAGAGCTC-1	SC319_1	TRAV10	#N/A	TRAJ18	#N/A	CVVSDRGSTLGRLYF	1	15	TRBV25-1	#N/A	CASSEYPGRSSGNTIYF	1	17	CVVSDRGSTLGRLYF_CASSEYPGRSSGNTIYF
SC319_1_CAAGGCCAGCCAGGAT-1	SC319_1	TRAV10	#N/A	TRAJ18	#N/A	CVVSDRGSTLGRLYF	1	15	TRBV25-1	#N/A	CASSEHNEQFF	1	11	CVVSDRGSTLGRLYF_CASSEHNEQFF
SC319_1_CAAGGCCCATCGGACC-1	SC319_1	TRAV10	#N/A	TRAJ18	#N/A	CVVSDRGSTLGRLYF	1	15	TRBV25-1	#N/A	CASSESGPGRQETQYF	1	16	CVVSDRGSTLGRLYF_CASSESGPGRQETQYF
SC319_1_CAAGGCCGTACCTACA-1	SC319_1	TRAV10	#N/A	TRAJ18	#N/A	CVVSDRGSTLGRLYF	1	15	TRBV25-1	#N/A	CASSETFHFTDTQYF	1	15	CVVSDRGSTLGRLYF_CASSETFHFTDTQYF
SC319_1_CAAGGCCTCTAAGCCA-1	SC319_1	TRAV10	#N/A	TRAJ18	#N/A	CVVSDRGSTLGRLYF	1	15	TRBV25-1	#N/A	CASSHLNTEAFF	1	12	CVVSDRGSTLGRLYF_CASSHLNTEAFF
SC319_1_CAAGTTGTCAGTTTGG-1	SC319_1	TRAV10	#N/A	TRAJ18	#N/A	CVVSDRGSTLGRLYF	1	15	TRBV25-1	#N/A	CASSHLNTEAFF	1	12	CVVSDRGSTLGRLYF_CASSHLNTEAFF
SC319_1_CAAGTTGTCATCGGAT-1	SC319_1	TRAV10	#N/A	TRAJ18	#N/A	CVVSDRGSTLGRLYF	1	15	#N/A	#N/A	NA	1	0	CVVSDRGSTLGRLYF_NA
SC319_1_CAAGTTGTCCGCATCT-1	SC319_1	TRAV10	#N/A	TRAJ18	#N/A	CVVSDRGSTLGRLYF	1	15	TRBV25-1	#N/A	CASSDRETQYF	1	11	CVVSDRGSTLGRLYF_CASSDRETQYF
SC319_1_CACAAACAGGCCCTTG-1	SC319_1	TRAV10	#N/A	TRAJ18	#N/A	CVVSDRGSTLGRLYF	1	15	TRBV25-1	#N/A	CASSGLKSTGELFF	1	14	CVVSDRGSTLGRLYF_CASSGLKSTGELFF
SC319_1_CACAAACCACGACGAA-1	SC319_1	TRAV10	#N/A	TRAJ18	#N/A	CVVSDRGSTLGRLYF	1	15	TRBV25-1	#N/A	CASSHLNTEAFF	1	12	CVVSDRGSTLGRLYF_CASSHLNTEAFF
SC319_1_CACAAACCAGCTCGAC-1	SC319_1	TRAV10	#N/A	TRAJ18	#N/A	CVVSDRGSTLGRLYF	1	15	TRBV25-1	#N/A	CASSSGTGGRRAFF	1	14	CVVSDRGSTLGRLYF_CASSSGTGGRRAFF
SC319_1_CACAAACCAGGGATTG-1	SC319_1	TRAV10	#N/A	TRAJ18	#N/A	CVVSDRGSTLGRLYF	1	15	TRBV25-1	#N/A	CASSEGGNQPQHF	1	13	CVVSDRGSTLGRLYF_CASSEGGNQPQHF
SC319_1_CACAAACCATATGGTC-1	SC319_1	TRAV10	#N/A	TRAJ18	#N/A	CVVSDRGSTLGRLYF	1	15	TRBV25-1	#N/A	CASSSGRAYEQYF	1	13	CVVSDRGSTLGRLYF_CASSSGRAYEQYF
SC319_1_CACAAACGTAAATGTG-1	SC319_1	TRAV10	#N/A	TRAJ18	#N/A	CVVSDRGSTLGRLYF	1	15	TRBV25-1	#N/A	CASSDTDTQYF	1	11	CVVSDRGSTLGRLYF_CASSDTDTQYF
SC319_1_CACAAACGTACAGACG-1	SC319_1	TRAV10	#N/A	TRAJ18	#N/A	CVVSDRGSTLGRLYF	1	15	TRBV25-1	#N/A	CASSQNSGNTIYF	1	13	CVVSDRGSTLGRLYF_CASSQNSGNTIYF
SC319_1_CACAAACGTTAAGATG-1	SC319_1	TRAV10	#N/A	TRAJ18	#N/A	CVVSDRGSTLGRLYF	1	15	TRBV25-1	#N/A	CASSKGGRSYNEQFF	1	15	CVVSDRGSTLGRLYF_CASSKGGRSYNEQFF
SC319_1_CACACAACACGGTGTC-1	SC319_1	TRAV10	#N/A	TRAJ18	#N/A	CVVSDRGSTLGRLYF	1	15	#N/A	#N/A	NA	1	0	CVVSDRGSTLGRLYF_NA
SC319_1_CACACAAGTAGCTGCC-1	SC319_1	TRAV10	#N/A	TRAJ18	#N/A	CVVSDRGSTLGRLYF	1	15	TRBV25-1	#N/A	CASSDTDTQYF	1	11	CVVSDRGSTLGRLYF_CASSDTDTQYF
SC319_1_CACACAAGTTCAGGCC-1	SC319_1	TRAV10	#N/A	TRAJ18	#N/A	CVVSDRGSTLGRLYF	1	15	TRBV25-1	#N/A	CASSRQTTSSGNEQFF	1	16	CVVSDRGSTLGRLYF_CASSRQTTSSGNEQFF
SC319_1_CACACAATCAGGCGAA-1	SC319_1	TRAV10	#N/A	TRAJ18	#N/A	CVVSDRGSTLGRLYF	1	15	TRBV25-1	#N/A	CASSEGRGHEQYF	1	13	CVVSDRGSTLGRLYF_CASSEGRGHEQYF
SC319_1_CACACAATCTCATTCA-1	SC319_1	TRAV10	#N/A	TRAJ18	#N/A	CVVSDRGSTLGRLYF	1	15	TRBV25-1	#N/A	CASSPLRDPPGGAFF	1	15	CVVSDRGSTLGRLYF_CASSPLRDPPGGAFF
SC319_1_CACACCTCATGACATC-1	SC319_1	TRAV10	#N/A	TRAJ18	#N/A	CVVSDRGSTLGRLYF	1	15	TRBV25-1	#N/A	CASSEGTNSYEQYF	1	14	CVVSDRGSTLGRLYF_CASSEGTNSYEQYF
SC319_1_CACACCTTCATGGTCA-1	SC319_1	TRAV10	#N/A	TRAJ18	#N/A	CVVKDRGSTLGRLYF	1	15	TRBV25-1	#N/A	CASSEFGPGRVEQFF	1	15	CVVKDRGSTLGRLYF_CASSEFGPGRVEQFF
SC319_1_CACACTCAGACAATAC-1	SC319_1	TRAV10	#N/A	TRAJ18	#N/A	CVVSDRGSTLGRLYF	1	15	TRBV25-1	#N/A	CASSQNSGNTIYF	1	13	CVVSDRGSTLGRLYF_CASSQNSGNTIYF
SC319_1_CACACTCAGATCGGGT-1	SC319_1	TRAV10	#N/A	TRAJ18	#N/A	CVVSDRGSTLGRLYF	1	15	TRBV25-1	#N/A	CASSDTDTQYF	1	11	CVVSDRGSTLGRLYF_CASSDTDTQYF
SC319_1_CACACTCAGCACAGGT-1	SC319_1	TRAV10	#N/A	TRAJ18	#N/A	CVVSDRGSTLGRLYF	1	15	TRBV25-1	#N/A	CASSEYEGQGAGSYNEQFF	1	19	CVVSDRGSTLGRLYF_CASSEYEGQGAGSYNEQFF
SC319_1_CACACTCAGTTAGGTA-1	SC319_1	TRAV10	#N/A	TRAJ18	#N/A	CVVSDRGSTLGRLYF	1	15	TRBV25-1	TRBV2	CASSEYNEQFF;CASSGPLYEQYF	2	23	CVVSDRGSTLGRLYF_CASSEYNEQFF;CASSGPLYEQYF
SC319_1_CACACTCCAATAACGA-1	SC319_1	TRAV10	#N/A	TRAJ18	#N/A	CVVSDRGSTLGRLYF	1	15	TRBV25-1	#N/A	CASSHLNTEAFF	1	12	CVVSDRGSTLGRLYF_CASSHLNTEAFF
SC319_1_CACACTCCACGAAGCA-1	SC319_1	TRAV10	TRAV8-2	TRAJ18	TRAJ9	CVVSDRGSTLGRLYF;CVVSNTGGFKTIF	2	28	TRBV25-1	#N/A	CASSDRGGNTIYF	1	13	CVVSDRGSTLGRLYF;CVVSNTGGFKTIF_CASSDRGGNTIYF
SC319_1_CACACTCCATCGACGC-1	SC319_1	TRAV10	#N/A	TRAJ18	#N/A	CVVSDRGSTLGRLYF	1	15	TRBV25-1	#N/A	CASSGYQGLAGEETQYF	1	17	CVVSDRGSTLGRLYF_CASSGYQGLAGEETQYF
SC319_1_CACACTCGTCTAGTGT-1	SC319_1	TRAV10	#N/A	TRAJ18	#N/A	CVVSDRGSTLGRLYF	1	15	TRBV25-1	#N/A	CASRPFSTGGQETQYF	1	16	CVVSDRGSTLGRLYF_CASRPFSTGGQETQYF
SC319_1_CACACTCTCGGAGCAA-1	SC319_1	TRAV10	#N/A	TRAJ18	#N/A	CVVSDRGSTLGRLYF	1	15	TRBV25-1	#N/A	CASGNWRGEQFF	1	12	CVVSDRGSTLGRLYF_CASGNWRGEQFF
SC319_1_CACAGGCAGAATGTGT-1	SC319_1	TRAV10	#N/A	TRAJ18	#N/A	CVVSDRGSTLGRLYF	1	15	TRBV25-1	#N/A	CASSDTPTTGSQETQYF	1	17	CVVSDRGSTLGRLYF_CASSDTPTTGSQETQYF
SC319_1_CACAGGCCAAGACACG-1	SC319_1	TRAV10	#N/A	TRAJ18	#N/A	CVVSDRGSTLGRLYF	1	15	TRBV25-1	#N/A	CASSEQGGEKLFF	1	13	CVVSDRGSTLGRLYF_CASSEQGGEKLFF
SC319_1_CACAGGCGTCCATGAT-1	SC319_1	TRAV10	#N/A	TRAJ18	#N/A	CVVSDRGSTLGRLYF	1	15	TRBV25-1	#N/A	CASSHRDRTDTQYF	1	14	CVVSDRGSTLGRLYF_CASSHRDRTDTQYF
SC319_1_CACAGGCGTCCGCTGA-1	SC319_1	TRAV10	#N/A	TRAJ18	#N/A	CVVSDRGSTLGRLYF	1	15	TRBV25-1	#N/A	CASSETATNEKLFF	1	14	CVVSDRGSTLGRLYF_CASSETATNEKLFF
SC319_1_CACAGTACATTACCTT-1	SC319_1	TRAV10	#N/A	TRAJ18	#N/A	CVVSDRGSTLGRLYF	1	15	TRBV25-1	#N/A	CASNPARSYEQYF	1	13	CVVSDRGSTLGRLYF_CASNPARSYEQYF
SC319_1_CACAGTAGTTTGGCGC-1	SC319_1	TRAV10	#N/A	TRAJ18	#N/A	CVVSDRGSTLGRLYF	1	15	TRBV25-1	TRBV25-1	CASSEQGARGTDTQYF;CASSEGYEQYF	2	27	CVVSDRGSTLGRLYF_CASSEQGARGTDTQYF;CASSEGYEQYF
SC319_1_CACAGTATCCAGGGCT-1	SC319_1	TRAV10	#N/A	TRAJ18	#N/A	CVVSDRGSTLGRLYF	1	15	TRBV25-1	#N/A	CASSEHNEQFF	1	11	CVVSDRGSTLGRLYF_CASSEHNEQFF
SC319_1_CACATAGAGCACCGTC-1	SC319_1	TRAV10	#N/A	TRAJ18	#N/A	CVVSDRGSTLGRLYF	1	15	TRBV25-1	#N/A	CASSHLNTEAFF	1	12	CVVSDRGSTLGRLYF_CASSHLNTEAFF
SC319_1_CACATAGAGCCCAGCT-1	SC319_1	TRAV10	#N/A	TRAJ18	#N/A	CVVSDRGSTLGRLYF	1	15	#N/A	#N/A	NA	1	0	CVVSDRGSTLGRLYF_NA
SC319_1_CACATAGCACTGTGTA-1	SC319_1	TRAV10	#N/A	TRAJ18	#N/A	CVVSDRGSTLGRLYF	1	15	TRBV25-1	#N/A	CASSEIAFGDSTDTQYF	1	17	CVVSDRGSTLGRLYF_CASSEIAFGDSTDTQYF
SC319_1_CACATAGCAGGAATGC-1	SC319_1	TRAV10	#N/A	TRAJ18	#N/A	CVVSDRGSTLGRLYF	1	15	TRBV25-1	#N/A	CASSDRGGNTIYF	1	13	CVVSDRGSTLGRLYF_CASSDRGGNTIYF
SC319_1_CACATAGGTAAAGTCA-1	SC319_1	TRAV10	#N/A	TRAJ18	#N/A	CVVSDRGSTLGRLYF	1	15	TRBV24-1	TRBV25-1	CATSDLAGGYEQYV;CASSGETQYF	2	24	CVVSDRGSTLGRLYF_CATSDLAGGYEQYV;CASSGETQYF
SC319_1_CACATAGGTACCCAAT-1	SC319_1	TRAV10	#N/A	TRAJ18	#N/A	CVVNDRGSTLGRLYF	1	15	TRBV25-1	#N/A	CASSEGPGQGEAKYNEQFF	1	19	CVVNDRGSTLGRLYF_CASSEGPGQGEAKYNEQFF
SC319_1_CACATAGTCACTTCAT-1	SC319_1	TRAV10	#N/A	TRAJ18	#N/A	CVVSDRGSTLGRLYF	1	15	TRBV25-1	#N/A	CASSERGPETQYF	1	13	CVVSDRGSTLGRLYF_CASSERGPETQYF
SC319_1_CACATAGTCATTTGGG-1	SC319_1	TRAV10	#N/A	TRAJ18	#N/A	CVVSDRGSTLGRLYF	1	15	TRBV25-1	#N/A	CASSETGAKNIQYF	1	14	CVVSDRGSTLGRLYF_CASSETGAKNIQYF
SC319_1_CACATAGTCCCTAACC-1	SC319_1	TRAV10	#N/A	TRAJ18	#N/A	CVVSDRGSTLGRLYF	1	15	TRBV25-1	#N/A	CASTPSGTGELFF	1	13	CVVSDRGSTLGRLYF_CASTPSGTGELFF
SC319_1_CACATTTTCACGCATA-1	SC319_1	TRAV10	#N/A	TRAJ18	#N/A	CVVSDRGSTLGRLYF	1	15	TRBV25-1	#N/A	CASSDPSGRFNEQFF	1	15	CVVSDRGSTLGRLYF_CASSDPSGRFNEQFF
SC319_1_CACATTTTCAGTTGAC-1	SC319_1	TRAV10	#N/A	TRAJ18	#N/A	CVVIDRGSTLGRLYF	1	15	TRBV25-1	#N/A	CASSEYILGTSGRGDTQYF	1	19	CVVIDRGSTLGRLYF_CASSEYILGTSGRGDTQYF
SC319_1_CACATTTTCCAGTAGT-1	SC319_1	TRAV10	#N/A	TRAJ18	#N/A	CVVSDRGSTLGRLYF	1	15	TRBV25-1	#N/A	CASRGLAGGETQYF	1	14	CVVSDRGSTLGRLYF_CASRGLAGGETQYF
SC319_1_CACCAGGAGCGTCAAG-1	SC319_1	TRAV10	TRAV10	TRAJ18	TRAJ20	CVVSDRGSTLGRLYF;CVVSEYKLSF	2	25	TRBV25-1	#N/A	CASSTGDSNQPQHF	1	14	CVVSDRGSTLGRLYF;CVVSEYKLSF_CASSTGDSNQPQHF
SC319_1_CACCAGGAGGAATGGA-1	SC319_1	TRAV10	#N/A	TRAJ18	#N/A	CVVSDRGSTLGRLYF	1	15	TRBV25-1	#N/A	CASSGPGTSGGRLADTQYF	1	19	CVVSDRGSTLGRLYF_CASSGPGTSGGRLADTQYF
SC319_1_CACCAGGCAAGTCATC-1	SC319_1	TRAV10	#N/A	TRAJ18	#N/A	CVVSDRGSTLGRLYF	1	15	TRBV25-1	#N/A	CASSNGGGNQPQHF	1	14	CVVSDRGSTLGRLYF_CASSNGGGNQPQHF
SC319_1_CACCAGGTCCAATGGT-1	SC319_1	TRAV10	#N/A	TRAJ18	#N/A	CVVSDRGSTLGRLYF	1	15	TRBV25-1	#N/A	CASTGTGVSPLHF	1	13	CVVSDRGSTLGRLYF_CASTGTGVSPLHF
SC319_1_CACCAGGTCTCTAGGA-1	SC319_1	TRAV10	#N/A	TRAJ18	#N/A	CVVSDRGSTLGRLYF	1	15	TRBV25-1	#N/A	CASSAPGRGTKRDNEQFF	1	18	CVVSDRGSTLGRLYF_CASSAPGRGTKRDNEQFF
SC319_1_CACCTTGCACAACGTT-1	SC319_1	TRAV10	#N/A	TRAJ18	#N/A	CVVSDRGSTLGRLYF	1	15	TRBV25-1	#N/A	CASSLAGGQPDTQYF	1	15	CVVSDRGSTLGRLYF_CASSLAGGQPDTQYF
SC319_1_CACCTTGGTACACCGC-1	SC319_1	TRAV10	#N/A	TRAJ18	#N/A	CVVSDRGSTLGRLYF	1	15	TRBV25-1	#N/A	CASSDRNTEAFF	1	12	CVVSDRGSTLGRLYF_CASSDRNTEAFF
SC319_1_CACCTTGGTGAAGGCT-1	SC319_1	TRAV10	#N/A	TRAJ18	#N/A	CVVSDRGSTLGRLYF	1	15	TRBV25-1	#N/A	CASTPSGTGELFF	1	13	CVVSDRGSTLGRLYF_CASTPSGTGELFF
SC319_1_CACCTTGTCTACCAGA-1	SC319_1	TRAV10	#N/A	TRAJ18	#N/A	CVVSDRGSTLGRLYF	1	15	TRBV25-1	#N/A	CASSEHSGNTIYF	1	13	CVVSDRGSTLGRLYF_CASSEHSGNTIYF
SC319_1_CACTCCAAGATGGCGT-1	SC319_1	TRAV10	#N/A	TRAJ18	#N/A	CVVSDRGSTLGRLYF	1	15	TRBV25-1	#N/A	CASSEFGQGNSGNTIYF	1	17	CVVSDRGSTLGRLYF_CASSEFGQGNSGNTIYF
SC319_1_CACTCCAAGCTAAGAT-1	SC319_1	TRAV10	#N/A	TRAJ18	#N/A	CVVSDRGSTLGRLYF	1	15	TRBV25-1	#N/A	CASLEQNIQYF	1	11	CVVSDRGSTLGRLYF_CASLEQNIQYF
SC319_1_CACTCCACAAGGTTTC-1	SC319_1	TRAV10	#N/A	TRAJ18	#N/A	CVVSDRGSTLGRLYF	1	15	TRBV25-1	#N/A	CASSEGLTDTQYF	1	13	CVVSDRGSTLGRLYF_CASSEGLTDTQYF
SC319_1_CACTCCAGTAAGGGCT-1	SC319_1	TRAV10	#N/A	TRAJ18	#N/A	CVVSDRGSTLGRLYF	1	15	#N/A	#N/A	NA	1	0	CVVSDRGSTLGRLYF_NA
SC319_1_CACTCCATCCGTCAAA-1	SC319_1	TRAV10	#N/A	TRAJ18	#N/A	CVVSDRGSTLGRLYF	1	15	TRBV25-1	#N/A	CASRGQGSNEKLFF	1	14	CVVSDRGSTLGRLYF_CASRGQGSNEKLFF
SC319_1_CACTCCATCGTGGTCG-1	SC319_1	TRAV10	#N/A	TRAJ18	#N/A	CVVSDRGSTLGRLYF	1	15	TRBV25-1	#N/A	CASSEAGGTDTQYF	1	14	CVVSDRGSTLGRLYF_CASSEAGGTDTQYF
SC319_1_CAGAATCAGATGTGTA-1	SC319_1	TRAV10	#N/A	TRAJ18	#N/A	CVVSDRGSTLGRLYF	1	15	TRBV25-1	#N/A	CASSDRQGNTDTQYF	1	15	CVVSDRGSTLGRLYF_CASSDRQGNTDTQYF
SC319_1_CAGAATCCAAACAACA-1	SC319_1	TRAV10	#N/A	TRAJ18	#N/A	CVVSDRGSTLGRLYF	1	15	TRBV25-1	#N/A	CASSSGGAGELFF	1	13	CVVSDRGSTLGRLYF_CASSSGGAGELFF
SC319_1_CAGAATCCACAGGAGT-1	SC319_1	TRAV10	#N/A	TRAJ18	#N/A	CVVSDRGSTLGRLYF	1	15	#N/A	#N/A	NA	1	0	CVVSDRGSTLGRLYF_NA
SC319_1_CAGAATCCACCATGTA-1	SC319_1	TRAV10	#N/A	TRAJ18	#N/A	CVVSDRGSTLGRLYF	1	15	TRBV25-1	#N/A	CASRDRGNYEQYF	1	13	CVVSDRGSTLGRLYF_CASRDRGNYEQYF
SC319_1_CAGAATCGTTCCGTCT-1	SC319_1	TRAV10	#N/A	TRAJ18	#N/A	CVVSDRGSTLGRLYF	1	15	TRBV25-1	#N/A	CASSSSGANVLTF	1	13	CVVSDRGSTLGRLYF_CASSSSGANVLTF
SC319_1_CAGAATCTCACTATTC-1	SC319_1	TRAV10	#N/A	TRAJ18	#N/A	CVVSDRGSTLGRLYF	1	15	TRBV25-1	#N/A	CASSGDSSYEQYF	1	13	CVVSDRGSTLGRLYF_CASSGDSSYEQYF
SC319_1_CAGAGAGAGGATTCGG-1	SC319_1	TRAV10	TRAV10	TRAJ18	TRAJ39	CVVSDRGSTLGRLYF;CVVNAGNMLTF	2	26	TRBV25-1	#N/A	CASSESGGTDTQYF	1	14	CVVSDRGSTLGRLYF;CVVNAGNMLTF_CASSESGGTDTQYF
SC319_1_CAGAGAGCATGCAACT-1	SC319_1	TRAV10	#N/A	TRAJ18	#N/A	CVVSDRGSTLGRLYF	1	15	TRBV7-6	TRBV25-1	CASTARGGGLSSYEQYV;CASSESGPGRQETQYF	2	33	CVVSDRGSTLGRLYF_CASTARGGGLSSYEQYV;CASSESGPGRQETQYF
SC319_1_CAGAGAGTCAGGCCCA-1	SC319_1	TRAV10	#N/A	TRAJ18	#N/A	CVVSDRGSTLGRLYF	1	15	TRBV25-1	#N/A	CASSDRQGNTDTQYF	1	15	CVVSDRGSTLGRLYF_CASSDRQGNTDTQYF
SC319_1_CAGATCAAGTTGTCGT-1	SC319_1	TRAV10	#N/A	TRAJ18	#N/A	CVVSDRGSTLGRLYF	1	15	TRBV25-1	#N/A	CASSQNSGNTIYF	1	13	CVVSDRGSTLGRLYF_CASSQNSGNTIYF
SC319_1_CAGCAGCAGAGGACGG-1	SC319_1	TRAV10	#N/A	TRAJ18	#N/A	CVVSDRGSTLGRLYF	1	15	TRBV25-1	TRBV25-1	CASSGPGGDFNQPQHF;CASSSTGLGLRTDTQYF	2	33	CVVSDRGSTLGRLYF_CASSGPGGDFNQPQHF;CASSSTGLGLRTDTQYF
SC319_1_CAGCAGCCAGCGTTCG-1	SC319_1	TRAV10	#N/A	TRAJ18	#N/A	CVVSDRGSTLGRLYF	1	15	TRBV25-1	#N/A	CASSHLNTEAFF	1	12	CVVSDRGSTLGRLYF_CASSHLNTEAFF
SC319_1_CAGCAGCGTTGACGTT-1	SC319_1	TRAV10	#N/A	TRAJ18	#N/A	CVVSDRGSTLGRLYF	1	15	#N/A	#N/A	NA	1	0	CVVSDRGSTLGRLYF_NA
SC319_1_CAGCAGCGTTGAGGTG-1	SC319_1	TRAV10	#N/A	TRAJ18	#N/A	CVVSDRGSTLGRLYF	1	15	TRBV25-1	TRBV6-4	CASSESGGWNNEQFF;CASSDSRTGGTEAFF	2	30	CVVSDRGSTLGRLYF_CASSESGGWNNEQFF;CASSDSRTGGTEAFF
SC319_1_CAGCAGCTCAAACGGG-1	SC319_1	TRAV10	#N/A	TRAJ18	#N/A	CVVSDRGSTLGRLYF	1	15	TRBV25-1	#N/A	CASSEGLEVKGPSSYNEQFF	1	20	CVVSDRGSTLGRLYF_CASSEGLEVKGPSSYNEQFF
SC319_1_CAGCAGCTCACATAGC-1	SC319_1	TRAV10	#N/A	TRAJ18	#N/A	CVVSDRGSTLGRLYF	1	15	TRBV25-1	#N/A	CASSHLNTEAFF	1	12	CVVSDRGSTLGRLYF_CASSHLNTEAFF
SC319_1_CAGCATAAGGACCACA-1	SC319_1	TRAV10	#N/A	TRAJ18	#N/A	CVVSDRGSTLGRLYF	1	15	TRBV7-6	TRBV25-1	CASSWTGGYGYTF;CASRGKETQYF	2	24	CVVSDRGSTLGRLYF_CASSWTGGYGYTF;CASRGKETQYF
SC319_1_CAGCATAAGGGAGTAA-1	SC319_1	TRAV10	#N/A	TRAJ18	#N/A	CVVSDRGSTLGRLYF	1	15	TRBV25-1	#N/A	CASSGSLDRRYEQYF	1	15	CVVSDRGSTLGRLYF_CASSGSLDRRYEQYF
SC319_1_CAGCATAAGTGTACTC-1	SC319_1	TRAV10	#N/A	TRAJ18	#N/A	CVVSDRGSTLGRLYF	1	15	#N/A	#N/A	NA	1	0	CVVSDRGSTLGRLYF_NA
SC319_1_CAGCATACAATGGACG-1	SC319_1	TRAV10	#N/A	TRAJ18	#N/A	CVVSDRGSTLGRLYF	1	15	TRBV25-1	TRBV25-1	CASRLASTDTQYF;CASSGYQGLAGEETQYF	2	30	CVVSDRGSTLGRLYF_CASRLASTDTQYF;CASSGYQGLAGEETQYF
SC319_1_CAGCATACATTATCTC-1	SC319_1	TRAV10	#N/A	TRAJ18	#N/A	CVVSDRGSTLGRLYF	1	15	TRBV25-1	#N/A	CASSESRTSGTYNEQFF	1	17	CVVSDRGSTLGRLYF_CASSESRTSGTYNEQFF
SC319_1_CAGCATATCACTTATC-1	SC319_1	TRAV10	#N/A	TRAJ18	#N/A	CVVSDRGSTLGRLYF	1	15	TRBV25-1	#N/A	CASSGYQGLAGEETQYF	1	17	CVVSDRGSTLGRLYF_CASSGYQGLAGEETQYF
SC319_1_CAGCATATCGCCAAAT-1	SC319_1	TRAV10	#N/A	TRAJ18	#N/A	CVVSDRGSTLGRLYF	1	15	TRBV25-1	#N/A	CASSEQGAKNIQYF	1	14	CVVSDRGSTLGRLYF_CASSEQGAKNIQYF
SC319_1_CAGCATATCTTACCGC-1	SC319_1	TRAV10	#N/A	TRAJ18	#N/A	CVVSDRGSTLGRLYF	1	15	TRBV25-1	#N/A	CASSSSGANVLTF	1	13	CVVSDRGSTLGRLYF_CASSSSGANVLTF
SC319_1_CAGCCGACAAGAGTCG-1	SC319_1	TRAV10	#N/A	TRAJ18	#N/A	CVVADRGSTLGRLYF	1	15	TRBV25-1	#N/A	CASSDGRGPVETQYF	1	15	CVVADRGSTLGRLYF_CASSDGRGPVETQYF
SC319_1_CAGCCGACAGCCAGAA-1	SC319_1	TRAV10	#N/A	TRAJ18	#N/A	CVVSDRGSTLGRLYF	1	15	TRBV25-1	TRBV6-4	CASSERSGQETQYF;CASSERVALAKNIQYF	2	30	CVVSDRGSTLGRLYF_CASSERSGQETQYF;CASSERVALAKNIQYF
SC319_1_CAGCCGAGTACCGTTA-1	SC319_1	TRAV10	#N/A	TRAJ18	#N/A	CVVSDRGSTLGRLYF	1	15	TRBV25-1	#N/A	CASSDPSGRFNEQFF	1	15	CVVSDRGSTLGRLYF_CASSDPSGRFNEQFF
SC319_1_CAGCCGATCGCTTAGA-1	SC319_1	TRAV10	#N/A	TRAJ18	#N/A	CVVSDRGSTLGRLYF	1	15	TRBV25-1	#N/A	CASSNKLRTGRDTDTQYF	1	18	CVVSDRGSTLGRLYF_CASSNKLRTGRDTDTQYF
SC319_1_CAGCGACCAATACGCT-1	SC319_1	TRAV10	#N/A	TRAJ18	#N/A	CVVSDRGSTLGRLYF	1	15	TRBV25-1	#N/A	CASSDRQGNTDTQYF	1	15	CVVSDRGSTLGRLYF_CASSDRQGNTDTQYF
SC319_1_CAGCGACCATACAGCT-1	SC319_1	TRAV10	#N/A	TRAJ18	#N/A	CVVSDRGSTLGRLYF	1	15	TRBV25-1	#N/A	CASSGPSHTQYF	1	12	CVVSDRGSTLGRLYF_CASSGPSHTQYF
SC319_1_CAGCGACGTTTAAGCC-1	SC319_1	TRAV10	#N/A	TRAJ18	#N/A	CVVIDRGSTLGRLYF	1	15	TRBV25-1	#N/A	CASSVAGGHNEQFF	1	14	CVVIDRGSTLGRLYF_CASSVAGGHNEQFF
SC319_1_CAGCTAAAGGCTAGGT-1	SC319_1	TRAV10	#N/A	TRAJ18	#N/A	CVVSDRGSTLGRLYF	1	15	TRBV25-1	#N/A	CASSSSGANVLTF	1	13	CVVSDRGSTLGRLYF_CASSSSGANVLTF
SC319_1_CAGCTAATCATCATTC-1	SC319_1	TRAV10	#N/A	TRAJ18	#N/A	CVVSDRGSTLGRLYF	1	15	TRBV25-1	#N/A	CASSSTGLGLRTDTQYF	1	17	CVVSDRGSTLGRLYF_CASSSTGLGLRTDTQYF
SC319_1_CAGCTAATCGCTGATA-1	SC319_1	TRAV10	#N/A	TRAJ18	#N/A	CVVSDRGSTLGRLYF	1	15	TRBV25-1	#N/A	CASSEYERGQGGAGELFF	1	18	CVVSDRGSTLGRLYF_CASSEYERGQGGAGELFF
SC319_1_CAGCTAATCTAACCGA-1	SC319_1	TRAV10	#N/A	TRAJ18	#N/A	CVVSDRGSTLGRLYF	1	15	TRBV25-1	#N/A	CASSGYQGLAGEETQYF	1	17	CVVSDRGSTLGRLYF_CASSGYQGLAGEETQYF
SC319_1_CAGCTGGAGGACATTA-1	SC319_1	TRAV10	#N/A	TRAJ18	#N/A	CVVSDRGSTLGRLYF	1	15	TRBV25-1	#N/A	CASSELSGGNTGELFF	1	16	CVVSDRGSTLGRLYF_CASSELSGGNTGELFF
SC319_1_CAGCTGGCATATACCG-1	SC319_1	TRAV10	#N/A	TRAJ18	#N/A	CVVSDRGSTLGRLYF	1	15	TRBV25-1	#N/A	CASSDRNTEAFF	1	12	CVVSDRGSTLGRLYF_CASSDRNTEAFF
SC319_1_CAGCTGGGTTCGAATC-1	SC319_1	TRAV10	#N/A	TRAJ18	#N/A	CVVSDRGSTLGRLYF	1	15	TRBV25-1	#N/A	CASSAQGQGGSGNTIYF	1	17	CVVSDRGSTLGRLYF_CASSAQGQGGSGNTIYF
SC319_1_CAGGTGCCACGACTCG-1	SC319_1	TRAV10	#N/A	TRAJ18	#N/A	CVVSDRGSTLGRLYF	1	15	TRBV25-1	#N/A	CASSDSQTDNYEQYF	1	15	CVVSDRGSTLGRLYF_CASSDSQTDNYEQYF
SC319_1_CAGGTGCGTCAAACTC-1	SC319_1	TRAV10	#N/A	TRAJ18	#N/A	CVVSDRGSTLGRLYF	1	15	TRBV25-1	#N/A	CASSELGSNQPQHF	1	14	CVVSDRGSTLGRLYF_CASSELGSNQPQHF
SC319_1_CAGGTGCGTGTTAAGA-1	SC319_1	TRAV10	#N/A	TRAJ18	#N/A	CVVSDRGSTLGRLYF	1	15	TRBV25-1	#N/A	CASSVQGAPEETQYF	1	15	CVVSDRGSTLGRLYF_CASSVQGAPEETQYF
SC319_1_CAGTAACAGCGGATCA-1	SC319_1	TRAV10	#N/A	TRAJ18	#N/A	CVVSDRGSTLGRLYF	1	15	TRBV25-1	#N/A	CASSESGGGSYEQYF	1	15	CVVSDRGSTLGRLYF_CASSESGGGSYEQYF
SC319_1_CAGTAACAGCTAGGCA-1	SC319_1	TRAV10	#N/A	TRAJ18	#N/A	CVVSDRGSTLGRLYF	1	15	TRBV25-1	#N/A	CASSDTDTQYF	1	11	CVVSDRGSTLGRLYF_CASSDTDTQYF
SC319_1_CAGTAACAGTATTGGA-1	SC319_1	TRAV10	#N/A	TRAJ18	#N/A	CVVSDRGSTLGRLYF	1	15	TRBV25-1	#N/A	CASSEHNEQFF	1	11	CVVSDRGSTLGRLYF_CASSEHNEQFF
SC319_1_CAGTAACAGTCAATAG-1	SC319_1	TRAV10	#N/A	TRAJ18	#N/A	CVVSDRGSTLGRLYF	1	15	TRBV25-1	#N/A	CASSESAINEKLFF	1	14	CVVSDRGSTLGRLYF_CASSESAINEKLFF
SC319_1_CAGTAACAGTGTCCCG-1	SC319_1	TRAV10	#N/A	TRAJ18	#N/A	CVVSDRGSTLGRLYF	1	15	TRBV25-1	#N/A	CASTDPAAGAGTDTQYF	1	17	CVVSDRGSTLGRLYF_CASTDPAAGAGTDTQYF
SC319_1_CAGTAACCATCCGTGG-1	SC319_1	TRAV10	#N/A	TRAJ18	#N/A	CVVSDRGSTLGRLYF	1	15	TRBV25-1	#N/A	CASSSGSNEQFF	1	12	CVVSDRGSTLGRLYF_CASSSGSNEQFF
SC319_1_CAGTCCTAGGGATGGG-1	SC319_1	TRAV10	#N/A	TRAJ18	#N/A	CVVSDRGSTLGRLYF	1	15	TRBV25-1	#N/A	CASSEKYSNQPQHF	1	14	CVVSDRGSTLGRLYF_CASSEKYSNQPQHF
SC319_1_CAGTCCTGTCAAACTC-1	SC319_1	TRAV10	#N/A	TRAJ18	#N/A	CVVSDRGSTLGRLYF	1	15	TRBV25-1	#N/A	CASSEYEGQGAGSYNEQFF	1	19	CVVSDRGSTLGRLYF_CASSEYEGQGAGSYNEQFF
SC319_1_CAGTCCTTCACCACCT-1	SC319_1	TRAV10	#N/A	TRAJ18	#N/A	CVVSDRGSTLGRLYF	1	15	TRBV25-1	#N/A	CASSGPQGAGETQYF	1	15	CVVSDRGSTLGRLYF_CASSGPQGAGETQYF
SC319_1_CATATGGAGGGCATGT-1	SC319_1	TRAV10	#N/A	TRAJ18	#N/A	CVVSDRGSTLGRLYF	1	15	TRBV25-1	#N/A	CASSSGTGGRRAFF	1	14	CVVSDRGSTLGRLYF_CASSSGTGGRRAFF
SC319_1_CATATGGAGTGACATA-1	SC319_1	TRAV10	#N/A	TRAJ18	#N/A	CVVSDRGSTLGRLYF	1	15	#N/A	#N/A	NA	1	0	CVVSDRGSTLGRLYF_NA
SC319_1_CATATGGCAACTTGAC-1	SC319_1	TRAV10	#N/A	TRAJ18	#N/A	CVVSDRGSTLGRLYF	1	15	TRBV25-1	#N/A	CASSVHNSERRYNEQFF	1	17	CVVSDRGSTLGRLYF_CASSVHNSERRYNEQFF
SC319_1_CATATGGCAGACGTAG-1	SC319_1	TRAV10	#N/A	TRAJ18	#N/A	CVVSDRGSTLGRLYF	1	15	TRBV25-1	#N/A	CASRGLAGGETQYF	1	14	CVVSDRGSTLGRLYF_CASRGLAGGETQYF
SC319_1_CATATGGCATGTCCTC-1	SC319_1	TRAV10	#N/A	TRAJ18	#N/A	CVVSDRGSTLGRLYF	1	15	TRBV25-1	#N/A	CASRSTSGSEETQYF	1	15	CVVSDRGSTLGRLYF_CASRSTSGSEETQYF
SC319_1_CATATGGGTAGTACCT-1	SC319_1	TRAV10	#N/A	TRAJ18	#N/A	CVVSDRGSTLGRLYF	1	15	TRBV25-1	#N/A	CASSGYQGLAGEETQYF	1	17	CVVSDRGSTLGRLYF_CASSGYQGLAGEETQYF
SC319_1_CATATTCCACACGCTG-1	SC319_1	TRAV10	#N/A	TRAJ18	#N/A	CVVSDRGSTLGRLYF	1	15	TRBV25-1	#N/A	CASSGTSGGADTQYF	1	15	CVVSDRGSTLGRLYF_CASSGTSGGADTQYF
SC319_1_CATATTCCAGTAACGG-1	SC319_1	TRAV10	#N/A	TRAJ18	#N/A	CVVSDRGSTLGRLYF	1	15	TRBV25-1	#N/A	CASSGTNYEQYF	1	12	CVVSDRGSTLGRLYF_CASSGTNYEQYF
SC319_1_CATATTCTCACCTTAT-1	SC319_1	TRAV10	#N/A	TRAJ18	#N/A	CVVSDRGSTLGRLYF	1	15	TRBV25-1	#N/A	CASTPSGTGELFF	1	13	CVVSDRGSTLGRLYF_CASTPSGTGELFF
SC319_1_CATCAAGAGGAATTAC-1	SC319_1	TRAV10	#N/A	TRAJ18	#N/A	CVVSDRGSTLGRLYF	1	15	TRBV25-1	#N/A	CASSDLRDRPSSYEQYF	1	17	CVVSDRGSTLGRLYF_CASSDLRDRPSSYEQYF
SC319_1_CATCAAGAGTACGACG-1	SC319_1	TRAV10	#N/A	TRAJ18	#N/A	CVVSDRGSTLGRLYF	1	15	TRBV25-1	#N/A	CASSNGLAKNIQYF	1	14	CVVSDRGSTLGRLYF_CASSNGLAKNIQYF
SC319_1_CATCAAGCAAGGTTCT-1	SC319_1	TRAV10	#N/A	TRAJ18	#N/A	CVVSDRGSTLGRLYF	1	15	TRBV25-1	#N/A	CASSEDRDSNQPQHF	1	15	CVVSDRGSTLGRLYF_CASSEDRDSNQPQHF
SC319_1_CATCAAGCATGCATGT-1	SC319_1	TRAV10	#N/A	TRAJ18	#N/A	CVVSDRGSTLGRLYF	1	15	TRBV25-1	#N/A	CASSEWQGAGELFF	1	14	CVVSDRGSTLGRLYF_CASSEWQGAGELFF
SC319_1_CATCAAGCATTTGCCC-1	SC319_1	TRAV10	#N/A	TRAJ18	#N/A	CVVSDRGSTLGRLYF	1	15	TRBV25-1	#N/A	CASSEQGARGTDTQYF	1	16	CVVSDRGSTLGRLYF_CASSEQGARGTDTQYF
SC319_1_CATCAAGGTCTCTTTA-1	SC319_1	TRAV10	#N/A	TRAJ18	#N/A	CVVSDRGSTLGRLYF	1	15	TRBV25-1	#N/A	CASSESGPGRQETQYF	1	16	CVVSDRGSTLGRLYF_CASSESGPGRQETQYF
SC319_1_CATCAGAAGCACACAG-1	SC319_1	TRAV10	#N/A	TRAJ18	#N/A	CVVSDRGSTLGRLYF	1	15	TRBV25-1	#N/A	CASSDRVLNTEAFF	1	14	CVVSDRGSTLGRLYF_CASSDRVLNTEAFF
SC319_1_CATCAGAAGCGTTCCG-1	SC319_1	TRAV10	#N/A	TRAJ18	#N/A	CVVSDRGSTLGRLYF	1	15	TRBV25-1	#N/A	CASSEAGGPDTQYF	1	14	CVVSDRGSTLGRLYF_CASSEAGGPDTQYF
SC319_1_CATCAGACAACGCACC-1	SC319_1	TRAV10	#N/A	TRAJ18	#N/A	CVVSDRGSTLGRLYF	1	15	TRBV25-1	#N/A	CASRDRVGTGELFF	1	14	CVVSDRGSTLGRLYF_CASRDRVGTGELFF
SC319_1_CATCAGACACTGTTAG-1	SC319_1	TRAV10	#N/A	TRAJ18	#N/A	CVVSDRGSTLGRLYF	1	15	TRBV25-1	#N/A	CASSANGLANYEQYF	1	15	CVVSDRGSTLGRLYF_CASSANGLANYEQYF
SC319_1_CATCAGAGTGAAGGCT-1	SC319_1	TRAV10	#N/A	TRAJ18	#N/A	CVVSDRGSTLGRLYF	1	15	TRBV25-1	#N/A	CASSIPGDRARTDTQYF	1	17	CVVSDRGSTLGRLYF_CASSIPGDRARTDTQYF
SC319_1_CATCAGATCGCTTAGA-1	SC319_1	TRAV10	#N/A	TRAJ18	#N/A	CVVSDRGSTLGRLYF	1	15	TRBV25-1	#N/A	CASSGGLSSYNEQFF	1	15	CVVSDRGSTLGRLYF_CASSGGLSSYNEQFF
SC319_1_CATCAGATCTTAGCCC-1	SC319_1	TRAV10	#N/A	TRAJ18	#N/A	CVVNDRGSTLGRLYF	1	15	TRBV25-1	#N/A	CASSDRSSSYNEQFF	1	15	CVVNDRGSTLGRLYF_CASSDRSSSYNEQFF
SC319_1_CATCCACAGGGATACC-1	SC319_1	TRAV10	#N/A	TRAJ18	#N/A	CVVSDRGSTLGRLYF	1	15	TRBV25-1	#N/A	CASSAPGRGTKRDNEQFF	1	18	CVVSDRGSTLGRLYF_CASSAPGRGTKRDNEQFF
SC319_1_CATCCACAGTGTACCT-1	SC319_1	TRAV10	#N/A	TRAJ18	#N/A	CVVSDRGSTLGRLYF	1	15	TRBV25-1	#N/A	CASSEQGAKNIQYF	1	14	CVVSDRGSTLGRLYF_CASSEQGAKNIQYF
SC319_1_CATCCACCAGACGCAA-1	SC319_1	TRAV10	#N/A	TRAJ18	#N/A	CVVSDRGSTLGRLYF	1	15	TRBV25-1	#N/A	CASSDGGFETQYF	1	13	CVVSDRGSTLGRLYF_CASSDGGFETQYF
SC319_1_CATCCACGTAACGTTC-1	SC319_1	TRAV10	#N/A	TRAJ18	#N/A	CVVSDRGSTLGRLYF	1	15	TRBV25-1	#N/A	CASSSPEAGGSTDTQYF	1	17	CVVSDRGSTLGRLYF_CASSSPEAGGSTDTQYF
SC319_1_CATCCACGTTTAAGCC-1	SC319_1	TRAV10	#N/A	TRAJ18	#N/A	CVVSDRGSTLGRLYF	1	15	TRBV25-1	#N/A	CASSEIAFGDSTDTQYF	1	17	CVVSDRGSTLGRLYF_CASSEIAFGDSTDTQYF
SC319_1_CATCGAAAGTGGCACA-1	SC319_1	TRAV10	#N/A	TRAJ18	#N/A	CVVSDRGSTLGRLYF	1	15	TRBV4-1	TRBV25-1	CASSQTGTNSYNEQFF;CASRSTSGSEETQYF	2	31	CVVSDRGSTLGRLYF_CASSQTGTNSYNEQFF;CASRSTSGSEETQYF
SC319_1_CATCGAAGTAACGACG-1	SC319_1	TRAV10	#N/A	TRAJ18	#N/A	CVVSDRGSTLGRLYF	1	15	TRBV25-1	#N/A	CASRSTSGSEETQYF	1	15	CVVSDRGSTLGRLYF_CASRSTSGSEETQYF
SC319_1_CATCGAAGTCTCTCTG-1	SC319_1	TRAV10	#N/A	TRAJ18	#N/A	CVVSDRGSTLGRLYF	1	15	TRBV25-1	#N/A	CASTGTGVSPLHF	1	13	CVVSDRGSTLGRLYF_CASTGTGVSPLHF
SC319_1_CATCGAATCAGTTAGC-1	SC319_1	TRAV10	#N/A	TRAJ18	#N/A	CVVNDRGSTLGRLYF	1	15	TRBV25-1	#N/A	CASSEGPGQGEAKYNEQFF	1	19	CVVNDRGSTLGRLYF_CASSEGPGQGEAKYNEQFF
SC319_1_CATCGAATCCTTTCTC-1	SC319_1	TRAV10	#N/A	TRAJ18	#N/A	CVVSDRGSTLGRLYF	1	15	TRBV7-9	TRBV25-1	CASSLDPGQFYEQYV;CASSDGKVSDTQYF	2	29	CVVSDRGSTLGRLYF_CASSLDPGQFYEQYV;CASSDGKVSDTQYF
SC319_1_CATCGGGAGGTAAACT-1	SC319_1	TRAV10	#N/A	TRAJ18	#N/A	CVVSDRGSTLGRLYF	1	15	TRBV25-1	TRBV25-1	CASSEYRQSSGNTIYF;CASSGYQGLAGEETQYF	2	33	CVVSDRGSTLGRLYF_CASSEYRQSSGNTIYF;CASSGYQGLAGEETQYF
SC319_1_CATCGGGCAAGTCTAC-1	SC319_1	TRAV10	#N/A	TRAJ18	#N/A	CVVSDRGSTLGRLYF	1	15	TRBV25-1	#N/A	CASSGRTSGVRDTQYF	1	16	CVVSDRGSTLGRLYF_CASSGRTSGVRDTQYF
SC319_1_CATCGGGCACTAGTAC-1	SC319_1	TRAV10	#N/A	TRAJ18	#N/A	CVVSDRGSTLGRLYF	1	15	TRBV25-1	#N/A	CASSSPGQGNNEQFF	1	15	CVVSDRGSTLGRLYF_CASSSPGQGNNEQFF
SC319_1_CATCGGGCAGCTGTGC-1	SC319_1	TRAV10	#N/A	TRAJ18	#N/A	CVVSDRGSTLGRLYF	1	15	TRBV25-1	#N/A	CASSESGPGRQETQYF	1	16	CVVSDRGSTLGRLYF_CASSESGPGRQETQYF
SC319_1_CATCGGGCAGGGTACA-1	SC319_1	TRAV10	#N/A	TRAJ18	#N/A	CVVSDRGSTLGRLYF	1	15	TRBV25-1	TRBV25-1	CASSHLNTEAFF;CASSEWQGAGELFF	2	26	CVVSDRGSTLGRLYF_CASSHLNTEAFF;CASSEWQGAGELFF
SC319_1_CATCGGGCATCGGGTC-1	SC319_1	TRAV10	#N/A	TRAJ18	#N/A	CVVSDRGSTLGRLYF	1	15	TRBV25-1	#N/A	CASSDRQGNTDTQYF	1	15	CVVSDRGSTLGRLYF_CASSDRQGNTDTQYF
SC319_1_CATCGGGGTACCGCTG-1	SC319_1	TRAV10	#N/A	TRAJ18	#N/A	CVVSDRGSTLGRLYF	1	15	TRBV25-1	#N/A	CASSASLRTDTQYF	1	14	CVVSDRGSTLGRLYF_CASSASLRTDTQYF
SC319_1_CATCGGGGTCACTTCC-1	SC319_1	TRAV10	#N/A	TRAJ18	#N/A	CVVSDRGSTLGRLYF	1	15	TRBV25-1	#N/A	CASSVREGRGTDTQYF	1	16	CVVSDRGSTLGRLYF_CASSVREGRGTDTQYF
SC319_1_CATCGGGTCTACTCAT-1	SC319_1	TRAV10	#N/A	TRAJ18	#N/A	CVVSDRGSTLGRLYF	1	15	TRBV25-1	#N/A	CASRGLAGGETQYF	1	14	CVVSDRGSTLGRLYF_CASRGLAGGETQYF
SC319_1_CATGACAAGGCATGTG-1	SC319_1	TRAV10	#N/A	TRAJ18	#N/A	CVVSDRGSTLGRLYF	1	15	TRBV25-1	#N/A	CATRAGGLGTDTQYF	1	15	CVVSDRGSTLGRLYF_CATRAGGLGTDTQYF
SC319_1_CATGACAAGTACGTAA-1	SC319_1	TRAV10	#N/A	TRAJ18	#N/A	CVVSDRGSTLGRLYF	1	15	TRBV25-1	#N/A	CASRLASTDTQYF	1	13	CVVSDRGSTLGRLYF_CASRLASTDTQYF
SC319_1_CATGACAAGTGCAAGC-1	SC319_1	TRAV10	#N/A	TRAJ18	#N/A	CVVSDRGSTLGRLYF	1	15	TRBV25-1	#N/A	CASSRQASSYNEQFF	1	15	CVVSDRGSTLGRLYF_CASSRQASSYNEQFF
SC319_1_CATGACAGTTTGGCGC-1	SC319_1	TRAV10	#N/A	TRAJ18	#N/A	CVVSDRGSTLGRLYF	1	15	TRBV25-1	TRBV25-1	CASSESTGELFF;CASSAHTGELFF	2	24	CVVSDRGSTLGRLYF_CASSESTGELFF;CASSAHTGELFF
SC319_1_CATGCCTAGATCGGGT-1	SC319_1	TRAV10	#N/A	TRAJ18	#N/A	CVVSDRGSTLGRLYF	1	15	#N/A	#N/A	NA	1	0	CVVSDRGSTLGRLYF_NA
SC319_1_CATGCCTAGCTAAACA-1	SC319_1	TRAV10	#N/A	TRAJ18	#N/A	CVVSDRGSTLGRLYF	1	15	TRBV25-1	#N/A	CASRDRVGTGELFF	1	14	CVVSDRGSTLGRLYF_CASRDRVGTGELFF
SC319_1_CATGCCTAGCTTTGGT-1	SC319_1	TRAV10	#N/A	TRAJ18	#N/A	CVVSDRGSTLGRLYF	1	15	TRBV3-1	TRBV25-1	CASSQVRDGYEQYV;CASSEYETGENNEQFF	2	30	CVVSDRGSTLGRLYF_CASSQVRDGYEQYV;CASSEYETGENNEQFF
SC319_1_CATGGCGAGACTGTAA-1	SC319_1	TRAV10	#N/A	TRAJ18	#N/A	CVVSDRGSTLGRLYF	1	15	TRBV25-1	#N/A	CASSGTSGGTDTQYF	1	15	CVVSDRGSTLGRLYF_CASSGTSGGTDTQYF
SC319_1_CATGGCGAGGATGGAA-1	SC319_1	TRAV10	#N/A	TRAJ18	#N/A	CVVSDRGSTLGRLYF	1	15	TRBV25-1	#N/A	CASSGRLAGGDTQYF	1	15	CVVSDRGSTLGRLYF_CASSGRLAGGDTQYF
SC319_1_CATGGCGCATAGTAAG-1	SC319_1	TRAV10	#N/A	TRAJ18	#N/A	CVVSDRGSTLGRLYF	1	15	TRBV25-1	#N/A	CASSDRQGNTDTQYF	1	15	CVVSDRGSTLGRLYF_CASSDRQGNTDTQYF
SC319_1_CATGGCGTCCCGACTT-1	SC319_1	TRAV10	#N/A	TRAJ18	#N/A	CVVSDRGSTLGRLYF	1	15	TRBV25-1	#N/A	CASSASLRTDTQYF	1	14	CVVSDRGSTLGRLYF_CASSASLRTDTQYF
SC319_1_CATTATCCATCCCATC-1	SC319_1	TRAV10	#N/A	TRAJ18	#N/A	CVVSDRGSTLGRLYF	1	15	TRBV25-1	#N/A	CASSARGSGGSTDTQYF	1	17	CVVSDRGSTLGRLYF_CASSARGSGGSTDTQYF
SC319_1_CATTATCGTTACGTCA-1	SC319_1	TRAV10	#N/A	TRAJ18	#N/A	CVVSDRGSTLGRLYF	1	15	TRBV25-1	#N/A	CASSGTSGRKTQYF	1	14	CVVSDRGSTLGRLYF_CASSGTSGRKTQYF
SC319_1_CATTCGCAGAATTGTG-1	SC319_1	TRAV10	#N/A	TRAJ18	#N/A	CVVSDRGSTLGRLYF	1	15	TRBV25-1	#N/A	CASSDNRHSGNTIYF	1	15	CVVSDRGSTLGRLYF_CASSDNRHSGNTIYF
SC319_1_CATTCGCCATCAGTCA-1	SC319_1	TRAV10	#N/A	TRAJ18	#N/A	CVVSDRGSTLGRLYF	1	15	TRBV25-1	#N/A	CASTPSGTGELFF	1	13	CVVSDRGSTLGRLYF_CASTPSGTGELFF
SC319_1_CCAATCCCAAATACAG-1	SC319_1	TRAV10	#N/A	TRAJ18	#N/A	CVVSDRGSTLGRLYF	1	15	TRBV25-1	#N/A	CASSESPGAGNTIYF	1	15	CVVSDRGSTLGRLYF_CASSESPGAGNTIYF
SC319_1_CCAATCCCAATCGGTT-1	SC319_1	TRAV10	#N/A	TRAJ18	#N/A	CVVSDRGSTLGRLYF	1	15	TRBV25-1	#N/A	CASSNGRYEQYF	1	12	CVVSDRGSTLGRLYF_CASSNGRYEQYF
SC319_1_CCAATCCCACCTGGTG-1	SC319_1	TRAV10	#N/A	TRAJ18	#N/A	CVVSDRGSTLGRLYF	1	15	TRBV6-5	#N/A	CASSYSSLAGHEQYF	1	15	CVVSDRGSTLGRLYF_CASSYSSLAGHEQYF
SC319_1_CCACCTAAGGAGCGTT-1	SC319_1	TRAV10	#N/A	TRAJ18	#N/A	CVVADRGSTLGRLYF	1	15	TRBV25-1	#N/A	CASSDGRGPVETQYF	1	15	CVVADRGSTLGRLYF_CASSDGRGPVETQYF
SC319_1_CCACCTAAGGGTTCCC-1	SC319_1	TRAV10	#N/A	TRAJ18	#N/A	CVVSDRGSTLGRLYF	1	15	TRBV25-1	#N/A	CASSGTSGRKTQYF	1	14	CVVSDRGSTLGRLYF_CASSGTSGRKTQYF
SC319_1_CCACCTACACAGACTT-1	SC319_1	TRAV10	#N/A	TRAJ18	#N/A	CVVSDRGSTLGRLYF	1	15	TRBV25-1	#N/A	CASSGGAGNTIYF	1	13	CVVSDRGSTLGRLYF_CASSGGAGNTIYF
SC319_1_CCACCTACACTGAAGG-1	SC319_1	TRAV10	#N/A	TRAJ18	#N/A	CVVSDRGSTLGRLYF	1	15	TRBV25-1	#N/A	CASSGGLAGETQYF	1	14	CVVSDRGSTLGRLYF_CASSGGLAGETQYF
SC319_1_CCACCTACAGTAACGG-1	SC319_1	TRAV10	#N/A	TRAJ18	#N/A	CVVSDRGSTLGRLYF	1	15	TRBV25-1	#N/A	CASSSGRAYEQYF	1	13	CVVSDRGSTLGRLYF_CASSSGRAYEQYF
SC319_1_CCACCTAGTCAACTGT-1	SC319_1	TRAV10	#N/A	TRAJ18	#N/A	CVVSDRGSTLGRLYF	1	15	TRBV25-1	#N/A	CASSESGGGSYEQYF	1	15	CVVSDRGSTLGRLYF_CASSESGGGSYEQYF
SC319_1_CCACCTAGTCTGATTG-1	SC319_1	TRAV10	#N/A	TRAJ18	#N/A	CVVSDRGSTLGRLYF	1	15	TRBV25-1	#N/A	CASSEGYEQYF	1	11	CVVSDRGSTLGRLYF_CASSEGYEQYF
SC319_1_CCACCTAGTCTTGTCC-1	SC319_1	TRAV10	#N/A	TRAJ18	#N/A	CVVSDRGSTLGRLYF	1	15	TRBV25-1	#N/A	CASTPSGTGELFF	1	13	CVVSDRGSTLGRLYF_CASTPSGTGELFF
SC319_1_CCACCTATCCAGTAGT-1	SC319_1	TRAV10	#N/A	TRAJ18	#N/A	CVVSDRGSTLGRLYF	1	15	TRBV25-1	#N/A	CASSESGLAGEETQYF	1	16	CVVSDRGSTLGRLYF_CASSESGLAGEETQYF
SC319_1_CCACCTATCTGCGTAA-1	SC319_1	TRAV10	#N/A	TRAJ18	#N/A	CVVSDRGSTLGRLYF	1	15	TRBV25-1	#N/A	CASSKNYEQYF	1	11	CVVSDRGSTLGRLYF_CASSKNYEQYF
SC319_1_CCACGGAAGCAATCTC-1	SC319_1	TRAV10	#N/A	TRAJ18	#N/A	CVVKDRGSTLGRLYF	1	15	TRBV25-1	#N/A	CASSEFGPGRVEQFF	1	15	CVVKDRGSTLGRLYF_CASSEFGPGRVEQFF
SC319_1_CCACGGAAGCGCCTCA-1	SC319_1	TRAV10	#N/A	TRAJ18	#N/A	CVVSDRGSTLGRLYF	1	15	TRBV25-1	#N/A	CASSNGGGNQPQHF	1	14	CVVSDRGSTLGRLYF_CASSNGGGNQPQHF
SC319_1_CCACGGACAACACCTA-1	SC319_1	TRAV10	#N/A	TRAJ18	#N/A	CVVSDRGSTLGRLYF	1	15	TRBV25-1	TRBV25-1	CASSSSGANVLTF;CASSVRGQGAETQYF	2	28	CVVSDRGSTLGRLYF_CASSSSGANVLTF;CASSVRGQGAETQYF
SC319_1_CCACGGACAGCTGCTG-1	SC319_1	TRAV10	#N/A	TRAJ18	#N/A	CVVSDRGSTLGRLYF	1	15	TRBV25-1	#N/A	CASRTHEGGGGEKLFF	1	16	CVVSDRGSTLGRLYF_CASRTHEGGGGEKLFF
SC319_1_CCACGGAGTGTGTGCC-1	SC319_1	TRAV10	#N/A	TRAJ18	#N/A	CVVSDRGSTLGRLYF	1	15	TRBV25-1	#N/A	CASSEETQYF	1	10	CVVSDRGSTLGRLYF_CASSEETQYF
SC319_1_CCACGGAGTTCGTCTC-1	SC319_1	TRAV10	#N/A	TRAJ18	#N/A	CVVSDRGSTLGRLYF	1	15	TRBV25-1	#N/A	CASSENRDRGEETQYF	1	16	CVVSDRGSTLGRLYF_CASSENRDRGEETQYF
SC319_1_CCACGGATCGGCTTGG-1	SC319_1	TRAV10	#N/A	TRAJ18	#N/A	CVVSDRGSTLGRLYF	1	15	TRBV25-1	#N/A	CASSEHRGGTQYF	1	13	CVVSDRGSTLGRLYF_CASSEHRGGTQYF
SC319_1_CCACGGATCGTGGACC-1	SC319_1	TRAV10	#N/A	TRAJ18	#N/A	CVVSDRGSTLGRLYF	1	15	#N/A	#N/A	NA	1	0	CVVSDRGSTLGRLYF_NA
SC319_1_CCACTACAGACCGGAT-1	SC319_1	TRAV10	#N/A	TRAJ18	#N/A	CVVSDRGSTLGRLYF	1	15	TRBV25-1	#N/A	CASRDRVGTGELFF	1	14	CVVSDRGSTLGRLYF_CASRDRVGTGELFF
SC319_1_CCACTACAGAGCTATA-1	SC319_1	TRAV10	#N/A	TRAJ18	#N/A	CVVSDRGSTLGRLYF	1	15	TRBV25-1	#N/A	CASSGQGYNEQFF	1	13	CVVSDRGSTLGRLYF_CASSGQGYNEQFF
SC319_1_CCACTACCAAGCGATG-1	SC319_1	TRAV10	#N/A	TRAJ18	#N/A	CVVSDRGSTLGRLYF	1	15	TRBV25-1	#N/A	CASSEKYSNQPQHF	1	14	CVVSDRGSTLGRLYF_CASSEKYSNQPQHF
SC319_1_CCACTACGTAAATGTG-1	SC319_1	TRAV10	#N/A	TRAJ18	#N/A	CVVSDRGSTLGRLYF	1	15	TRBV25-1	#N/A	CASSEGLEVKGPSSYNEQFF	1	20	CVVSDRGSTLGRLYF_CASSEGLEVKGPSSYNEQFF
SC319_1_CCACTACGTCGCTTCT-1	SC319_1	TRAV10	#N/A	TRAJ18	#N/A	CVVSDRGSTLGRLYF	1	15	TRBV25-1	#N/A	CASSDGGFETQYF	1	13	CVVSDRGSTLGRLYF_CASSDGGFETQYF
SC319_1_CCACTACTCAGGATCT-1	SC319_1	TRAV10	#N/A	TRAJ18	#N/A	CVVSDRGSTLGRLYF	1	15	TRBV25-1	#N/A	CASTDPAAGAGTDTQYF	1	17	CVVSDRGSTLGRLYF_CASTDPAAGAGTDTQYF
SC319_1_CCACTACTCGTACCGG-1	SC319_1	TRAV10	#N/A	TRAJ18	#N/A	CVVSDRGSTLGRLYF	1	15	TRBV25-1	#N/A	CASSHLNTEAFF	1	12	CVVSDRGSTLGRLYF_CASSHLNTEAFF
SC319_1_CCAGCGACAGTATAAG-1	SC319_1	TRAV10	#N/A	TRAJ18	#N/A	CVVSDRGSTLGRLYF	1	15	TRBV25-1	#N/A	CASSEAGGPDTQYF	1	14	CVVSDRGSTLGRLYF_CASSEAGGPDTQYF
SC319_1_CCAGCGACATTCTTAC-1	SC319_1	TRAV10	#N/A	TRAJ18	#N/A	CVVSDRGSTLGRLYF	1	15	#N/A	#N/A	NA	1	0	CVVSDRGSTLGRLYF_NA
SC319_1_CCAGCGAGTTCTGTTT-1	SC319_1	TRAV10	#N/A	TRAJ18	#N/A	CVVSDRGSTLGRLYF	1	15	TRBV25-1	#N/A	CASSEAGESTDTQYF	1	15	CVVSDRGSTLGRLYF_CASSEAGESTDTQYF
SC319_1_CCAGCGATCACCTCGT-1	SC319_1	TRAV10	#N/A	TRAJ18	#N/A	CVVSDRGSTLGRLYF	1	15	TRBV25-1	#N/A	CASSGPGGDFNQPQHF	1	16	CVVSDRGSTLGRLYF_CASSGPGGDFNQPQHF
SC319_1_CCAGCGATCGGTGTTA-1	SC319_1	TRAV10	#N/A	TRAJ18	#N/A	CVVSDRGSTLGRLYF	1	15	TRBV25-1	#N/A	CASSSTGLGLRTDTQYF	1	17	CVVSDRGSTLGRLYF_CASSSTGLGLRTDTQYF
SC319_1_CCAGCGATCTCTGAGA-1	SC319_1	TRAV10	#N/A	TRAJ18	#N/A	CVVSDRGSTLGRLYF	1	15	TRBV25-1	#N/A	CASSETGSGANVLTF	1	15	CVVSDRGSTLGRLYF_CASSETGSGANVLTF
SC319_1_CCAGCGATCTGGCGTG-1	SC319_1	TRAV10	#N/A	TRAJ18	#N/A	CVVSDRGSTLGRLYF	1	15	TRBV25-1	#N/A	CASSGSSGGNEQFF	1	14	CVVSDRGSTLGRLYF_CASSGSSGGNEQFF
SC319_1_CCATGTCCACATGTGT-1	SC319_1	TRAV10	#N/A	TRAJ18	#N/A	CVVSDRGSTLGRLYF	1	15	TRBV25-1	#N/A	CASSSTGLGLRTDTQYF	1	17	CVVSDRGSTLGRLYF_CASSSTGLGLRTDTQYF
SC319_1_CCATGTCCACCCTATC-1	SC319_1	TRAV10	#N/A	TRAJ18	#N/A	CVVSDRGSTLGRLYF	1	15	#N/A	#N/A	NA	1	0	CVVSDRGSTLGRLYF_NA
SC319_1_CCATGTCCAGTTAACC-1	SC319_1	TRAV10	#N/A	TRAJ18	#N/A	CVVSDRGSTLGRLYF	1	15	TRBV25-1	#N/A	CASSGTSGGADTQYF	1	15	CVVSDRGSTLGRLYF_CASSGTSGGADTQYF
SC319_1_CCATTCGCAAAGCAAT-1	SC319_1	TRAV10	#N/A	TRAJ18	#N/A	CVVSDRGSTLGRLYF	1	15	TRBV25-1	#N/A	CASSGQGLATDTQYF	1	15	CVVSDRGSTLGRLYF_CASSGQGLATDTQYF
SC319_1_CCATTCGTCCCAGGTG-1	SC319_1	TRAV10	#N/A	TRAJ18	#N/A	CVVSDRGSTLGRLYF	1	15	TRBV25-1	#N/A	CASSEKYSNQPQHF	1	14	CVVSDRGSTLGRLYF_CASSEKYSNQPQHF
SC319_1_CCATTCGTCCGTAGGC-1	SC319_1	TRAV10	#N/A	TRAJ18	#N/A	CVVSDRGSTLGRLYF	1	15	TRBV25-1	#N/A	CASSDNRHSGNTIYF	1	15	CVVSDRGSTLGRLYF_CASSDNRHSGNTIYF
SC319_1_CCATTCGTCCTTTCTC-1	SC319_1	TRAV10	#N/A	TRAJ18	#N/A	CVVGDRGSTLGRLYF	1	15	TRBV25-1	#N/A	CASSVSGPQETQYF	1	14	CVVGDRGSTLGRLYF_CASSVSGPQETQYF
SC319_1_CCCAATCAGGGTTTCT-1	SC319_1	TRAV10	#N/A	TRAJ18	#N/A	CVVSDRGSTLGRLYF	1	15	TRBV25-1	#N/A	CASSGSLDRRYEQYF	1	15	CVVSDRGSTLGRLYF_CASSGSLDRRYEQYF
SC319_1_CCCAATCCATGGTCTA-1	SC319_1	TRAV10	#N/A	TRAJ18	#N/A	CVVSDRGSTLGRLYF	1	15	TRBV25-1	#N/A	CASSGYQGLAGEETQYF	1	17	CVVSDRGSTLGRLYF_CASSGYQGLAGEETQYF
SC319_1_CCCAATCGTGACTCAT-1	SC319_1	TRAV10	#N/A	TRAJ18	#N/A	CVVSDRGSTLGRLYF	1	15	#N/A	#N/A	NA	1	0	CVVSDRGSTLGRLYF_NA
SC319_1_CCCAGTTCATCGTCGG-1	SC319_1	TRAV10	#N/A	TRAJ18	#N/A	CVVSDRGSTLGRLYF	1	15	TRBV25-1	#N/A	CASSDQTSRGTGELFF	1	16	CVVSDRGSTLGRLYF_CASSDQTSRGTGELFF
SC319_1_CCCAGTTCATTAGCCA-1	SC319_1	TRAV10	#N/A	TRAJ18	#N/A	CVVSDRGSTLGRLYF	1	15	TRBV25-1	#N/A	CASSGGLAGETQYF	1	14	CVVSDRGSTLGRLYF_CASSGGLAGETQYF
SC319_1_CCCAGTTCATTGCGGC-1	SC319_1	TRAV10	#N/A	TRAJ18	#N/A	CVVSDRGSTLGRLYF	1	15	TRBV25-1	#N/A	CASSEQGGEKLFF	1	13	CVVSDRGSTLGRLYF_CASSEQGGEKLFF
SC319_1_CCCAGTTTCCCTGACT-1	SC319_1	TRAV10	#N/A	TRAJ18	#N/A	CVVSDRGSTLGRLYF	1	15	TRBV25-1	#N/A	CASSEQGGEKLFF	1	13	CVVSDRGSTLGRLYF_CASSEQGGEKLFF
SC319_1_CCCAGTTTCTTGCAAG-1	SC319_1	TRAV10	#N/A	TRAJ18	#N/A	CVVTDRGSTLGRLYF	1	15	TRBV25-1	TRBV25-1	CASSESKGPTEQYF;CASSEFIGGGFITDTQYF	2	32	CVVTDRGSTLGRLYF_CASSESKGPTEQYF;CASSEFIGGGFITDTQYF
SC319_1_CCCATACAGAAACCTA-1	SC319_1	TRAV10	#N/A	TRAJ18	#N/A	CVVSDRGSTLGRLYF	1	15	TRBV25-1	#N/A	CASSETGSGANVLTF	1	15	CVVSDRGSTLGRLYF_CASSETGSGANVLTF
SC319_1_CCCATACCAGACGCTC-1	SC319_1	TRAV10	#N/A	TRAJ18	#N/A	CVVSDRGSTLGRLYF	1	15	TRBV25-1	#N/A	CASSGYQGLAGEETQYF	1	17	CVVSDRGSTLGRLYF_CASSGYQGLAGEETQYF
SC319_1_CCCATACGTCTTCAAG-1	SC319_1	TRAV10	#N/A	TRAJ18	#N/A	CVVSDRGSTLGRLYF	1	15	#N/A	#N/A	NA	1	0	CVVSDRGSTLGRLYF_NA
SC319_1_CCCATACTCGAACTGT-1	SC319_1	TRAV10	#N/A	TRAJ18	#N/A	CVVSDRGSTLGRLYF	1	15	TRBV25-1	#N/A	CASSEGHSNQPQHF	1	14	CVVSDRGSTLGRLYF_CASSEGHSNQPQHF
SC319_1_CCCATACTCGATAGAA-1	SC319_1	TRAV10	#N/A	TRAJ18	#N/A	CVVSDRGSTLGRLYF	1	15	TRBV25-1	#N/A	CASRPFSTGGQETQYF	1	16	CVVSDRGSTLGRLYF_CASRPFSTGGQETQYF
SC319_1_CCCATACTCGCAAGCC-1	SC319_1	TRAV10	#N/A	TRAJ18	#N/A	CVVSDRGSTLGRLYF	1	15	TRBV25-1	#N/A	CASLEQNIQYF	1	11	CVVSDRGSTLGRLYF_CASLEQNIQYF
SC319_1_CCCATACTCTTGCATT-1	SC319_1	TRAV10	#N/A	TRAJ18	#N/A	CVVNDRGSTLGRLYF	1	15	TRBV25-1	#N/A	CASSDRSSSYNEQFF	1	15	CVVNDRGSTLGRLYF_CASSDRSSSYNEQFF
SC319_1_CCCTCCTAGCACACAG-1	SC319_1	TRAV10	#N/A	TRAJ18	#N/A	CVVSDRGSTLGRLYF	1	15	TRBV25-1	#N/A	CASSSPGQGNNEQFF	1	15	CVVSDRGSTLGRLYF_CASSSPGQGNNEQFF
SC319_1_CCCTCCTCACTTAACG-1	SC319_1	TRAV10	TRAV8-2	TRAJ18	TRAJ7	CVVSDRGSTLGRLYF;CVSDYGNNRLAF	2	27	TRBV25-1	#N/A	CASSDKGQGNTEAFF	1	15	CVVSDRGSTLGRLYF;CVSDYGNNRLAF_CASSDKGQGNTEAFF
SC319_1_CCCTCCTCATCACAAC-1	SC319_1	TRAV10	#N/A	TRAJ18	#N/A	CVVSDRGSTLGRLYF	1	15	#N/A	#N/A	NA	1	0	CVVSDRGSTLGRLYF_NA
SC319_1_CCGGGATAGTTTGCGT-1	SC319_1	TRAV10	#N/A	TRAJ18	#N/A	CVVSDRGSTLGRLYF	1	15	TRBV25-1	#N/A	CASSDRDTNEKLFF	1	14	CVVSDRGSTLGRLYF_CASSDRDTNEKLFF
SC319_1_CCGGGATCACATCCAA-1	SC319_1	TRAV10	#N/A	TRAJ18	#N/A	CVVSDRGSTLGRLYF	1	15	TRBV25-1	#N/A	CASSEYIRGSAGNTIYF	1	17	CVVSDRGSTLGRLYF_CASSEYIRGSAGNTIYF
SC319_1_CCGGGATCAGCTTAAC-1	SC319_1	TRAV10	#N/A	TRAJ18	#N/A	CVVSDRGSTLGRLYF	1	15	TRBV25-1	#N/A	CASSVRGQGAETQYF	1	15	CVVSDRGSTLGRLYF_CASSVRGQGAETQYF
SC319_1_CCGGGATCATGTCGAT-1	SC319_1	TRAV10	#N/A	TRAJ18	#N/A	CVVSDRGSTLGRLYF	1	15	TRBV25-1	#N/A	CASRDRGDNEQFF	1	13	CVVSDRGSTLGRLYF_CASRDRGDNEQFF
SC319_1_CCGGTAGAGTCAATAG-1	SC319_1	TRAV10	#N/A	TRAJ18	#N/A	CVVSDRGSTLGRLYF	1	15	TRBV7-6	TRBV25-1	CASTARGGGLSSYEQYV;CASSESGPGRQETQYF	2	33	CVVSDRGSTLGRLYF_CASTARGGGLSSYEQYV;CASSESGPGRQETQYF
SC319_1_CCGGTAGGTAAGTAGT-1	SC319_1	TRAV10	#N/A	TRAJ18	#N/A	CVVSDRGSTLGRLYF	1	15	TRBV25-1	#N/A	CASSELYYEKLFF	1	13	CVVSDRGSTLGRLYF_CASSELYYEKLFF
SC319_1_CCGGTAGGTAATTGGA-1	SC319_1	TRAV10	#N/A	TRAJ18	#N/A	CVVSDRGSTLGRLYF	1	15	TRBV25-1	#N/A	CASSATSGGADTQYF	1	15	CVVSDRGSTLGRLYF_CASSATSGGADTQYF
SC319_1_CCGGTAGGTTGGTAAA-1	SC319_1	TRAV10	#N/A	TRAJ18	#N/A	CVVSDRGSTLGRLYF	1	15	#N/A	#N/A	NA	1	0	CVVSDRGSTLGRLYF_NA
SC319_1_CCGGTAGTCACCAGGC-1	SC319_1	TRAV10	#N/A	TRAJ18	#N/A	CVVSDRGSTLGRLYF	1	15	TRBV25-1	#N/A	CASSGTSGGADTQYF	1	15	CVVSDRGSTLGRLYF_CASSGTSGGADTQYF
SC319_1_CCGTACTGTTCCTCCA-1	SC319_1	TRAV10	#N/A	TRAJ18	#N/A	CVVSDRGSTLGRLYF	1	15	#N/A	#N/A	NA	1	0	CVVSDRGSTLGRLYF_NA
SC319_1_CCGTACTTCCGTTGCT-1	SC319_1	TRAV10	TRAV10	TRAJ18	TRAJ24	CVVSDRGSTLGRLYF;CVVSEEDSWGKLQF	2	29	TRBV25-1	#N/A	CASGGGVSYNEQFF	1	14	CVVSDRGSTLGRLYF;CVVSEEDSWGKLQF_CASGGGVSYNEQFF
SC319_1_CCGTACTTCCTATGTT-1	SC319_1	TRAV10	#N/A	TRAJ18	#N/A	CVVSDRGSTLGRLYF	1	15	TRBV25-1	#N/A	CASSSSGANVLTF	1	13	CVVSDRGSTLGRLYF_CASSSSGANVLTF
SC319_1_CCGTGGAAGCCCAATT-1	SC319_1	TRAV10	#N/A	TRAJ18	#N/A	CVVSDRGSTLGRLYF	1	15	TRBV25-1	#N/A	CASSDRQGNTDTQYF	1	15	CVVSDRGSTLGRLYF_CASSDRQGNTDTQYF
SC319_1_CCGTGGAAGCTAACAA-1	SC319_1	TRAV10	TRAV8-2	TRAJ18	TRAJ7	CVVSDRGSTLGRLYF;CVSDYGNNRLAF	2	27	TRBV25-1	#N/A	CASSDKGQGNTEAFF	1	15	CVVSDRGSTLGRLYF;CVSDYGNNRLAF_CASSDKGQGNTEAFF
SC319_1_CCGTGGACAAAGAATC-1	SC319_1	TRAV10	#N/A	TRAJ18	#N/A	CVVSDRGSTLGRLYF	1	15	TRBV25-1	#N/A	CASRDRVGTGELFF	1	14	CVVSDRGSTLGRLYF_CASRDRVGTGELFF
SC319_1_CCGTGGACAAGCCGTC-1	SC319_1	TRAV10	#N/A	TRAJ18	#N/A	CVVSDRGSTLGRLYF	1	15	TRBV25-1	#N/A	CASMDEKLFF	1	10	CVVSDRGSTLGRLYF_CASMDEKLFF
SC319_1_CCGTGGACAATAGAGT-1	SC319_1	TRAV10	#N/A	TRAJ18	#N/A	CVVSDRGSTLGRLYF	1	15	TRBV25-1	#N/A	CASSASLRTDTQYF	1	14	CVVSDRGSTLGRLYF_CASSASLRTDTQYF
SC319_1_CCGTGGATCCTAGTGA-1	SC319_1	TRAV10	#N/A	TRAJ18	#N/A	CVVSDRGSTLGRLYF	1	15	TRBV25-1	#N/A	CASSEWADGQSAGKLFF	1	17	CVVSDRGSTLGRLYF_CASSEWADGQSAGKLFF
SC319_1_CCGTTCAAGCTAGCCC-1	SC319_1	TRAV10	#N/A	TRAJ18	#N/A	CVVSDRGSTLGRLYF	1	15	TRBV25-1	TRBV25-1	CASSEFGTGTSYEQYF;CASSGTAKNIQYF	2	29	CVVSDRGSTLGRLYF_CASSEFGTGTSYEQYF;CASSGTAKNIQYF
SC319_1_CCGTTCAAGGGCTCTC-1	SC319_1	TRAV10	#N/A	TRAJ18	#N/A	CVVSDRGSTLGRLYF	1	15	TRBV25-1	#N/A	CASSELGSNQPQHF	1	14	CVVSDRGSTLGRLYF_CASSELGSNQPQHF
SC319_1_CCGTTCACAACTGGCC-1	SC319_1	TRAV10	#N/A	TRAJ18	#N/A	CVVSDRGSTLGRLYF	1	15	TRBV25-1	#N/A	CASSSGTGGRRAFF	1	14	CVVSDRGSTLGRLYF_CASSSGTGGRRAFF
SC319_1_CCGTTCACAAGGTTCT-1	SC319_1	TRAV10	#N/A	TRAJ18	#N/A	CVVSDRGSTLGRLYF	1	15	TRBV25-1	#N/A	CASSTGTSSNEQFF	1	14	CVVSDRGSTLGRLYF_CASSTGTSSNEQFF
SC319_1_CCGTTCAGTCAAAGCG-1	SC319_1	TRAV10	#N/A	TRAJ18	#N/A	CVVSDRGSTLGRLYF	1	15	TRBV25-1	#N/A	CASSDRQGNTDTQYF	1	15	CVVSDRGSTLGRLYF_CASSDRQGNTDTQYF
SC319_1_CCGTTCAGTCGTGGCT-1	SC319_1	TRAV10	#N/A	TRAJ18	#N/A	CVVSDRGSTLGRLYF	1	15	TRBV25-1	#N/A	CASSEGRGHEQYF	1	13	CVVSDRGSTLGRLYF_CASSEGRGHEQYF
SC319_1_CCGTTCATCGACAGCC-1	SC319_1	TRAV10	#N/A	TRAJ18	#N/A	CVVSDRGSTLGRLYF	1	15	TRBV25-1	#N/A	CASSGPSHTQYF	1	12	CVVSDRGSTLGRLYF_CASSGPSHTQYF
SC319_1_CCGTTCATCGTAGGTT-1	SC319_1	TRAV10	#N/A	TRAJ18	#N/A	CVVSDRGSTLGRLYF	1	15	TRBV25-1	#N/A	CASSGYETEEREQYF	1	15	CVVSDRGSTLGRLYF_CASSGYETEEREQYF
SC319_1_CCGTTCATCTCTGAGA-1	SC319_1	TRAV10	#N/A	TRAJ18	#N/A	CVVSDRGSTLGRLYF	1	15	TRBV25-1	#N/A	CASSEHNEQFF	1	11	CVVSDRGSTLGRLYF_CASSEHNEQFF
SC319_1_CCTAAAGAGGCCCTCA-1	SC319_1	TRAV10	#N/A	TRAJ18	#N/A	CVVSDRGSTLGRLYF	1	15	TRBV6-5	#N/A	CASSYSSLAGHEQYF	1	15	CVVSDRGSTLGRLYF_CASSYSSLAGHEQYF
SC319_1_CCTAAAGCAAAGGCGT-1	SC319_1	TRAV10	#N/A	TRAJ18	#N/A	CVVSDRGSTLGRLYF	1	15	TRBV25-1	#N/A	CASSEPGSDEQFF	1	13	CVVSDRGSTLGRLYF_CASSEPGSDEQFF
SC319_1_CCTAAAGCACGTTGGC-1	SC319_1	TRAV10	#N/A	TRAJ18	#N/A	CVVSDRGSTLGRLYF	1	15	TRBV25-1	#N/A	CASSHLNTEAFF	1	12	CVVSDRGSTLGRLYF_CASSHLNTEAFF
SC319_1_CCTAAAGGTCTTCGTC-1	SC319_1	TRAV10	#N/A	TRAJ18	#N/A	CVVSDRGSTLGRLYF	1	15	TRBV25-1	#N/A	CASSVPGQLNTEAFF	1	15	CVVSDRGSTLGRLYF_CASSVPGQLNTEAFF
SC319_1_CCTAAAGGTGCTCTTC-1	SC319_1	TRAV10	#N/A	TRAJ18	#N/A	CVVSDRGSTLGRLYF	1	15	TRBV25-1	#N/A	CASSHLNTEAFF	1	12	CVVSDRGSTLGRLYF_CASSHLNTEAFF
SC319_1_CCTACACAGAACTCGG-1	SC319_1	TRAV10	#N/A	TRAJ18	#N/A	CVVSDRGSTLGRLYF	1	15	TRBV25-1	#N/A	CASSSPGQGNNEQFF	1	15	CVVSDRGSTLGRLYF_CASSSPGQGNNEQFF
SC319_1_CCTACACGTCAATACC-1	SC319_1	TRAV10	#N/A	TRAJ18	#N/A	CVVSDRGSTLGRLYF	1	15	TRBV25-1	#N/A	CASRDRVGTGELFF	1	14	CVVSDRGSTLGRLYF_CASRDRVGTGELFF
SC319_1_CCTACACGTCTCTTAT-1	SC319_1	TRAV10	#N/A	TRAJ18	#N/A	CVVSDRGSTLGRLYF	1	15	TRBV25-1	#N/A	CASSGGAGNTIYF	1	13	CVVSDRGSTLGRLYF_CASSGGAGNTIYF
SC319_1_CCTACACGTGCGGTAA-1	SC319_1	TRAV10	#N/A	TRAJ18	#N/A	CVVNDRGSTLGRLYF	1	15	TRBV25-1	#N/A	CASSESVRGTGELFF	1	15	CVVNDRGSTLGRLYF_CASSESVRGTGELFF
SC319_1_CCTACACTCAAAGACA-1	SC319_1	TRAV10	#N/A	TRAJ18	#N/A	CVVSDRGSTLGRLYF	1	15	TRBV25-1	#N/A	CASSGGTGSNQPQHF	1	15	CVVSDRGSTLGRLYF_CASSGGTGSNQPQHF
SC319_1_CCTACCAAGATATACG-1	SC319_1	TRAV10	#N/A	TRAJ18	#N/A	CVVSDRGSTLGRLYF	1	15	TRBV25-1	#N/A	CASSETGSGANVLTF	1	15	CVVSDRGSTLGRLYF_CASSETGSGANVLTF
SC319_1_CCTACCAAGATGTAAC-1	SC319_1	TRAV10	#N/A	TRAJ18	#N/A	CVVSDRGSTLGRLYF	1	15	TRBV25-1	#N/A	CASSNGGGNQPQHF	1	14	CVVSDRGSTLGRLYF_CASSNGGGNQPQHF
SC319_1_CCTACCAAGCGTGTCC-1	SC319_1	TRAV10	#N/A	TRAJ18	#N/A	CVVSDRGSTLGRLYF	1	15	#N/A	#N/A	NA	1	0	CVVSDRGSTLGRLYF_NA
SC319_1_CCTACCAAGCTAGTTC-1	SC319_1	TRAV10	#N/A	TRAJ18	#N/A	CVVSDRGSTLGRLYF	1	15	TRBV25-1	#N/A	CASSGTSGGADTQYF	1	15	CVVSDRGSTLGRLYF_CASSGTSGGADTQYF
SC319_1_CCTACCACACATTCGA-1	SC319_1	TRAV10	#N/A	TRAJ18	#N/A	CVVSDRGSTLGRLYF	1	15	TRBV25-1	#N/A	CASSGTSGGKNIQYF	1	15	CVVSDRGSTLGRLYF_CASSGTSGGKNIQYF
SC319_1_CCTACCACAGTGAGTG-1	SC319_1	TRAV10	#N/A	TRAJ18	#N/A	CVVSDRGSTLGRLYF	1	15	TRBV25-1	#N/A	CASSDRNTEAFF	1	12	CVVSDRGSTLGRLYF_CASSDRNTEAFF
SC319_1_CCTACCATCAACTCTT-1	SC319_1	TRAV10	#N/A	TRAJ18	#N/A	CVVSDRGSTLGRLYF	1	15	TRBV25-1	#N/A	CASSDQTSRGTGELFF	1	16	CVVSDRGSTLGRLYF_CASSDQTSRGTGELFF
SC319_1_CCTACCATCTGCGACG-1	SC319_1	TRAV10	#N/A	TRAJ18	#N/A	CVVSDRGSTLGRLYF	1	15	TRBV25-1	#N/A	CASSGTSGRKTQYF	1	14	CVVSDRGSTLGRLYF_CASSGTSGRKTQYF
SC319_1_CCTACCATCTTTCCTC-1	SC319_1	TRAV10	#N/A	TRAJ18	#N/A	CVVSDRGSTLGRLYF	1	15	TRBV25-1	#N/A	CASSDRNTEAFF	1	12	CVVSDRGSTLGRLYF_CASSDRNTEAFF
SC319_1_CCTAGCTAGAGGGATA-1	SC319_1	TRAV10	#N/A	TRAJ18	#N/A	CVVSDRGSTLGRLYF	1	15	TRBV25-1	#N/A	CASSDTDTQYF	1	11	CVVSDRGSTLGRLYF_CASSDTDTQYF
SC319_1_CCTAGCTAGCCATCGC-1	SC319_1	TRAV10	#N/A	TRAJ18	#N/A	CVVSDRGSTLGRLYF	1	15	TRBV25-1	#N/A	CASTPSGTGELFF	1	13	CVVSDRGSTLGRLYF_CASTPSGTGELFF
SC319_1_CCTAGCTAGCTAGGCA-1	SC319_1	TRAV10	#N/A	TRAJ18	#N/A	CVVSDRGSTLGRLYF	1	15	TRBV25-1	#N/A	CASSEGGADTQYF	1	13	CVVSDRGSTLGRLYF_CASSEGGADTQYF
SC319_1_CCTAGCTCAAGCTGTT-1	SC319_1	TRAV10	#N/A	TRAJ18	#N/A	CVVSDRGSTLGRLYF	1	15	TRBV25-1	#N/A	CASRDRVGTGELFF	1	14	CVVSDRGSTLGRLYF_CASRDRVGTGELFF
SC319_1_CCTAGCTGTACGAAAT-1	SC319_1	TRAV10	#N/A	TRAJ18	#N/A	CVVSDRGSTLGRLYF	1	15	TRBV25-1	#N/A	CASSGQGHNEQFF	1	13	CVVSDRGSTLGRLYF_CASSGQGHNEQFF
SC319_1_CCTATTAAGAGTAAGG-1	SC319_1	TRAV10	#N/A	TRAJ18	#N/A	CVVSDRGSTLGRLYF	1	15	#N/A	#N/A	NA	1	0	CVVSDRGSTLGRLYF_NA
SC319_1_CCTCAGTAGGAATCGC-1	SC319_1	TRAV10	#N/A	TRAJ18	#N/A	CVVSDRGSTLGRLYF	1	15	TRBV25-1	#N/A	CASSTGTSSNEQFF	1	14	CVVSDRGSTLGRLYF_CASSTGTSSNEQFF
SC319_1_CCTCAGTAGTGCTGCC-1	SC319_1	TRAV10	#N/A	TRAJ18	#N/A	CVVSDRGSTLGRLYF	1	15	TRBV25-1	#N/A	CASSGPGTSGGRLADTQYF	1	19	CVVSDRGSTLGRLYF_CASSGPGTSGGRLADTQYF
SC319_1_CCTCAGTCACGGTTTA-1	SC319_1	TRAV10	#N/A	TRAJ18	#N/A	CVVSDRGSTLGRLYF	1	15	TRBV25-1	#N/A	CASSSSGANVLTF	1	13	CVVSDRGSTLGRLYF_CASSSSGANVLTF
SC319_1_CCTCAGTGTAGGCTGA-1	SC319_1	TRAV10	#N/A	TRAJ18	#N/A	CVVSDRGSTLGRLYF	1	15	TRBV25-1	#N/A	CASSNGRYEQYF	1	12	CVVSDRGSTLGRLYF_CASSNGRYEQYF
SC319_1_CCTCAGTGTGACGCCT-1	SC319_1	TRAV10	#N/A	TRAJ18	#N/A	CVVSDRGSTLGRLYF	1	15	TRBV25-1	#N/A	CASSVPGNTDTQYF	1	14	CVVSDRGSTLGRLYF_CASSVPGNTDTQYF
SC319_1_CCTCAGTGTTACCGAT-1	SC319_1	TRAV10	#N/A	TRAJ18	#N/A	CVVSDRGSTLGRLYF	1	15	TRBV25-1	#N/A	CASSEYIRGSAGNTIYF	1	17	CVVSDRGSTLGRLYF_CASSEYIRGSAGNTIYF
SC319_1_CCTCAGTTCGGATGGA-1	SC319_1	TRAV10	#N/A	TRAJ18	#N/A	CVVSDRGSTLGRLYF	1	15	TRBV25-1	#N/A	CASSERDRVNEQYF	1	14	CVVSDRGSTLGRLYF_CASSERDRVNEQYF
SC319_1_CCTCAGTTCTAACCGA-1	SC319_1	TRAV10	#N/A	TRAJ18	#N/A	CVVKDRGSTLGRLYF	1	15	TRBV25-1	#N/A	CASSEFGPGRVEQFF	1	15	CVVKDRGSTLGRLYF_CASSEFGPGRVEQFF
SC319_1_CCTCAGTTCTGGTGTA-1	SC319_1	TRAV10	#N/A	TRAJ18	#N/A	CVVSDRGSTLGRLYF	1	15	#N/A	#N/A	NA	1	0	CVVSDRGSTLGRLYF_NA
SC319_1_CCTCTGAAGAGCCCAA-1	SC319_1	TRAV10	#N/A	TRAJ18	#N/A	CVVSDRGSTLGRLYF	1	15	TRBV25-1	#N/A	CASSESGGGSYEQYF	1	15	CVVSDRGSTLGRLYF_CASSESGGGSYEQYF
SC319_1_CCTCTGAAGCGCTTAT-1	SC319_1	TRAV10	#N/A	TRAJ18	#N/A	CVVSDRGSTLGRLYF	1	15	TRBV25-1	#N/A	CASTGTSGGTDTQYF	1	15	CVVSDRGSTLGRLYF_CASTGTSGGTDTQYF
SC319_1_CCTCTGAGTGTAATGA-1	SC319_1	TRAV10	#N/A	TRAJ18	#N/A	CVVSDRGSTLGRLYF	1	15	TRBV25-1	#N/A	CASSASLRTDTQYF	1	14	CVVSDRGSTLGRLYF_CASSASLRTDTQYF
SC319_1_CCTTACGAGCTGGAAC-1	SC319_1	TRAV10	#N/A	TRAJ18	#N/A	CVVSDRGSTLGRLYF	1	15	TRBV25-1	TRBV25-1	CASSEQGGEKLFF;CASSGLDRDTEAFF	2	27	CVVSDRGSTLGRLYF_CASSEQGGEKLFF;CASSGLDRDTEAFF
SC319_1_CCTTACGGTATTACCG-1	SC319_1	TRAV10	#N/A	TRAJ18	#N/A	CVVSDRGSTLGRLYF	1	15	TRBV25-1	#N/A	CASRSTSGSEETQYF	1	15	CVVSDRGSTLGRLYF_CASRSTSGSEETQYF
SC319_1_CCTTACGGTCCGTCAG-1	SC319_1	TRAV10	#N/A	TRAJ18	#N/A	CVVSDRGSTLGRLYF	1	15	TRBV25-1	#N/A	CASSQRVSYEQYF	1	13	CVVSDRGSTLGRLYF_CASSQRVSYEQYF
SC319_1_CCTTACGGTGGTCTCG-1	SC319_1	TRAV10	#N/A	TRAJ18	#N/A	CVVSDRGSTLGRLYF	1	15	TRBV25-1	#N/A	CASRDRVGTGELFF	1	14	CVVSDRGSTLGRLYF_CASRDRVGTGELFF
SC319_1_CCTTCCCAGCGATCCC-1	SC319_1	TRAV10	#N/A	TRAJ18	#N/A	CVVSDRGSTLGRLYF	1	15	TRBV25-1	#N/A	CASSVRGQGAETQYF	1	15	CVVSDRGSTLGRLYF_CASSVRGQGAETQYF
SC319_1_CCTTCCCCATTCTCAT-1	SC319_1	TRAV10	#N/A	TRAJ18	#N/A	CVVSDRGSTLGRLYF	1	15	TRBV25-1	#N/A	CASSETFHFTDTQYF	1	15	CVVSDRGSTLGRLYF_CASSETFHFTDTQYF
SC319_1_CCTTCCCGTGATGTGG-1	SC319_1	TRAV10	#N/A	TRAJ18	#N/A	CVVSDRGSTLGRLYF	1	15	TRBV25-1	#N/A	CASSDKNTEAFF	1	12	CVVSDRGSTLGRLYF_CASSDKNTEAFF
SC319_1_CCTTCCCTCTTATCTG-1	SC319_1	TRAV10	#N/A	TRAJ18	#N/A	CVVSDRGSTLGRLYF	1	15	TRBV25-1	#N/A	CASSDRGNQPQHF	1	13	CVVSDRGSTLGRLYF_CASSDRGNQPQHF
SC319_1_CCTTCGAAGCACCGTC-1	SC319_1	TRAV10	#N/A	TRAJ18	#N/A	CVVSDRGSTLGRLYF	1	15	TRBV25-1	#N/A	CASSEGGGRTDTQYF	1	15	CVVSDRGSTLGRLYF_CASSEGGGRTDTQYF
SC319_1_CCTTCGACAAGTCATC-1	SC319_1	TRAV10	#N/A	TRAJ18	#N/A	CVVSDRGSTLGRLYF	1	15	TRBV25-1	#N/A	CASSEHNEQFF	1	11	CVVSDRGSTLGRLYF_CASSEHNEQFF
SC319_1_CCTTCGACAGACTCGC-1	SC319_1	TRAV10	#N/A	TRAJ18	#N/A	CVVSDRGSTLGRLYF	1	15	TRBV25-1	#N/A	CASSESPGGRSNEKLFF	1	17	CVVSDRGSTLGRLYF_CASSESPGGRSNEKLFF
SC319_1_CCTTCGATCCACGAAT-1	SC319_1	TRAV10	#N/A	TRAJ18	#N/A	CVVSDRGSTLGRLYF	1	15	#N/A	#N/A	NA	1	0	CVVSDRGSTLGRLYF_NA
SC319_1_CCTTCGATCTTGTATC-1	SC319_1	TRAV10	#N/A	TRAJ18	#N/A	CVVSDRGSTLGRLYF	1	15	TRBV25-1	#N/A	CASSDRGDYEQYF	1	13	CVVSDRGSTLGRLYF_CASSDRGDYEQYF
SC319_1_CCTTTCTAGTCGATAA-1	SC319_1	TRAV10	#N/A	TRAJ18	#N/A	CVVSDRGSTLGRLYF	1	15	TRBV25-1	#N/A	CASLEQNIQYF	1	11	CVVSDRGSTLGRLYF_CASLEQNIQYF
SC319_1_CCTTTCTAGTCGCCGT-1	SC319_1	TRAV10	#N/A	TRAJ18	#N/A	CVVSDRGSTLGRLYF	1	15	#N/A	#N/A	NA	1	0	CVVSDRGSTLGRLYF_NA
SC319_1_CCTTTCTGTATAATGG-1	SC319_1	TRAV10	#N/A	TRAJ18	#N/A	CVVSDRGSTLGRLYF	1	15	TRBV25-1	#N/A	CASSGGDNQAFF	1	12	CVVSDRGSTLGRLYF_CASSGGDNQAFF
SC319_1_CGAACATAGCAGGTCA-1	SC319_1	TRAV10	#N/A	TRAJ18	#N/A	CVVSDRGSTLGRLYF	1	15	TRBV25-1	#N/A	CASSDRQGNTDTQYF	1	15	CVVSDRGSTLGRLYF_CASSDRQGNTDTQYF
SC319_1_CGAACATCACAAGACG-1	SC319_1	TRAV10	#N/A	TRAJ18	#N/A	CVVSDRGSTLGRLYF	1	15	TRBV25-1	#N/A	CASTGTSGGTDTQYF	1	15	CVVSDRGSTLGRLYF_CASTGTSGGTDTQYF
SC319_1_CGAACATGTAATCGTC-1	SC319_1	TRAV10	#N/A	TRAJ18	#N/A	CVVSDRGSTLGRLYF	1	15	TRBV25-1	#N/A	CASSDRQGNTDTQYF	1	15	CVVSDRGSTLGRLYF_CASSDRQGNTDTQYF
SC319_1_CGAACATGTATCAGTC-1	SC319_1	TRAV10	#N/A	TRAJ18	#N/A	CVVSDRGSTLGRLYF	1	15	TRBV25-1	#N/A	CASSETGSGANVLTF	1	15	CVVSDRGSTLGRLYF_CASSETGSGANVLTF
SC319_1_CGAACATGTCAGAATA-1	SC319_1	TRAV10	#N/A	TRAJ18	#N/A	CVVSDRGSTLGRLYF	1	15	TRBV25-1	#N/A	CASSAPGRGTKRDNEQFF	1	18	CVVSDRGSTLGRLYF_CASSAPGRGTKRDNEQFF
SC319_1_CGAACATGTGGTTTCA-1	SC319_1	TRAV10	#N/A	TRAJ18	#N/A	CVVSDRGSTLGRLYF	1	15	TRBV25-1	#N/A	CASSESSYNEQFF	1	13	CVVSDRGSTLGRLYF_CASSESSYNEQFF
SC319_1_CGAACATTCTACTTAC-1	SC319_1	TRAV10	#N/A	TRAJ18	#N/A	CVVSDRGSTLGRLYF	1	15	TRBV25-1	#N/A	CASSAPGRGTKRDNEQFF	1	18	CVVSDRGSTLGRLYF_CASSAPGRGTKRDNEQFF
SC319_1_CGAATGTAGAGTAAGG-1	SC319_1	TRAV10	#N/A	TRAJ18	#N/A	CVVSDRGSTLGRLYF	1	15	TRBV25-1	#N/A	CATTEQGGVLTDTQYF	1	16	CVVSDRGSTLGRLYF_CATTEQGGVLTDTQYF
SC319_1_CGAATGTAGCCAGGAT-1	SC319_1	TRAV10	#N/A	TRAJ18	#N/A	CVVSDRGSTLGRLYF	1	15	TRBV25-1	#N/A	CASSVRGQGAETQYF	1	15	CVVSDRGSTLGRLYF_CASSVRGQGAETQYF
SC319_1_CGAATGTAGGTAAACT-1	SC319_1	TRAV10	#N/A	TRAJ18	#N/A	CVVSDRGSTLGRLYF	1	15	#N/A	#N/A	NA	1	0	CVVSDRGSTLGRLYF_NA
SC319_1_CGAATGTGTACCGTAT-1	SC319_1	TRAV10	#N/A	TRAJ18	#N/A	CVVSDRGSTLGRLYF	1	15	TRBV25-1	#N/A	CASTPSGTGELFF	1	13	CVVSDRGSTLGRLYF_CASTPSGTGELFF
SC319_1_CGAATGTGTTCAGGCC-1	SC319_1	TRAV10	#N/A	TRAJ18	#N/A	CVVSDRGSTLGRLYF	1	15	TRBV25-1	#N/A	CASSGETQYF	1	10	CVVSDRGSTLGRLYF_CASSGETQYF
SC319_1_CGAATGTTCAATCACG-1	SC319_1	TRAV10	#N/A	TRAJ18	#N/A	CVVSDRGSTLGRLYF	1	15	TRBV25-1	#N/A	CASSDREGQPQHF	1	13	CVVSDRGSTLGRLYF_CASSDREGQPQHF
SC319_1_CGAATGTTCCTCCTAG-1	SC319_1	TRAV10	#N/A	TRAJ18	#N/A	CVVSDRGSTLGRLYF	1	15	TRBV25-1	#N/A	CASSNGRYEQYF	1	12	CVVSDRGSTLGRLYF_CASSNGRYEQYF
SC319_1_CGACCTTAGAGCCCAA-1	SC319_1	TRAV10	#N/A	TRAJ18	#N/A	CVVNDRGSTLGRLYF	1	15	TRBV25-1	#N/A	CASSDRSSSYNEQFF	1	15	CVVNDRGSTLGRLYF_CASSDRSSSYNEQFF
SC319_1_CGACCTTAGTTACGGG-1	SC319_1	TRAV10	#N/A	TRAJ18	#N/A	CVVSDRGSTLGRLYF	1	15	TRBV25-1	#N/A	CASSPLRDPPGGAFF	1	15	CVVSDRGSTLGRLYF_CASSPLRDPPGGAFF
SC319_1_CGACCTTAGTTCGCGC-1	SC319_1	TRAV10	#N/A	TRAJ18	#N/A	CVVSDRGSTLGRLYF	1	15	TRBV25-1	#N/A	CASSPGPTTGAFF	1	13	CVVSDRGSTLGRLYF_CASSPGPTTGAFF
SC319_1_CGACCTTGTATAGTAG-1	SC319_1	TRAV10	#N/A	TRAJ18	#N/A	CVVSDRGSTLGRLYF	1	15	TRBV25-1	#N/A	CASSGKLAGAYEQYF	1	15	CVVSDRGSTLGRLYF_CASSGKLAGAYEQYF
SC319_1_CGACCTTGTCTCACCT-1	SC319_1	TRAV10	#N/A	TRAJ18	#N/A	CVVSDRGSTLGRLYF	1	15	TRBV25-1	#N/A	CASTPSGTGELFF	1	13	CVVSDRGSTLGRLYF_CASTPSGTGELFF
SC319_1_CGACCTTTCCAGAGGA-1	SC319_1	TRAV10	#N/A	TRAJ18	#N/A	CVVSDRGSTLGRLYF	1	15	TRBV25-1	#N/A	CASSDRGQGGRDIQYF	1	16	CVVSDRGSTLGRLYF_CASSDRGQGGRDIQYF
SC319_1_CGACCTTTCCGCGGTA-1	SC319_1	TRAV10	#N/A	TRAJ18	#N/A	CVVSDRGSTLGRLYF	1	15	TRBV25-1	#N/A	CASSEGSYNSPLHF	1	14	CVVSDRGSTLGRLYF_CASSEGSYNSPLHF
SC319_1_CGACTTCAGTTACGGG-1	SC319_1	TRAV10	#N/A	TRAJ18	#N/A	CVVSDRGSTLGRLYF	1	15	TRBV25-1	#N/A	CASSVRGQGAETQYF	1	15	CVVSDRGSTLGRLYF_CASSVRGQGAETQYF
SC319_1_CGACTTCTCTTAACCT-1	SC319_1	TRAV10	#N/A	TRAJ18	#N/A	CVVSDRGSTLGRLYF	1	15	TRBV25-1	#N/A	CASSATSGGADTQYF	1	15	CVVSDRGSTLGRLYF_CASSATSGGADTQYF
SC319_1_CGAGAAGAGGCACATG-1	SC319_1	TRAV10	#N/A	TRAJ18	#N/A	CVVSDRGSTLGRLYF	1	15	TRBV25-1	#N/A	CASSATSGGADTQYF	1	15	CVVSDRGSTLGRLYF_CASSATSGGADTQYF
SC319_1_CGAGAAGCACCAGCAC-1	SC319_1	TRAV10	#N/A	TRAJ18	#N/A	CVVSDRGSTLGRLYF	1	15	TRBV25-1	#N/A	CASSGDGGQETQYF	1	14	CVVSDRGSTLGRLYF_CASSGDGGQETQYF
SC319_1_CGAGAAGGTACCAGTT-1	SC319_1	TRAV10	#N/A	TRAJ18	#N/A	CVVSDRGSTLGRLYF	1	15	TRBV25-1	#N/A	CASSEGHSNQPQHF	1	14	CVVSDRGSTLGRLYF_CASSEGHSNQPQHF
SC319_1_CGAGAAGGTGGAAAGA-1	SC319_1	TRAV10	#N/A	TRAJ18	#N/A	CVVSDRGSTLGRLYF	1	15	TRBV25-1	#N/A	CASSGYQGLAGEETQYF	1	17	CVVSDRGSTLGRLYF_CASSGYQGLAGEETQYF
SC319_1_CGAGAAGTCAAGAAGT-1	SC319_1	TRAV10	#N/A	TRAJ18	#N/A	CVVSDRGSTLGRLYF	1	15	TRBV25-1	#N/A	CASSERGPETQYF	1	13	CVVSDRGSTLGRLYF_CASSERGPETQYF
SC319_1_CGAGAAGTCGCATGGC-1	SC319_1	TRAV10	#N/A	TRAJ18	#N/A	CVVSDRGSTLGRLYF	1	15	TRBV25-1	#N/A	CASSELAEEDGYTF	1	14	CVVSDRGSTLGRLYF_CASSELAEEDGYTF
SC319_1_CGAGCACAGACTGTAA-1	SC319_1	TRAV10	#N/A	TRAJ18	#N/A	CVVSDRGSTLGRLYF	1	15	TRBV25-1	TRBV25-1	CASSSSGANVLTF;CASSVRGQGAETQYF	2	28	CVVSDRGSTLGRLYF_CASSSSGANVLTF;CASSVRGQGAETQYF
SC319_1_CGAGCACAGAGGGATA-1	SC319_1	TRAV10	#N/A	TRAJ18	#N/A	CVVSDRGSTLGRLYF	1	15	TRBV25-1	#N/A	CASSDKETQYF	1	11	CVVSDRGSTLGRLYF_CASSDKETQYF
SC319_1_CGAGCACAGATGTAAC-1	SC319_1	TRAV10	#N/A	TRAJ18	#N/A	CVVSDRGSTLGRLYF	1	15	TRBV25-1	#N/A	CASSESGPGRQETQYF	1	16	CVVSDRGSTLGRLYF_CASSESGPGRQETQYF
SC319_1_CGAGCACGTACGCTGC-1	SC319_1	TRAV10	#N/A	TRAJ18	#N/A	CVVSDRGSTLGRLYF	1	15	TRBV25-1	#N/A	CASSDNSGNTIYF	1	13	CVVSDRGSTLGRLYF_CASSDNSGNTIYF
SC319_1_CGAGCACGTCAGTGGA-1	SC319_1	TRAV10	#N/A	TRAJ18	#N/A	CVVGDRGSTLGRLYF	1	15	TRBV25-1	#N/A	CASSGGLAGGRTDTQYF	1	17	CVVGDRGSTLGRLYF_CASSGGLAGGRTDTQYF
SC319_1_CGAGCACTCAAAGACA-1	SC319_1	TRAV10	#N/A	TRAJ18	#N/A	CVVSDRGSTLGRLYF	1	15	#N/A	#N/A	NA	1	0	CVVSDRGSTLGRLYF_NA
SC319_1_CGAGCACTCAATAAGG-1	SC319_1	TRAV10	#N/A	TRAJ18	#N/A	CVVSDRGSTLGRLYF	1	15	TRBV25-1	#N/A	CASSNGLAKNIQYF	1	14	CVVSDRGSTLGRLYF_CASSNGLAKNIQYF
SC319_1_CGAGCACTCACGCATA-1	SC319_1	TRAV10	#N/A	TRAJ18	#N/A	CVVSDRGSTLGRLYF	1	15	TRBV25-1	#N/A	CASSDRETQYF	1	11	CVVSDRGSTLGRLYF_CASSDRETQYF
SC319_1_CGAGCACTCTGACCTC-1	SC319_1	TRAV10	#N/A	TRAJ18	#N/A	CVVSDRGSTLGRLYF	1	15	TRBV25-1	#N/A	CASSDTDTQYF	1	11	CVVSDRGSTLGRLYF_CASSDTDTQYF
SC319_1_CGAGCCAAGGATCGCA-1	SC319_1	TRAV10	#N/A	TRAJ18	#N/A	CVVSDRGSTLGRLYF	1	15	TRBV25-1	#N/A	CASSEGLEVKGPSSYNEQFF	1	20	CVVSDRGSTLGRLYF_CASSEGLEVKGPSSYNEQFF
SC319_1_CGAGCCAGTATCACCA-1	SC319_1	TRAV10	#N/A	TRAJ18	#N/A	CVVSDRGSTLGRLYF	1	15	TRBV25-1	#N/A	CASSDRQGNTDTQYF	1	15	CVVSDRGSTLGRLYF_CASSDRQGNTDTQYF
SC319_1_CGAGCCATCTGGTTCC-1	SC319_1	TRAV10	#N/A	TRAJ18	#N/A	CVVSDRGSTLGRLYF	1	15	TRBV25-1	#N/A	CASSEGYEQYF	1	11	CVVSDRGSTLGRLYF_CASSEGYEQYF
SC319_1_CGATCGGAGTTCGCAT-1	SC319_1	TRAV10	#N/A	TRAJ18	#N/A	CVVSDRGSTLGRLYF	1	15	TRBV25-1	#N/A	CASSGTSGGADTQYF	1	15	CVVSDRGSTLGRLYF_CASSGTSGGADTQYF
SC319_1_CGATCGGCATCCTAGA-1	SC319_1	TRAV10	#N/A	TRAJ18	#N/A	CVVSDRGSTLGRLYF	1	15	TRBV25-1	#N/A	CASSEQGGEKLFF	1	13	CVVSDRGSTLGRLYF_CASSEQGGEKLFF
SC319_1_CGATCGGGTTAAGACA-1	SC319_1	TRAV10	#N/A	TRAJ18	#N/A	CVVSDRGSTLGRLYF	1	15	TRBV25-1	#N/A	CASSELGSNQPQHF	1	14	CVVSDRGSTLGRLYF_CASSELGSNQPQHF
SC319_1_CGATGGCAGTTATCGC-1	SC319_1	TRAV10	#N/A	TRAJ18	#N/A	CVVSDRGSTLGRLYF	1	15	TRBV25-1	#N/A	CASSSGTGGRRAFF	1	14	CVVSDRGSTLGRLYF_CASSSGTGGRRAFF
SC319_1_CGATGGCGTCCGAATT-1	SC319_1	TRAV10	#N/A	TRAJ18	#N/A	CVVSDRGSTLGRLYF	1	15	TRBV25-1	#N/A	CASSDREGQPQHF	1	13	CVVSDRGSTLGRLYF_CASSDREGQPQHF
SC319_1_CGATGGCTCGTCTGCT-1	SC319_1	TRAV10	#N/A	TRAJ18	#N/A	CVVSDRGSTLGRLYF	1	15	TRBV25-1	#N/A	CASSSGRAYEQYF	1	13	CVVSDRGSTLGRLYF_CASSSGRAYEQYF
SC319_1_CGATGTACAATCACAC-1	SC319_1	TRAV10	#N/A	TRAJ18	#N/A	CVVSDRGSTLGRLYF	1	15	TRBV25-1	#N/A	CASSSGTGGRRAFF	1	14	CVVSDRGSTLGRLYF_CASSSGTGGRRAFF
SC319_1_CGATGTACACGAAATA-1	SC319_1	TRAV10	#N/A	TRAJ18	#N/A	CVVSDRGSTLGRLYF	1	15	TRBV25-1	#N/A	CASSEWDRVGNTIYF	1	15	CVVSDRGSTLGRLYF_CASSEWDRVGNTIYF
SC319_1_CGATGTACAGTTTACG-1	SC319_1	TRAV10	#N/A	TRAJ18	#N/A	CVVSDRGSTLGRLYF	1	15	TRBV25-1	#N/A	CASSKNYEQYF	1	11	CVVSDRGSTLGRLYF_CASSKNYEQYF
SC319_1_CGATGTAGTGATAAAC-1	SC319_1	TRAV10	#N/A	TRAJ18	#N/A	CVVSDRGSTLGRLYF	1	15	TRBV25-1	#N/A	CASSIPGDRARTDTQYF	1	17	CVVSDRGSTLGRLYF_CASSIPGDRARTDTQYF
SC319_1_CGATGTAGTTACGACT-1	SC319_1	TRAV10	#N/A	TRAJ18	#N/A	CVVSDRGSTLGRLYF	1	15	TRBV25-1	#N/A	CASSELGSNQPQHF	1	14	CVVSDRGSTLGRLYF_CASSELGSNQPQHF
SC319_1_CGATGTATCCAGTAGT-1	SC319_1	TRAV10	#N/A	TRAJ18	#N/A	CVVSDRGSTLGRLYF	1	15	TRBV25-1	#N/A	CASSDRQGNTDTQYF	1	15	CVVSDRGSTLGRLYF_CASSDRQGNTDTQYF
SC319_1_CGATTGATCCCTAATT-1	SC319_1	TRAV10	#N/A	TRAJ18	#N/A	CVVSDRGSTLGRLYF	1	15	TRBV25-1	#N/A	CASSSGTGGRRAFF	1	14	CVVSDRGSTLGRLYF_CASSSGTGGRRAFF
SC319_1_CGATTGATCTCAAGTG-1	SC319_1	TRAV10	#N/A	TRAJ18	#N/A	CVVSDRGSTLGRLYF	1	15	TRBV25-1	#N/A	CASRTGPGTSGRTDTQYF	1	18	CVVSDRGSTLGRLYF_CASRTGPGTSGRTDTQYF
SC319_1_CGCCAAGAGCAAATCA-1	SC319_1	TRAV10	#N/A	TRAJ18	#N/A	CVVSDRGSTLGRLYF	1	15	TRBV25-1	#N/A	CASSKGGRSYNEQFF	1	15	CVVSDRGSTLGRLYF_CASSKGGRSYNEQFF
SC319_1_CGCCAAGAGCCGATTT-1	SC319_1	TRAV10	#N/A	TRAJ18	#N/A	CVVSDRGSTLGRLYF	1	15	TRBV25-1	#N/A	CASSESGPGRQETQYF	1	16	CVVSDRGSTLGRLYF_CASSESGPGRQETQYF
SC319_1_CGCCAAGAGTACGACG-1	SC319_1	TRAV10	#N/A	TRAJ18	#N/A	CVVSDRGSTLGRLYF	1	15	TRBV25-1	#N/A	CASSEIAFGDSTDTQYF	1	17	CVVSDRGSTLGRLYF_CASSEIAFGDSTDTQYF
SC319_1_CGCCAAGGTTCGCTAA-1	SC319_1	TRAV10	#N/A	TRAJ18	#N/A	CVVSDRGSTLGRLYF	1	15	TRBV25-1	#N/A	CASSETATNEKLFF	1	14	CVVSDRGSTLGRLYF_CASSETATNEKLFF
SC319_1_CGCCAAGTCCTAGTGA-1	SC319_1	TRAV10	#N/A	TRAJ18	#N/A	CVVSDRGSTLGRLYF	1	15	TRBV25-1	#N/A	CASSEIAFGDSTDTQYF	1	17	CVVSDRGSTLGRLYF_CASSEIAFGDSTDTQYF
SC319_1_CGCCAAGTCTGCTGCT-1	SC319_1	TRAV10	#N/A	TRAJ18	#N/A	CVVSDRGSTLGRLYF	1	15	TRBV25-1	#N/A	CASSSGTGGRRAFF	1	14	CVVSDRGSTLGRLYF_CASSSGTGGRRAFF
SC319_1_CGCGGTAAGAATTCCC-1	SC319_1	TRAV10	#N/A	TRAJ18	#N/A	CVVSDRGSTLGRLYF	1	15	TRBV25-1	#N/A	CASSDSGTGRMSIYF	1	15	CVVSDRGSTLGRLYF_CASSDSGTGRMSIYF
SC319_1_CGCGGTAAGATGCCAG-1	SC319_1	TRAV10	#N/A	TRAJ18	#N/A	CVVSDRGSTLGRLYF	1	15	TRBV25-1	#N/A	CASSDNRHSGNTIYF	1	15	CVVSDRGSTLGRLYF_CASSDNRHSGNTIYF
SC319_1_CGCGGTAAGGGATGGG-1	SC319_1	TRAV10	#N/A	TRAJ18	#N/A	CVVSDRGSTLGRLYF	1	15	TRBV7-6	#N/A	CASTARGGGLSSYEQYV	1	17	CVVSDRGSTLGRLYF_CASTARGGGLSSYEQYV
SC319_1_CGCGGTAGTCTTCGTC-1	SC319_1	TRAV10	#N/A	TRAJ18	#N/A	CVVSDRGSTLGRLYF	1	15	TRBV25-1	#N/A	CASSDTPTTGSQETQYF	1	17	CVVSDRGSTLGRLYF_CASSDTPTTGSQETQYF
SC319_1_CGCGGTAGTTCCTCCA-1	SC319_1	TRAV10	#N/A	TRAJ18	#N/A	CVVIDRGSTLGRLYF	1	15	TRBV25-1	#N/A	CASSVHNSERRYNEQFF	1	17	CVVIDRGSTLGRLYF_CASSVHNSERRYNEQFF
SC319_1_CGCGGTATCGACAGCC-1	SC319_1	TRAV10	#N/A	TRAJ18	#N/A	CVVSDRGSTLGRLYF	1	15	TRBV25-1	#N/A	CASSERREGYEQYF	1	14	CVVSDRGSTLGRLYF_CASSERREGYEQYF
SC319_1_CGCGGTATCGAGCCCA-1	SC319_1	TRAV10	#N/A	TRAJ18	#N/A	CVVSDRGSTLGRLYF	1	15	TRBV25-1	#N/A	CASSGPGGDFNQPQHF	1	16	CVVSDRGSTLGRLYF_CASSGPGGDFNQPQHF
SC319_1_CGCGGTATCGCTAGCG-1	SC319_1	TRAV10	#N/A	TRAJ18	#N/A	CVVIDRGSTLGRLYF	1	15	TRBV25-1	#N/A	CASSVAGGHNEQFF	1	14	CVVIDRGSTLGRLYF_CASSVAGGHNEQFF
SC319_1_CGCGTTTCACTTAAGC-1	SC319_1	TRAV10	#N/A	TRAJ18	#N/A	CVVSDRGSTLGRLYF	1	15	TRBV25-1	TRBV25-1	CASSTGTSSNEQFF;CASSEFGQGNSGNTIYF	2	31	CVVSDRGSTLGRLYF_CASSTGTSSNEQFF;CASSEFGQGNSGNTIYF
SC319_1_CGCGTTTCAGCTTAAC-1	SC319_1	TRAV10	#N/A	TRAJ18	#N/A	CVVSDRGSTLGRLYF	1	15	TRBV25-1	#N/A	CASSDQEGSSYEQYF	1	15	CVVSDRGSTLGRLYF_CASSDQEGSSYEQYF
SC319_1_CGCGTTTGTAAGAGAG-1	SC319_1	TRAV10	#N/A	TRAJ18	#N/A	CVVSDRGSTLGRLYF	1	15	TRBV25-1	#N/A	CASSKNYEQYF	1	11	CVVSDRGSTLGRLYF_CASSKNYEQYF
SC319_1_CGCGTTTGTTGATTGC-1	SC319_1	TRAV10	#N/A	TRAJ18	#N/A	CVVSDRGSTLGRLYF	1	15	TRBV25-1	#N/A	CASSESNEQFF	1	11	CVVSDRGSTLGRLYF_CASSESNEQFF
SC319_1_CGCTATCAGAGTTGGC-1	SC319_1	TRAV10	#N/A	TRAJ18	#N/A	CVVSDRGSTLGRLYF	1	15	TRBV25-1	#N/A	CASSETGSGANVLTF	1	15	CVVSDRGSTLGRLYF_CASSETGSGANVLTF
SC319_1_CGCTATCAGTTACCCA-1	SC319_1	TRAV10	#N/A	TRAJ18	#N/A	CVVSDRGSTLGRLYF	1	15	TRBV25-1	#N/A	CASSETLATLTDTQYF	1	16	CVVSDRGSTLGRLYF_CASSETLATLTDTQYF
SC319_1_CGCTATCCACGGTGTC-1	SC319_1	TRAV10	#N/A	TRAJ18	#N/A	CVVSDRGSTLGRLYF	1	15	TRBV25-1	#N/A	CASSDSGTGRMSIYF	1	15	CVVSDRGSTLGRLYF_CASSDSGTGRMSIYF
SC319_1_CGCTATCCAGACTCGC-1	SC319_1	TRAV10	TRAV10	TRAJ18	TRAJ39	CVVSDRGSTLGRLYF;CVVNAGNMLTF	2	26	TRBV25-1	#N/A	CASSESGGTDTQYF	1	14	CVVSDRGSTLGRLYF;CVVNAGNMLTF_CASSESGGTDTQYF
SC319_1_CGCTATCGTTACGTCA-1	SC319_1	TRAV10	#N/A	TRAJ18	#N/A	CVVSDRGSTLGRLYF	1	15	#N/A	#N/A	NA	1	0	CVVSDRGSTLGRLYF_NA
SC319_1_CGCTGGAAGAGTAAGG-1	SC319_1	TRAV10	#N/A	TRAJ18	#N/A	CVVSDRGSTLGRLYF	1	15	TRBV25-1	#N/A	CASSEGYEQYF	1	11	CVVSDRGSTLGRLYF_CASSEGYEQYF
SC319_1_CGCTGGACAAACCCAT-1	SC319_1	TRAV10	#N/A	TRAJ18	#N/A	CVVSDRGSTLGRLYF	1	15	TRBV25-1	#N/A	CASSESSYNEQFF	1	13	CVVSDRGSTLGRLYF_CASSESSYNEQFF
SC319_1_CGCTGGACAAGCTGAG-1	SC319_1	TRAV10	#N/A	TRAJ18	#N/A	CVVSDRGSTLGRLYF	1	15	TRBV25-1	#N/A	CASSENRDRGEETQYF	1	16	CVVSDRGSTLGRLYF_CASSENRDRGEETQYF
SC319_1_CGCTGGACAGACGTAG-1	SC319_1	TRAV10	#N/A	TRAJ18	#N/A	CVVSDRGSTLGRLYF	1	15	#N/A	#N/A	NA	1	0	CVVSDRGSTLGRLYF_NA
SC319_1_CGCTGGATCAAGATCC-1	SC319_1	TRAV10	#N/A	TRAJ18	#N/A	CVVSDRGSTLGRLYF	1	15	TRBV25-1	#N/A	CASSGQGYNEQFF	1	13	CVVSDRGSTLGRLYF_CASSGQGYNEQFF
SC319_1_CGCTTCAAGGCTAGCA-1	SC319_1	TRAV10	#N/A	TRAJ18	#N/A	CVVSDRGSTLGRLYF	1	15	TRBV25-1	#N/A	CASSSPEAGGSTDTQYF	1	17	CVVSDRGSTLGRLYF_CASSSPEAGGSTDTQYF
SC319_1_CGCTTCAAGTCCAGGA-1	SC319_1	TRAV10	#N/A	TRAJ18	#N/A	CVVSDRGSTLGRLYF	1	15	TRBV25-1	#N/A	CASTGTGVSPLHF	1	13	CVVSDRGSTLGRLYF_CASTGTGVSPLHF
SC319_1_CGCTTCAAGTCTCGGC-1	SC319_1	TRAV10	#N/A	TRAJ18	#N/A	CVVSDRGSTLGRLYF	1	15	TRBV25-1	#N/A	CASSDRNTEAFF	1	12	CVVSDRGSTLGRLYF_CASSDRNTEAFF
SC319_1_CGCTTCACAATGGAGC-1	SC319_1	TRAV10	#N/A	TRAJ18	#N/A	CVVSDRGSTLGRLYF	1	15	TRBV25-1	#N/A	CASSDREGQPQHF	1	13	CVVSDRGSTLGRLYF_CASSDREGQPQHF
SC319_1_CGCTTCAGTGTGAATA-1	SC319_1	TRAV10	#N/A	TRAJ18	#N/A	CVVSDRGSTLGRLYF	1	15	TRBV25-1	#N/A	CASSDSYNEQFF	1	12	CVVSDRGSTLGRLYF_CASSDSYNEQFF
SC319_1_CGCTTCATCTGCGACG-1	SC319_1	TRAV10	#N/A	TRAJ18	#N/A	CVVSDRGSTLGRLYF	1	15	TRBV25-1	TRBV25-1	CASSEREQFF;CASSGGAGNTIYF	2	23	CVVSDRGSTLGRLYF_CASSEREQFF;CASSGGAGNTIYF
SC319_1_CGGACACAGCAACGGT-1	SC319_1	TRAV10	#N/A	TRAJ18	#N/A	CVVSDRGSTLGRLYF	1	15	TRBV25-1	#N/A	CASSDRGDYEQYF	1	13	CVVSDRGSTLGRLYF_CASSDRGDYEQYF
SC319_1_CGGACACCAAGGCTCC-1	SC319_1	TRAV10	#N/A	TRAJ18	#N/A	CVVSDRGSTLGRLYF	1	15	TRBV25-1	#N/A	CASSGTSGGTDTQYF	1	15	CVVSDRGSTLGRLYF_CASSGTSGGTDTQYF
SC319_1_CGGACACCAGCCTATA-1	SC319_1	TRAV10	#N/A	TRAJ18	#N/A	CVVSDRGSTLGRLYF	1	15	TRBV25-1	#N/A	CASTPSGTGELFF	1	13	CVVSDRGSTLGRLYF_CASTPSGTGELFF
SC319_1_CGGACACCAGTCAGCC-1	SC319_1	TRAV10	#N/A	TRAJ18	#N/A	CVVSDRGSTLGRLYF	1	15	TRBV25-1	#N/A	CASSGGGRKTSGRFGTDTQYF	1	21	CVVSDRGSTLGRLYF_CASSGGGRKTSGRFGTDTQYF
SC319_1_CGGACACGTACACCGC-1	SC319_1	TRAV10	#N/A	TRAJ18	#N/A	CVVSDRGSTLGRLYF	1	15	TRBV25-1	#N/A	CASSGTSGRKTQYF	1	14	CVVSDRGSTLGRLYF_CASSGTSGRKTQYF
SC319_1_CGGACACGTGTGACGA-1	SC319_1	TRAV10	#N/A	TRAJ18	#N/A	CVVSDRGSTLGRLYF	1	15	TRBV25-1	#N/A	CASSESGLAGEETQYF	1	16	CVVSDRGSTLGRLYF_CASSESGLAGEETQYF
SC319_1_CGGACGTAGAATGTGT-1	SC319_1	TRAV10	#N/A	TRAJ18	#N/A	CVVSDRGSTLGRLYF	1	15	TRBV25-1	#N/A	CASSESGLAGEETQYF	1	16	CVVSDRGSTLGRLYF_CASSESGLAGEETQYF
SC319_1_CGGACGTAGAGTACCG-1	SC319_1	TRAV10	#N/A	TRAJ18	#N/A	CVVSDRGSTLGRLYF	1	15	TRBV7-6	TRBV25-1	CASTARGGGLSSYEQYV;CASSESGPGRQETQYF	2	33	CVVSDRGSTLGRLYF_CASTARGGGLSSYEQYV;CASSESGPGRQETQYF
SC319_1_CGGACGTAGGCGCTCT-1	SC319_1	TRAV10	#N/A	TRAJ18	#N/A	CVVTDRGSTLGRLYF	1	15	TRBV25-1	#N/A	CASSEFIGGGFITDTQYF	1	18	CVVTDRGSTLGRLYF_CASSEFIGGGFITDTQYF
SC319_1_CGGACGTCACGCTTTC-1	SC319_1	TRAV10	#N/A	TRAJ18	#N/A	CVVSDRGSTLGRLYF	1	15	TRBV25-1	#N/A	CASSLTGDYTGELFF	1	15	CVVSDRGSTLGRLYF_CASSLTGDYTGELFF
SC319_1_CGGACGTGTACACCGC-1	SC319_1	TRAV10	#N/A	TRAJ18	#N/A	CVVSDRGSTLGRLYF	1	15	TRBV25-1	#N/A	CASSNGGGNQPQHF	1	14	CVVSDRGSTLGRLYF_CASSNGGGNQPQHF
SC319_1_CGGACGTTCAACGAAA-1	SC319_1	TRAV10	#N/A	TRAJ18	#N/A	CVVSDRGSTLGRLYF	1	15	#N/A	#N/A	NA	1	0	CVVSDRGSTLGRLYF_NA
SC319_1_CGGACGTTCGTAGATC-1	SC319_1	TRAV10	#N/A	TRAJ18	#N/A	CVVSDRGSTLGRLYF	1	15	TRBV25-1	#N/A	CASRGAQAQETQYF	1	14	CVVSDRGSTLGRLYF_CASRGAQAQETQYF
SC319_1_CGGACTGGTACATCCA-1	SC319_1	TRAV10	#N/A	TRAJ18	#N/A	CVVSDRGSTLGRLYF	1	15	TRBV25-1	#N/A	CASSSTGLGLRTDTQYF	1	17	CVVSDRGSTLGRLYF_CASSSTGLGLRTDTQYF
SC319_1_CGGACTGTCTGCGTAA-1	SC319_1	TRAV10	#N/A	TRAJ18	#N/A	CVVNDRGSTLGRLYF	1	15	TRBV25-1	#N/A	CASSESVRGTGELFF	1	15	CVVNDRGSTLGRLYF_CASSESVRGTGELFF
SC319_1_CGGAGCTAGAATAGGG-1	SC319_1	TRAV10	#N/A	TRAJ18	#N/A	CVVSDRGSTLGRLYF	1	15	TRBV25-1	#N/A	CASSEFGQGNSGNTIYF	1	17	CVVSDRGSTLGRLYF_CASSEFGQGNSGNTIYF
SC319_1_CGGAGCTCAATGGAAT-1	SC319_1	TRAV10	#N/A	TRAJ18	#N/A	CVVSDRGSTLGRLYF	1	15	TRBV25-1	#N/A	CASSEYTGHTEAFF	1	14	CVVSDRGSTLGRLYF_CASSEYTGHTEAFF
SC319_1_CGGAGCTTCAGCTTAG-1	SC319_1	TRAV10	#N/A	TRAJ18	#N/A	CVVSDRGSTLGRLYF	1	15	TRBV25-1	#N/A	CASSGGTGSNQPQHF	1	15	CVVSDRGSTLGRLYF_CASSGGTGSNQPQHF
SC319_1_CGGAGCTTCTGCAAGT-1	SC319_1	TRAV10	#N/A	TRAJ18	#N/A	CVVSDRGSTLGRLYF	1	15	TRBV25-1	#N/A	CASSGPSHTQYF	1	12	CVVSDRGSTLGRLYF_CASSGPSHTQYF
SC319_1_CGGAGTCAGCCCAATT-1	SC319_1	TRAV10	TRAV10	TRAJ18	TRAJ20	CVVSDRGSTLGRLYF;CVVSEYKLSF	2	25	TRBV25-1	#N/A	CASSTGDSNQPQHF	1	14	CVVSDRGSTLGRLYF;CVVSEYKLSF_CASSTGDSNQPQHF
SC319_1_CGGAGTCAGCTTCGCG-1	SC319_1	TRAV10	#N/A	TRAJ18	#N/A	CVVSDRGSTLGRLYF	1	15	TRBV25-1	#N/A	CASSGGAGNTIYF	1	13	CVVSDRGSTLGRLYF_CASSGGAGNTIYF
SC319_1_CGGAGTCAGGTGTGGT-1	SC319_1	TRAV10	#N/A	TRAJ18	#N/A	CVVSDRGSTLGRLYF	1	15	TRBV25-1	#N/A	CASTLTRSGTQYF	1	13	CVVSDRGSTLGRLYF_CASTLTRSGTQYF
SC319_1_CGGAGTCAGTGTTTGC-1	SC319_1	TRAV10	#N/A	TRAJ18	#N/A	CVVSDRGSTLGRLYF	1	15	TRBV25-1	#N/A	CASSGTSGGTDTQYF	1	15	CVVSDRGSTLGRLYF_CASSGTSGGTDTQYF
SC319_1_CGGAGTCGTAATTGGA-1	SC319_1	TRAV10	#N/A	TRAJ18	#N/A	CVVSDRGSTLGRLYF	1	15	TRBV25-1	#N/A	CASSEQGAKNIQYF	1	14	CVVSDRGSTLGRLYF_CASSEQGAKNIQYF
SC319_1_CGGAGTCTCTGTGCAA-1	SC319_1	TRAV10	#N/A	TRAJ18	#N/A	CVVSDRGSTLGRLYF	1	15	#N/A	#N/A	NA	1	0	CVVSDRGSTLGRLYF_NA
SC319_1_CGGCTAGGTATAGGTA-1	SC319_1	TRAV10	#N/A	TRAJ18	#N/A	CVVSDRGSTLGRLYF	1	15	TRBV25-1	#N/A	CASSEHNEQFF	1	11	CVVSDRGSTLGRLYF_CASSEHNEQFF
SC319_1_CGGCTAGTCACCCTCA-1	SC319_1	TRAV10	#N/A	TRAJ18	#N/A	CVVSDRGSTLGRLYF	1	15	TRBV25-1	#N/A	CASSEAGGPDTQYF	1	14	CVVSDRGSTLGRLYF_CASSEAGGPDTQYF
SC319_1_CGGCTAGTCGGGAGTA-1	SC319_1	TRAV10	#N/A	TRAJ18	#N/A	CVVSDRGSTLGRLYF	1	15	TRBV25-1	#N/A	CASSGTSGRKTQYF	1	14	CVVSDRGSTLGRLYF_CASSGTSGRKTQYF
SC319_1_CGGCTAGTCGTCACGG-1	SC319_1	TRAV10	#N/A	TRAJ18	#N/A	CVVSDRGSTLGRLYF	1	15	TRBV25-1	#N/A	CASRGLAGGETQYF	1	14	CVVSDRGSTLGRLYF_CASRGLAGGETQYF
SC319_1_CGGGTCAAGCACCGCT-1	SC319_1	TRAV10	#N/A	TRAJ18	#N/A	CVVSDRGSTLGRLYF	1	15	TRBV25-1	#N/A	CASSEGGGRTDTQYF	1	15	CVVSDRGSTLGRLYF_CASSEGGGRTDTQYF
SC319_1_CGGGTCAAGCGGCTTC-1	SC319_1	TRAV10	#N/A	TRAJ18	#N/A	CVVSDRGSTLGRLYF	1	15	TRBV25-1	#N/A	CASSPSRGSTDTQYF	1	15	CVVSDRGSTLGRLYF_CASSPSRGSTDTQYF
SC319_1_CGGGTCAGTCAAAGAT-1	SC319_1	TRAV10	#N/A	TRAJ18	#N/A	CVVSDRGSTLGRLYF	1	15	TRBV25-1	#N/A	CASRDRVGTGELFF	1	14	CVVSDRGSTLGRLYF_CASRDRVGTGELFF
SC319_1_CGGTTAAAGCAATATG-1	SC319_1	TRAV10	#N/A	TRAJ18	#N/A	CVVSDRGSTLGRLYF	1	15	TRBV25-1	#N/A	CASSESTGELFF	1	12	CVVSDRGSTLGRLYF_CASSESTGELFF
SC319_1_CGGTTAACAACCGCCA-1	SC319_1	TRAV10	#N/A	TRAJ18	#N/A	CVVSDRGSTLGRLYF	1	15	TRBV25-1	#N/A	CASSQRVSYEQYF	1	13	CVVSDRGSTLGRLYF_CASSQRVSYEQYF
SC319_1_CGGTTAAGTGCAACGA-1	SC319_1	TRAV10	#N/A	TRAJ18	#N/A	CVVSDRGSTLGRLYF	1	15	TRBV25-1	#N/A	CASSEGYEQYF	1	11	CVVSDRGSTLGRLYF_CASSEGYEQYF
SC319_1_CGGTTAAGTTACGCGC-1	SC319_1	TRAV10	#N/A	TRAJ18	#N/A	CVVSDRGSTLGRLYF	1	15	TRBV25-1	#N/A	CASSDTNTGELFF	1	13	CVVSDRGSTLGRLYF_CASSDTNTGELFF
SC319_1_CGGTTAATCTGCAGTA-1	SC319_1	TRAV10	#N/A	TRAJ18	#N/A	CVVSDRGSTLGRLYF	1	15	TRBV25-1	#N/A	CASSGPGTSGGRLADTQYF	1	19	CVVSDRGSTLGRLYF_CASSGPGTSGGRLADTQYF
SC319_1_CGTAGCGAGCAGCGTA-1	SC319_1	TRAV10	#N/A	TRAJ18	#N/A	CVVSDRGSTLGRLYF	1	15	TRBV25-1	#N/A	CASTGTSGGTDTQYF	1	15	CVVSDRGSTLGRLYF_CASTGTSGGTDTQYF
SC319_1_CGTAGCGCAAAGCGGT-1	SC319_1	TRAV10	#N/A	TRAJ18	#N/A	CVVSDRGSTLGRLYF	1	15	TRBV25-1	#N/A	CASRDRVGTGELFF	1	14	CVVSDRGSTLGRLYF_CASRDRVGTGELFF
SC319_1_CGTAGCGGTAGCCTAT-1	SC319_1	TRAV10	#N/A	TRAJ18	#N/A	CVVSDRGSTLGRLYF	1	15	TRBV25-1	#N/A	CASSSPGQGNNEQFF	1	15	CVVSDRGSTLGRLYF_CASSSPGQGNNEQFF
SC319_1_CGTAGCGGTGAGGGTT-1	SC319_1	TRAV10	#N/A	TRAJ18	#N/A	CVVSDRGSTLGRLYF	1	15	#N/A	#N/A	NA	1	0	CVVSDRGSTLGRLYF_NA
SC319_1_CGTAGCGTCAACGGCC-1	SC319_1	TRAV10	#N/A	TRAJ18	#N/A	CVVSDRGSTLGRLYF	1	15	TRBV25-1	#N/A	CASSDRQGNTDTQYF	1	15	CVVSDRGSTLGRLYF_CASSDRQGNTDTQYF
SC319_1_CGTAGGCAGCCGCCTA-1	SC319_1	TRAV10	#N/A	TRAJ18	#N/A	CVVSDRGSTLGRLYF	1	15	TRBV25-1	#N/A	CASRTGPGTSGRTDTQYF	1	18	CVVSDRGSTLGRLYF_CASRTGPGTSGRTDTQYF
SC319_1_CGTAGGCAGCGTAGTG-1	SC319_1	TRAV10	#N/A	TRAJ18	#N/A	CVVSDRGSTLGRLYF	1	15	TRBV25-1	#N/A	CASSHSAKNIQYF	1	13	CVVSDRGSTLGRLYF_CASSHSAKNIQYF
SC319_1_CGTAGGCAGTGGCACA-1	SC319_1	TRAV10	#N/A	TRAJ18	#N/A	CVVSDRGSTLGRLYF	1	15	TRBV25-1	#N/A	CASSGTSGGADTQYF	1	15	CVVSDRGSTLGRLYF_CASSGTSGGADTQYF
SC319_1_CGTAGGCCAATCTGCA-1	SC319_1	TRAV10	#N/A	TRAJ18	#N/A	CVVSDRGSTLGRLYF	1	15	TRBV25-1	#N/A	CASSEAGGTDTQYF	1	14	CVVSDRGSTLGRLYF_CASSEAGGTDTQYF
SC319_1_CGTAGGCGTCTCCATC-1	SC319_1	TRAV10	#N/A	TRAJ18	#N/A	CVVSDRGSTLGRLYF	1	15	TRBV25-1	#N/A	CASSASLRTDTQYF	1	14	CVVSDRGSTLGRLYF_CASSASLRTDTQYF
SC319_1_CGTCACTAGAAGAAGC-1	SC319_1	TRAV10	#N/A	TRAJ18	#N/A	CVVSDRGSTLGRLYF	1	15	TRBV25-1	#N/A	CASSERGPETQYF	1	13	CVVSDRGSTLGRLYF_CASSERGPETQYF
SC319_1_CGTCACTCAATCGAAA-1	SC319_1	TRAV10	#N/A	TRAJ18	#N/A	CVVSDRGSTLGRLYF	1	15	#N/A	#N/A	NA	1	0	CVVSDRGSTLGRLYF_NA
SC319_1_CGTCACTCATACAGCT-1	SC319_1	TRAV10	#N/A	TRAJ18	#N/A	CVVSDRGSTLGRLYF	1	15	TRBV25-1	#N/A	CASSELSGGNTGELFF	1	16	CVVSDRGSTLGRLYF_CASSELSGGNTGELFF
SC319_1_CGTCACTCATGTCTCC-1	SC319_1	TRAV10	#N/A	TRAJ18	#N/A	CVVSDRGSTLGRLYF	1	15	TRBV25-1	#N/A	CASSEGVGDSEQFF	1	14	CVVSDRGSTLGRLYF_CASSEGVGDSEQFF
SC319_1_CGTCACTGTAATAGCA-1	SC319_1	TRAV10	#N/A	TRAJ18	#N/A	CVVSDRGSTLGRLYF	1	15	TRBV25-1	#N/A	CASSEGRGANVLTF	1	14	CVVSDRGSTLGRLYF_CASSEGRGANVLTF
SC319_1_CGTCACTTCAGTCAGT-1	SC319_1	TRAV10	#N/A	TRAJ18	#N/A	CVVSDRGSTLGRLYF	1	15	TRBV25-1	#N/A	CASSDRETQYF	1	11	CVVSDRGSTLGRLYF_CASSDRETQYF
SC319_1_CGTCAGGAGGAGTTGC-1	SC319_1	TRAV10	#N/A	TRAJ18	#N/A	CVVSDRGSTLGRLYF	1	15	TRBV18	#N/A	CASSPLPGANVLTF	1	14	CVVSDRGSTLGRLYF_CASSPLPGANVLTF
SC319_1_CGTCAGGCAAGAAAGG-1	SC319_1	TRAV10	#N/A	TRAJ18	#N/A	CVVSDRGSTLGRLYF	1	15	TRBV25-1	#N/A	CASSESPGGRSNEKLFF	1	17	CVVSDRGSTLGRLYF_CASSESPGGRSNEKLFF
SC319_1_CGTCAGGCAGCTGCTG-1	SC319_1	TRAV10	#N/A	TRAJ18	#N/A	CVVSDRGSTLGRLYF	1	15	TRBV25-1	#N/A	CASSKGGRSYNEQFF	1	15	CVVSDRGSTLGRLYF_CASSKGGRSYNEQFF
SC319_1_CGTCAGGGTAAGAGAG-1	SC319_1	TRAV10	#N/A	TRAJ18	#N/A	CVVSDRGSTLGRLYF	1	15	TRBV25-1	#N/A	CASSDREGQPQHF	1	13	CVVSDRGSTLGRLYF_CASSDREGQPQHF
SC319_1_CGTCAGGGTAGAGCTG-1	SC319_1	TRAV10	#N/A	TRAJ18	#N/A	CVVSDRGSTLGRLYF	1	15	TRBV25-1	#N/A	CASSGYQGLAGEETQYF	1	17	CVVSDRGSTLGRLYF_CASSGYQGLAGEETQYF
SC319_1_CGTCAGGGTTAAAGAC-1	SC319_1	TRAV10	#N/A	TRAJ18	#N/A	CVVSDRGSTLGRLYF	1	15	TRBV25-1	#N/A	CASSDSGTGRMSIYF	1	15	CVVSDRGSTLGRLYF_CASSDSGTGRMSIYF
SC319_1_CGTCAGGTCTGAGTGT-1	SC319_1	TRAV10	#N/A	TRAJ18	#N/A	CVVSDRGSTLGRLYF	1	15	TRBV25-1	#N/A	CASSSPGQGNNEQFF	1	15	CVVSDRGSTLGRLYF_CASSSPGQGNNEQFF
SC319_1_CGTCCATGTTACCAGT-1	SC319_1	TRAV10	TRAV8-2	TRAJ18	TRAJ9	CVVSDRGSTLGRLYF;CVVSNTGGFKTIF	2	28	TRBV25-1	#N/A	CASSDRGGNTIYF	1	13	CVVSDRGSTLGRLYF;CVVSNTGGFKTIF_CASSDRGGNTIYF
SC319_1_CGTCCATGTTCGCTAA-1	SC319_1	TRAV10	#N/A	TRAJ18	#N/A	CVVSDRGSTLGRLYF	1	15	TRBV25-1	#N/A	CASSVRGQGAETQYF	1	15	CVVSDRGSTLGRLYF_CASSVRGQGAETQYF
SC319_1_CGTCCATTCCGTCATC-1	SC319_1	TRAV10	#N/A	TRAJ18	#N/A	CVVSDRGSTLGRLYF	1	15	TRBV25-1	#N/A	CASSDRETQYF	1	11	CVVSDRGSTLGRLYF_CASSDRETQYF
SC319_1_CGTCCATTCCTACAGA-1	SC319_1	TRAV10	#N/A	TRAJ18	#N/A	CVVSDRGSTLGRLYF	1	15	TRBV25-1	#N/A	CASSGQGLATDTQYF	1	15	CVVSDRGSTLGRLYF_CASSGQGLATDTQYF
SC319_1_CGTCCATTCTTTAGTC-1	SC319_1	TRAV10	#N/A	TRAJ18	#N/A	CVVSDRGSTLGRLYF	1	15	TRBV25-1	#N/A	CASRDRVGTGELFF	1	14	CVVSDRGSTLGRLYF_CASRDRVGTGELFF
SC319_1_CGTCTACCATGACATC-1	SC319_1	TRAV10	#N/A	TRAJ18	#N/A	CVVSDRGSTLGRLYF	1	15	TRBV25-1	#N/A	CASRDRVGTGELFF	1	14	CVVSDRGSTLGRLYF_CASRDRVGTGELFF
SC319_1_CGTCTACTCATGTCCC-1	SC319_1	TRAV10	#N/A	TRAJ18	#N/A	CVVSDRGSTLGRLYF	1	15	TRBV25-1	#N/A	CASSASLRTDTQYF	1	14	CVVSDRGSTLGRLYF_CASSASLRTDTQYF
SC319_1_CGTCTACTCCTTCAAT-1	SC319_1	TRAV10	#N/A	TRAJ18	#N/A	CVVSDRGSTLGRLYF	1	15	TRBV25-1	#N/A	CASSDRGDYEQYF	1	13	CVVSDRGSTLGRLYF_CASSDRGDYEQYF
SC319_1_CGTCTACTCTCGATGA-1	SC319_1	TRAV10	#N/A	TRAJ18	#N/A	CVVSDRGSTLGRLYF	1	15	TRBV25-1	#N/A	CASSGYQGLAGEETQYF	1	17	CVVSDRGSTLGRLYF_CASSGYQGLAGEETQYF
SC319_1_CGTGAGCAGGCCCGTT-1	SC319_1	TRAV10	#N/A	TRAJ18	#N/A	CVVSDRGSTLGRLYF	1	15	TRBV25-1	#N/A	CASSDSGAGTGGQPQHF	1	17	CVVSDRGSTLGRLYF_CASSDSGAGTGGQPQHF
SC319_1_CGTGAGCAGTGAATTG-1	SC319_1	TRAV10	#N/A	TRAJ18	#N/A	CVVSDRGSTLGRLYF	1	15	TRBV25-1	#N/A	CASSDRNTEAFF	1	12	CVVSDRGSTLGRLYF_CASSDRNTEAFF
SC319_1_CGTGAGCCACTGTCGG-1	SC319_1	TRAV10	#N/A	TRAJ18	#N/A	CVVSDRGSTLGRLYF	1	15	TRBV25-1	#N/A	CASTPSGTGELFF	1	13	CVVSDRGSTLGRLYF_CASTPSGTGELFF
SC319_1_CGTGAGCCAGGCTGAA-1	SC319_1	TRAV10	#N/A	TRAJ18	#N/A	CVVSDRGSTLGRLYF	1	15	TRBV25-1	#N/A	CASSELYYEKLFF	1	13	CVVSDRGSTLGRLYF_CASSELYYEKLFF
SC319_1_CGTGAGCCATAGTAAG-1	SC319_1	TRAV10	#N/A	TRAJ18	#N/A	CVVSDRGSTLGRLYF	1	15	TRBV25-1	#N/A	CASSDRETQYF	1	11	CVVSDRGSTLGRLYF_CASSDRETQYF
SC319_1_CGTGAGCGTACCGTTA-1	SC319_1	TRAV10	#N/A	TRAJ18	#N/A	CVVSDRGSTLGRLYF	1	15	TRBV24-1	TRBV25-1	CATSDLAGGYEQYV;CASSGETQYF	2	24	CVVSDRGSTLGRLYF_CATSDLAGGYEQYV;CASSGETQYF
SC319_1_CGTGAGCGTAGCGTAG-1	SC319_1	TRAV10	#N/A	TRAJ18	#N/A	CVVSDRGSTLGRLYF	1	15	TRBV25-1	#N/A	CASIGQAHNEQFF	1	13	CVVSDRGSTLGRLYF_CASIGQAHNEQFF
SC319_1_CGTGTAAAGCGCCTTG-1	SC319_1	TRAV10	#N/A	TRAJ18	#N/A	CVVIDRGSTLGRLYF	1	15	TRBV25-1	#N/A	CASSVAGGHNEQFF	1	14	CVVIDRGSTLGRLYF_CASSVAGGHNEQFF
SC319_1_CGTGTAACAGCCACCA-1	SC319_1	TRAV10	#N/A	TRAJ18	#N/A	CVVSDRGSTLGRLYF	1	15	#N/A	#N/A	NA	1	0	CVVSDRGSTLGRLYF_NA
SC319_1_CGTGTAACATGAACCT-1	SC319_1	TRAV10	#N/A	TRAJ18	#N/A	CVVSDRGSTLGRLYF	1	15	TRBV25-1	#N/A	CASRGLAGGETQYF	1	14	CVVSDRGSTLGRLYF_CASRGLAGGETQYF
SC319_1_CGTGTAAGTCGCATAT-1	SC319_1	TRAV10	#N/A	TRAJ18	#N/A	CVVSDRGSTLGRLYF	1	15	TRBV25-1	#N/A	CASSGGPGTAYEQYF	1	15	CVVSDRGSTLGRLYF_CASSGGPGTAYEQYF
SC319_1_CGTGTAAGTTTGCATG-1	SC319_1	TRAV10	#N/A	TRAJ18	#N/A	CVVSDRGSTLGRLYF	1	15	TRBV25-1	#N/A	CASRDRGTDTQYF	1	13	CVVSDRGSTLGRLYF_CASRDRGTDTQYF
SC319_1_CGTGTCTAGCGAGAAA-1	SC319_1	TRAV10	#N/A	TRAJ18	#N/A	CVVSDRGSTLGRLYF	1	15	TRBV25-1	#N/A	CASSGLAGGLDTQYF	1	15	CVVSDRGSTLGRLYF_CASSGLAGGLDTQYF
SC319_1_CGTGTCTAGTATGACA-1	SC319_1	TRAV10	#N/A	TRAJ18	#N/A	CVVSDRGSTLGRLYF	1	15	TRBV25-1	#N/A	CASRDRVGTGELFF	1	14	CVVSDRGSTLGRLYF_CASRDRVGTGELFF
SC319_1_CGTGTCTCAAAGCAAT-1	SC319_1	TRAV10	#N/A	TRAJ18	#N/A	CVVSDRGSTLGRLYF	1	15	TRBV7-6	TRBV25-1	CASTARGGGLSSYEQYV;CASSESGPGRQETQYF	2	33	CVVSDRGSTLGRLYF_CASTARGGGLSSYEQYV;CASSESGPGRQETQYF
SC319_1_CGTGTCTCACGGTAAG-1	SC319_1	TRAV10	#N/A	TRAJ18	#N/A	CVVSDRGSTLGRLYF	1	15	TRBV25-1	#N/A	CASSEETQYF	1	10	CVVSDRGSTLGRLYF_CASSEETQYF
SC319_1_CGTGTCTGTCTTGCGG-1	SC319_1	TRAV10	#N/A	TRAJ18	#N/A	CVVSDRGSTLGRLYF	1	15	TRBV25-1	TRBV25-1	CASSGTSGRKTQYF;CASSGYQGLAGEETQYF	2	31	CVVSDRGSTLGRLYF_CASSGTSGRKTQYF;CASSGYQGLAGEETQYF
SC319_1_CGTGTCTGTTATCACG-1	SC319_1	TRAV10	#N/A	TRAJ18	#N/A	CVVSDRGSTLGRLYF	1	15	TRBV25-1	#N/A	CASSGRQGAVSTEAFF	1	16	CVVSDRGSTLGRLYF_CASSGRQGAVSTEAFF
SC319_1_CGTGTCTGTTCCACTC-1	SC319_1	TRAV10	#N/A	TRAJ18	#N/A	CVVSDRGSTLGRLYF	1	15	TRBV25-1	#N/A	CASSEAGESTDTQYF	1	15	CVVSDRGSTLGRLYF_CASSEAGESTDTQYF
SC319_1_CGTGTCTTCCACGCAG-1	SC319_1	TRAV10	#N/A	TRAJ18	#N/A	CVVSDRGSTLGRLYF	1	15	TRBV25-1	#N/A	CASSEGLTDTQYF	1	13	CVVSDRGSTLGRLYF_CASSEGLTDTQYF
SC319_1_CGTTAGAGTAAGTGGC-1	SC319_1	TRAV10	#N/A	TRAJ18	#N/A	CVVSDRGSTLGRLYF	1	15	TRBV25-1	#N/A	CASRGLAGGETQYF	1	14	CVVSDRGSTLGRLYF_CASRGLAGGETQYF
SC319_1_CGTTAGATCACGATGT-1	SC319_1	TRAV10	#N/A	TRAJ18	#N/A	CVVSDRGSTLGRLYF	1	15	TRBV25-1	#N/A	CASSEQGGEKLFF	1	13	CVVSDRGSTLGRLYF_CASSEQGGEKLFF
SC319_1_CGTTAGATCATACGGT-1	SC319_1	TRAV10	#N/A	TRAJ18	#N/A	CVVSDRGSTLGRLYF	1	15	TRBV25-1	#N/A	CASSGSSGGNEQFF	1	14	CVVSDRGSTLGRLYF_CASSGSSGGNEQFF
SC319_1_CGTTAGATCCTCCTAG-1	SC319_1	TRAV10	#N/A	TRAJ18	#N/A	CVVSDRGSTLGRLYF	1	15	TRBV25-1	#N/A	CASRGLAGGETQYF	1	14	CVVSDRGSTLGRLYF_CASRGLAGGETQYF
SC319_1_CGTTCTGAGATATGCA-1	SC319_1	TRAV10	#N/A	TRAJ18	#N/A	CVVSDRGSTLGRLYF	1	15	TRBV25-1	#N/A	CASSERGPETQYF	1	13	CVVSDRGSTLGRLYF_CASSERGPETQYF
SC319_1_CGTTCTGAGTAAGTAC-1	SC319_1	TRAV10	#N/A	TRAJ18	#N/A	CVVSDRGSTLGRLYF	1	15	TRBV7-6	TRBV25-1	CASTARGGGLSSYEQYV;CASSESGPGRQETQYF	2	33	CVVSDRGSTLGRLYF_CASTARGGGLSSYEQYV;CASSESGPGRQETQYF
SC319_1_CGTTCTGGTAGAGGAA-1	SC319_1	TRAV10	#N/A	TRAJ18	#N/A	CVVSDRGSTLGRLYF	1	15	TRBV25-1	#N/A	CASSSGTGGRRAFF	1	14	CVVSDRGSTLGRLYF_CASSSGTGGRRAFF
SC319_1_CGTTCTGTCCGCGTTT-1	SC319_1	TRAV10	#N/A	TRAJ18	#N/A	CVVSDRGSTLGRLYF	1	15	TRBV25-1	#N/A	CASSGTSGRKTQYF	1	14	CVVSDRGSTLGRLYF_CASSGTSGRKTQYF
SC319_1_CGTTCTGTCGCGATCG-1	SC319_1	TRAV10	#N/A	TRAJ18	#N/A	CVVSDRGSTLGRLYF	1	15	TRBV25-1	#N/A	CASSGTSGGKNIQYF	1	15	CVVSDRGSTLGRLYF_CASSGTSGGKNIQYF
SC319_1_CGTTCTGTCTGGGCCA-1	SC319_1	TRAV10	#N/A	TRAJ18	#N/A	CVVSDRGSTLGRLYF	1	15	TRBV25-1	#N/A	CASSSGGAGELFF	1	13	CVVSDRGSTLGRLYF_CASSSGGAGELFF
SC319_1_CGTTCTGTCTTATCTG-1	SC319_1	TRAV10	#N/A	TRAJ18	#N/A	CVVSDRGSTLGRLYF	1	15	TRBV25-1	#N/A	CASSSGTGGRRAFF	1	14	CVVSDRGSTLGRLYF_CASSSGTGGRRAFF
SC319_1_CGTTGGGGTACACCGC-1	SC319_1	TRAV10	#N/A	TRAJ18	#N/A	CVVSDRGSTLGRLYF	1	15	TRBV25-1	#N/A	CASSGGQLNQPQHF	1	14	CVVSDRGSTLGRLYF_CASSGGQLNQPQHF
SC319_1_CGTTGGGGTCTAGAGG-1	SC319_1	TRAV10	#N/A	TRAJ18	#N/A	CVVSDRGSTLGRLYF	1	15	TRBV25-1	#N/A	CASSEWEETQYF	1	12	CVVSDRGSTLGRLYF_CASSEWEETQYF
SC319_1_CGTTGGGGTCTAGTCA-1	SC319_1	TRAV10	#N/A	TRAJ18	#N/A	CVVSDRGSTLGRLYF	1	15	TRBV25-1	#N/A	CASSRQTTSSGNEQFF	1	16	CVVSDRGSTLGRLYF_CASSRQTTSSGNEQFF
SC319_1_CGTTGGGGTGATGCCC-1	SC319_1	TRAV10	#N/A	TRAJ18	#N/A	CVVSDRGSTLGRLYF	1	15	TRBV25-1	#N/A	CASSSSGANVLTF	1	13	CVVSDRGSTLGRLYF_CASSSSGANVLTF
SC319_1_CGTTGGGTCAGCTCGG-1	SC319_1	TRAV10	#N/A	TRAJ18	#N/A	CVVSDRGSTLGRLYF	1	15	TRBV25-1	#N/A	CASSERGNTIYF	1	12	CVVSDRGSTLGRLYF_CASSERGNTIYF
SC319_1_CTAACTTCACCGCTAG-1	SC319_1	TRAV10	#N/A	TRAJ18	#N/A	CVVSDRGSTLGRLYF	1	15	#N/A	#N/A	NA	1	0	CVVSDRGSTLGRLYF_NA
SC319_1_CTAACTTCATCAGTCA-1	SC319_1	TRAV10	#N/A	TRAJ18	#N/A	CVVSDRGSTLGRLYF	1	15	TRBV25-1	#N/A	CASSEWDRVGNTIYF	1	15	CVVSDRGSTLGRLYF_CASSEWDRVGNTIYF
SC319_1_CTAACTTCATCGGGTC-1	SC319_1	TRAV10	#N/A	TRAJ18	#N/A	CVVSDRGSTLGRLYF	1	15	TRBV25-1	#N/A	CASSEYRQSSGNTIYF	1	16	CVVSDRGSTLGRLYF_CASSEYRQSSGNTIYF
SC319_1_CTAACTTCATGGTCAT-1	SC319_1	TRAV10	#N/A	TRAJ18	#N/A	CVVSDRGSTLGRLYF	1	15	TRBV25-1	#N/A	CASRPWTSGSDEQFF	1	15	CVVSDRGSTLGRLYF_CASRPWTSGSDEQFF
SC319_1_CTAACTTGTAAAGTCA-1	SC319_1	TRAV10	#N/A	TRAJ18	#N/A	CVVSDRGSTLGRLYF	1	15	TRBV25-1	#N/A	CASRDRGTDTQYF	1	13	CVVSDRGSTLGRLYF_CASRDRGTDTQYF
SC319_1_CTAACTTGTAGTAGTA-1	SC319_1	TRAV10	#N/A	TRAJ18	#N/A	CVVSDRGSTLGRLYF	1	15	TRBV25-1	#N/A	CASSPLRDPPGGAFF	1	15	CVVSDRGSTLGRLYF_CASSPLRDPPGGAFF
SC319_1_CTAACTTGTGTATGGG-1	SC319_1	TRAV10	#N/A	TRAJ18	#N/A	CVVSDRGSTLGRLYF	1	15	TRBV25-1	#N/A	CASSGGLAGETQYF	1	14	CVVSDRGSTLGRLYF_CASSGGLAGETQYF
SC319_1_CTAACTTTCACAATGC-1	SC319_1	TRAV10	#N/A	TRAJ18	#N/A	CVVSDRGSTLGRLYF	1	15	TRBV25-1	#N/A	CASSSSGANVLTF	1	13	CVVSDRGSTLGRLYF_CASSSSGANVLTF
SC319_1_CTAAGACAGGCGACAT-1	SC319_1	TRAV10	#N/A	TRAJ18	#N/A	CVVSDRGSTLGRLYF	1	15	TRBV25-1	#N/A	CATTEQGGVLTDTQYF	1	16	CVVSDRGSTLGRLYF_CATTEQGGVLTDTQYF
SC319_1_CTAAGACCAAACTGCT-1	SC319_1	TRAV10	#N/A	TRAJ18	#N/A	CVVSDRGSTLGRLYF	1	15	TRBV25-1	#N/A	CASSEETQYF	1	10	CVVSDRGSTLGRLYF_CASSEETQYF
SC319_1_CTAAGACCAATCACAC-1	SC319_1	TRAV10	#N/A	TRAJ18	#N/A	CVVSDRGSTLGRLYF	1	15	TRBV25-1	#N/A	CASTGTSGGTDTQYF	1	15	CVVSDRGSTLGRLYF_CASTGTSGGTDTQYF
SC319_1_CTAAGACCACGGCGTT-1	SC319_1	TRAV10	#N/A	TRAJ18	#N/A	CVVSDRGSTLGRLYF	1	15	TRBV25-1	#N/A	CASTPSGTGELFF	1	13	CVVSDRGSTLGRLYF_CASTPSGTGELFF
SC319_1_CTAAGACGTCTCATCC-1	SC319_1	TRAV10	#N/A	TRAJ18	#N/A	CVVSDRGSTLGRLYF	1	15	TRBV25-1	#N/A	CASRDRGTDTQYF	1	13	CVVSDRGSTLGRLYF_CASRDRGTDTQYF
SC319_1_CTAAGACTCTGCAAGT-1	SC319_1	TRAV10	#N/A	TRAJ18	#N/A	CVVSDRGSTLGRLYF	1	15	#N/A	#N/A	NA	1	0	CVVSDRGSTLGRLYF_NA
SC319_1_CTAATGGAGCGCCTCA-1	SC319_1	TRAV10	#N/A	TRAJ18	#N/A	CVVSDRGSTLGRLYF	1	15	TRBV25-1	#N/A	CASSGYQGLAGEETQYF	1	17	CVVSDRGSTLGRLYF_CASSGYQGLAGEETQYF
SC319_1_CTAATGGAGCTAAACA-1	SC319_1	TRAV10	#N/A	TRAJ18	#N/A	CVVSDRGSTLGRLYF	1	15	TRBV25-1	#N/A	CASSSSGANVLTF	1	13	CVVSDRGSTLGRLYF_CASSSSGANVLTF
SC319_1_CTAATGGAGCTAACTC-1	SC319_1	TRAV10	#N/A	TRAJ18	#N/A	CVVSDRGSTLGRLYF	1	15	TRBV25-1	#N/A	CASSGTSGGADTQYF	1	15	CVVSDRGSTLGRLYF_CASSGTSGGADTQYF
SC319_1_CTAATGGAGGGCATGT-1	SC319_1	TRAV10	#N/A	TRAJ18	#N/A	CVVSDRGSTLGRLYF	1	15	TRBV25-1	#N/A	CASSARGSGGSTDTQYF	1	17	CVVSDRGSTLGRLYF_CASSARGSGGSTDTQYF
SC319_1_CTAATGGAGTGAACGC-1	SC319_1	TRAV10	#N/A	TRAJ18	#N/A	CVVSDRGSTLGRLYF	1	15	TRBV25-1	#N/A	CASSVRGQGAETQYF	1	15	CVVSDRGSTLGRLYF_CASSVRGQGAETQYF
SC319_1_CTAATGGCAGGAATGC-1	SC319_1	TRAV10	#N/A	TRAJ18	#N/A	CVVSDRGSTLGRLYF	1	15	TRBV25-1	#N/A	CASRDRVGTGELFF	1	14	CVVSDRGSTLGRLYF_CASRDRVGTGELFF
SC319_1_CTAATGGGTATAAACG-1	SC319_1	TRAV10	#N/A	TRAJ18	#N/A	CVVSDRGSTLGRLYF	1	15	TRBV25-1	#N/A	CASSDSTDTQYF	1	12	CVVSDRGSTLGRLYF_CASSDSTDTQYF
SC319_1_CTACACCAGCACACAG-1	SC319_1	TRAV10	#N/A	TRAJ18	#N/A	CVVSDRGSTLGRLYF	1	15	TRBV25-1	#N/A	CASSVRGQGAETQYF	1	15	CVVSDRGSTLGRLYF_CASSVRGQGAETQYF
SC319_1_CTACACCCAATCACAC-1	SC319_1	TRAV10	#N/A	TRAJ18	#N/A	CVVSDRGSTLGRLYF	1	15	#N/A	#N/A	NA	1	0	CVVSDRGSTLGRLYF_NA
SC319_1_CTACACCCATTAGCCA-1	SC319_1	TRAV10	#N/A	TRAJ18	#N/A	CVVSDRGSTLGRLYF	1	15	TRBV25-1	#N/A	CASSGYQGLAGEETQYF	1	17	CVVSDRGSTLGRLYF_CASSGYQGLAGEETQYF
SC319_1_CTACACCTCAGCGATT-1	SC319_1	TRAV10	#N/A	TRAJ18	#N/A	CVVSDRGSTLGRLYF	1	15	TRBV7-6	TRBV25-1	CASTARGGGLSSYEQYV;CASSESGPGRQETQYF	2	33	CVVSDRGSTLGRLYF_CASTARGGGLSSYEQYV;CASSESGPGRQETQYF
SC319_1_CTACACCTCGAATCCA-1	SC319_1	TRAV10	#N/A	TRAJ18	#N/A	CVVSDRGSTLGRLYF	1	15	TRBV25-1	TRBV25-1	CASSTGTSSNEQFF;CASSEFGQGNSGNTIYF	2	31	CVVSDRGSTLGRLYF_CASSTGTSSNEQFF;CASSEFGQGNSGNTIYF
SC319_1_CTACATTCACATAACC-1	SC319_1	TRAV10	#N/A	TRAJ18	#N/A	CVVSDRGSTLGRLYF	1	15	TRBV25-1	#N/A	CASSDRGDYEQYF	1	13	CVVSDRGSTLGRLYF_CASSDRGDYEQYF
SC319_1_CTACATTCATATACCG-1	SC319_1	TRAV10	#N/A	TRAJ18	#N/A	CVVSDRGSTLGRLYF	1	15	TRBV25-1	#N/A	CASSVRGQGAETQYF	1	15	CVVSDRGSTLGRLYF_CASSVRGQGAETQYF
SC319_1_CTACATTTCGTACGGC-1	SC319_1	TRAV10	#N/A	TRAJ18	#N/A	CVVSDRGSTLGRLYF	1	15	TRBV25-1	#N/A	CASSDSSYEQYF	1	12	CVVSDRGSTLGRLYF_CASSDSSYEQYF
SC319_1_CTACCCACAACTGCTA-1	SC319_1	TRAV10	#N/A	TRAJ18	#N/A	CVVSDRGSTLGRLYF	1	15	TRBV25-1	#N/A	CASSEIAFGDSTDTQYF	1	17	CVVSDRGSTLGRLYF_CASSEIAFGDSTDTQYF
SC319_1_CTACCCACACCCTATC-1	SC319_1	TRAV10	#N/A	TRAJ18	#N/A	CVVSDRGSTLGRLYF	1	15	TRBV25-1	#N/A	CASSAQGQGGSGNTIYF	1	17	CVVSDRGSTLGRLYF_CASSAQGQGGSGNTIYF
SC319_1_CTACCCATCGCTAGCG-1	SC319_1	TRAV10	#N/A	TRAJ18	#N/A	CVVSDRGSTLGRLYF	1	15	TRBV25-1	#N/A	CASGGEGVMETQYF	1	14	CVVSDRGSTLGRLYF_CASGGEGVMETQYF
SC319_1_CTACCCATCTGTTGAG-1	SC319_1	TRAV10	#N/A	TRAJ18	#N/A	CVVSDRGSTLGRLYF	1	15	TRBV25-1	#N/A	CASSGPQGAGETQYF	1	15	CVVSDRGSTLGRLYF_CASSGPQGAGETQYF
SC319_1_CTACCCATCTTTACGT-1	SC319_1	TRAV10	#N/A	TRAJ18	#N/A	CVVSDRGSTLGRLYF	1	15	TRBV25-1	#N/A	CASSGYQGLAGEETQYF	1	17	CVVSDRGSTLGRLYF_CASSGYQGLAGEETQYF
SC319_1_CTACGTCAGCTGTTCA-1	SC319_1	TRAV10	#N/A	TRAJ18	#N/A	CVVSDRGSTLGRLYF	1	15	TRBV25-1	#N/A	CASSGYQGLAGEETQYF	1	17	CVVSDRGSTLGRLYF_CASSGYQGLAGEETQYF
SC319_1_CTACGTCAGGGAACGG-1	SC319_1	TRAV10	#N/A	TRAJ18	#N/A	CVVSDRGSTLGRLYF	1	15	TRBV7-6	TRBV25-1	CASTARGGGLSSYEQYV;CASSESGPGRQETQYF	2	33	CVVSDRGSTLGRLYF_CASTARGGGLSSYEQYV;CASSESGPGRQETQYF
SC319_1_CTACGTCAGTGGGATC-1	SC319_1	TRAV10	#N/A	TRAJ18	#N/A	CVVTDRGSTLGRLYF	1	15	TRBV25-1	#N/A	CASSEMTGEETQYF	1	14	CVVTDRGSTLGRLYF_CASSEMTGEETQYF
SC319_1_CTAGAGTAGATGTGGC-1	SC319_1	TRAV10	#N/A	TRAJ18	#N/A	CVVSDRGSTLGRLYF	1	15	TRBV25-1	#N/A	CASSEAGESTDTQYF	1	15	CVVSDRGSTLGRLYF_CASSEAGESTDTQYF
SC319_1_CTAGAGTAGCTAGCCC-1	SC319_1	TRAV10	#N/A	TRAJ18	#N/A	CVVNDRGSTLGRLYF	1	15	TRBV25-1	#N/A	CASSEGLAGVSDTQYF	1	16	CVVNDRGSTLGRLYF_CASSEGLAGVSDTQYF
SC319_1_CTAGAGTGTTACTGAC-1	SC319_1	TRAV10	#N/A	TRAJ18	#N/A	CVVSDRGSTLGRLYF	1	15	TRBV25-1	#N/A	CASSGLAGGQETQYF	1	15	CVVSDRGSTLGRLYF_CASSGLAGGQETQYF
SC319_1_CTAGCCTAGGATCGCA-1	SC319_1	TRAV10	#N/A	TRAJ18	#N/A	CVVSDRGSTLGRLYF	1	15	TRBV25-1	#N/A	CASREVRDDTQYF	1	13	CVVSDRGSTLGRLYF_CASREVRDDTQYF
SC319_1_CTAGCCTCAAACTGTC-1	SC319_1	TRAV10	#N/A	TRAJ18	#N/A	CVVSDRGSTLGRLYF	1	15	TRBV25-1	#N/A	CASSEGTNSYEQYF	1	14	CVVSDRGSTLGRLYF_CASSEGTNSYEQYF
SC319_1_CTAGCCTCACGCTTTC-1	SC319_1	TRAV10	#N/A	TRAJ18	#N/A	CVVSDRGSTLGRLYF	1	15	TRBV25-1	#N/A	CASTGTGVSPLHF	1	13	CVVSDRGSTLGRLYF_CASTGTGVSPLHF
SC319_1_CTAGCCTCACGGTAAG-1	SC319_1	TRAV10	#N/A	TRAJ18	#N/A	CVVSDRGSTLGRLYF	1	15	TRBV25-1	#N/A	CASRGLAGGETQYF	1	14	CVVSDRGSTLGRLYF_CASRGLAGGETQYF
SC319_1_CTAGCCTGTAGGGTAC-1	SC319_1	TRAV10	#N/A	TRAJ18	#N/A	CVVSDRGSTLGRLYF	1	15	#N/A	#N/A	NA	1	0	CVVSDRGSTLGRLYF_NA
SC319_1_CTAGCCTGTCGTGGCT-1	SC319_1	TRAV10	#N/A	TRAJ18	#N/A	CVVSDRGSTLGRLYF	1	15	TRBV25-1	#N/A	CASSEGVGDSEQFF	1	14	CVVSDRGSTLGRLYF_CASSEGVGDSEQFF
SC319_1_CTAGCCTGTGTGCCTG-1	SC319_1	TRAV10	#N/A	TRAJ18	#N/A	CVVSDRGSTLGRLYF	1	15	TRBV25-1	#N/A	CASSVRGQGAETQYF	1	15	CVVSDRGSTLGRLYF_CASSVRGQGAETQYF
SC319_1_CTAGTGACAGGGCATA-1	SC319_1	TRAV10	#N/A	TRAJ18	#N/A	CVVSDRGSTLGRLYF	1	15	TRBV25-1	#N/A	CASSGRTGPETQYF	1	14	CVVSDRGSTLGRLYF_CASSGRTGPETQYF
SC319_1_CTAGTGAGTCAAAGAT-1	SC319_1	TRAV10	#N/A	TRAJ18	#N/A	CVVSDRGSTLGRLYF	1	15	#N/A	#N/A	NA	1	0	CVVSDRGSTLGRLYF_NA
SC319_1_CTCACACAGAAACGCC-1	SC319_1	TRAV10	#N/A	TRAJ18	#N/A	CVVSDRGSTLGRLYF	1	15	TRBV25-1	#N/A	CASSDKETQYF	1	11	CVVSDRGSTLGRLYF_CASSDKETQYF
SC319_1_CTCACACAGTCTCAAC-1	SC319_1	TRAV10	#N/A	TRAJ18	#N/A	CVVSDRGSTLGRLYF	1	15	TRBV7-6	TRBV25-1	CASSWTGGYGYTF;CASRGKETQYF	2	24	CVVSDRGSTLGRLYF_CASSWTGGYGYTF;CASRGKETQYF
SC319_1_CTCACACCAACCGCCA-1	SC319_1	TRAV10	#N/A	TRAJ18	#N/A	CVVSDRGSTLGRLYF	1	15	TRBV25-1	#N/A	CASSDNRHSGNTIYF	1	15	CVVSDRGSTLGRLYF_CASSDNRHSGNTIYF
SC319_1_CTCACACCAGACAGGT-1	SC319_1	TRAV10	#N/A	TRAJ18	#N/A	CVVCDRGSTLGRLYF	1	15	TRBV25-1	#N/A	CASSALYRDRAEKLFF	1	16	CVVCDRGSTLGRLYF_CASSALYRDRAEKLFF
SC319_1_CTCACACGTACAGACG-1	SC319_1	TRAV10	#N/A	TRAJ18	#N/A	CVVSDRGSTLGRLYF	1	15	TRBV25-1	#N/A	CASSDRQGNTDTQYF	1	15	CVVSDRGSTLGRLYF_CASSDRQGNTDTQYF
SC319_1_CTCACACGTCTAGTGT-1	SC319_1	TRAV10	#N/A	TRAJ18	#N/A	CVVSDRGSTLGRLYF	1	15	TRBV25-1	#N/A	CASSDRNTEAFF	1	12	CVVSDRGSTLGRLYF_CASSDRNTEAFF
SC319_1_CTCACACTCCCAAGTA-1	SC319_1	TRAV10	#N/A	TRAJ18	#N/A	CVVSDRGSTLGRLYF	1	15	TRBV25-1	#N/A	CASRLASTDTQYF	1	13	CVVSDRGSTLGRLYF_CASRLASTDTQYF
SC319_1_CTCAGAAAGGCATGTG-1	SC319_1	TRAV10	#N/A	TRAJ18	#N/A	CVVSDRGSTLGRLYF	1	15	TRBV25-1	#N/A	CASSDKNTEAFF	1	12	CVVSDRGSTLGRLYF_CASSDKNTEAFF
SC319_1_CTCAGAACAGGAATGC-1	SC319_1	TRAV10	#N/A	TRAJ18	#N/A	CVVSDRGSTLGRLYF	1	15	TRBV25-1	#N/A	CASSSTGLGLRTDTQYF	1	17	CVVSDRGSTLGRLYF_CASSSTGLGLRTDTQYF
SC319_1_CTCAGAAGTATATGGA-1	SC319_1	TRAV10	#N/A	TRAJ18	#N/A	CVVSDRGSTLGRLYF	1	15	#N/A	#N/A	NA	1	0	CVVSDRGSTLGRLYF_NA
SC319_1_CTCAGAATCCGATATG-1	SC319_1	TRAV10	#N/A	TRAJ18	#N/A	CVVSDRGSTLGRLYF	1	15	TRBV25-1	#N/A	CASSESGPGRQETQYF	1	16	CVVSDRGSTLGRLYF_CASSESGPGRQETQYF
SC319_1_CTCATTAAGTGGCACA-1	SC319_1	TRAV10	#N/A	TRAJ18	#N/A	CVVSDRGSTLGRLYF	1	15	TRBV25-1	TRBV25-1	CASSSSGANVLTF;CASSGQGGDEKLFF	2	27	CVVSDRGSTLGRLYF_CASSSSGANVLTF;CASSGQGGDEKLFF
SC319_1_CTCATTACAGATGGGT-1	SC319_1	TRAV10	#N/A	TRAJ18	#N/A	CVVSDRGSTLGRLYF	1	15	TRBV25-1	#N/A	CASSEADTQYF	1	11	CVVSDRGSTLGRLYF_CASSEADTQYF
SC319_1_CTCATTATCAATCACG-1	SC319_1	TRAV10	#N/A	TRAJ18	#N/A	CVVSDRGSTLGRLYF	1	15	TRBV25-1	#N/A	CASSDRTSGRNEQFF	1	15	CVVSDRGSTLGRLYF_CASSDRTSGRNEQFF
SC319_1_CTCCTAGAGCGTAGTG-1	SC319_1	TRAV10	#N/A	TRAJ18	#N/A	CVVSDRGSTLGRLYF	1	15	TRBV25-1	#N/A	CASSPLRDPPGGAFF	1	15	CVVSDRGSTLGRLYF_CASSPLRDPPGGAFF
SC319_1_CTCCTAGAGGGTCTCC-1	SC319_1	TRAV10	TRAV8-2	TRAJ18	TRAJ43	CVVSDRGSTLGRLYF;CVVRLNNDMRF	2	26	TRBV25-1	#N/A	CASSPSGRAGDTDTQYF	1	17	CVVSDRGSTLGRLYF;CVVRLNNDMRF_CASSPSGRAGDTDTQYF
SC319_1_CTCCTAGAGTTGTCGT-1	SC319_1	TRAV10	#N/A	TRAJ18	#N/A	CVVSDRGSTLGRLYF	1	15	TRBV25-1	#N/A	CASSGTSGGTDTQYF	1	15	CVVSDRGSTLGRLYF_CASSGTSGGTDTQYF
SC319_1_CTCCTAGCACGCCAGT-1	SC319_1	TRAV10	#N/A	TRAJ18	#N/A	CVVSDRGSTLGRLYF	1	15	TRBV25-1	#N/A	CASSLGQYEQYF	1	12	CVVSDRGSTLGRLYF_CASSLGQYEQYF
SC319_1_CTCCTAGCAGATCTGT-1	SC319_1	TRAV10	#N/A	TRAJ18	#N/A	CVVSDRGSTLGRLYF	1	15	TRBV25-1	#N/A	CASSGRTGPETQYF	1	14	CVVSDRGSTLGRLYF_CASSGRTGPETQYF
SC319_1_CTCCTAGCATGTAGTC-1	SC319_1	TRAV10	#N/A	TRAJ18	#N/A	CVVSDRGSTLGRLYF	1	15	TRBV25-1	#N/A	CASLEQNIQYF	1	11	CVVSDRGSTLGRLYF_CASLEQNIQYF
SC319_1_CTCCTAGGTAGGGTAC-1	SC319_1	TRAV10	#N/A	TRAJ18	#N/A	CVVSDRGSTLGRLYF	1	15	TRBV25-1	#N/A	CASSEWQGAGELFF	1	14	CVVSDRGSTLGRLYF_CASSEWQGAGELFF
SC319_1_CTCCTAGGTGGACGAT-1	SC319_1	TRAV10	#N/A	TRAJ18	#N/A	CVVSDRGSTLGRLYF	1	15	TRBV25-1	#N/A	CASSDRNTEAFF	1	12	CVVSDRGSTLGRLYF_CASSDRNTEAFF
SC319_1_CTCCTAGGTTGCGCAC-1	SC319_1	TRAV10	#N/A	TRAJ18	#N/A	CVVSDRGSTLGRLYF	1	15	TRBV25-1	#N/A	CASSNGLAKNIQYF	1	14	CVVSDRGSTLGRLYF_CASSNGLAKNIQYF
SC319_1_CTCCTAGTCATTATCC-1	SC319_1	TRAV10	TRAV10	TRAJ18	TRAJ20	CVVSDRGSTLGRLYF;CVVSEYKLSF	2	25	TRBV25-1	#N/A	CASSTGDSNQPQHF	1	14	CVVSDRGSTLGRLYF;CVVSEYKLSF_CASSTGDSNQPQHF
SC319_1_CTCCTAGTCTTCTGGC-1	SC319_1	TRAV10	#N/A	TRAJ18	#N/A	CVVSDRGSTLGRLYF	1	15	TRBV25-1	#N/A	CASSVQGAPEETQYF	1	15	CVVSDRGSTLGRLYF_CASSVQGAPEETQYF
SC319_1_CTCGAAACAATCCAAC-1	SC319_1	TRAV10	#N/A	TRAJ18	#N/A	CVVSDRGSTLGRLYF	1	15	TRBV25-1	#N/A	CASSESSGSTDTQYF	1	15	CVVSDRGSTLGRLYF_CASSESSGSTDTQYF
SC319_1_CTCGAAACATCCGTGG-1	SC319_1	TRAV10	#N/A	TRAJ18	#N/A	CVVSDRGSTLGRLYF	1	15	TRBV25-1	#N/A	CASSLTGDYTGELFF	1	15	CVVSDRGSTLGRLYF_CASSLTGDYTGELFF
SC319_1_CTCGAAAGTTCATGGT-1	SC319_1	TRAV10	#N/A	TRAJ18	#N/A	CVVSDRGSTLGRLYF	1	15	TRBV25-1	#N/A	CASSESESRDEKLFF	1	15	CVVSDRGSTLGRLYF_CASSESESRDEKLFF
SC319_1_CTCGAAAGTTGGAGGT-1	SC319_1	TRAV10	#N/A	TRAJ18	#N/A	CVVSDRGSTLGRLYF	1	15	#N/A	#N/A	NA	1	0	CVVSDRGSTLGRLYF_NA
SC319_1_CTCGAGGAGCCCAGCT-1	SC319_1	TRAV10	#N/A	TRAJ18	#N/A	CVVSDRGSTLGRLYF	1	15	TRBV25-1	#N/A	CASRGLAGGETQYF	1	14	CVVSDRGSTLGRLYF_CASRGLAGGETQYF
SC319_1_CTCGAGGCAAGCCATT-1	SC319_1	TRAV10	#N/A	TRAJ18	#N/A	CVVSDRGSTLGRLYF	1	15	TRBV25-1	#N/A	CASSEGGNQPQHF	1	13	CVVSDRGSTLGRLYF_CASSEGGNQPQHF
SC319_1_CTCGAGGCAAGCCGCT-1	SC319_1	TRAV10	#N/A	TRAJ18	#N/A	CVVSDRGSTLGRLYF	1	15	TRBV25-1	#N/A	CASSGGAGNTIYF	1	13	CVVSDRGSTLGRLYF_CASSGGAGNTIYF
SC319_1_CTCGAGGCACCCTATC-1	SC319_1	TRAV10	#N/A	TRAJ18	#N/A	CVVSDRGSTLGRLYF	1	15	TRBV25-1	#N/A	CASTDPAAGAGTDTQYF	1	17	CVVSDRGSTLGRLYF_CASTDPAAGAGTDTQYF
SC319_1_CTCGAGGGTCTAGCCG-1	SC319_1	TRAV10	#N/A	TRAJ18	#N/A	CVVSDRGSTLGRLYF	1	15	TRBV25-1	#N/A	CASRDRVGTGELFF	1	14	CVVSDRGSTLGRLYF_CASRDRVGTGELFF
SC319_1_CTCGAGGGTTCTGTTT-1	SC319_1	TRAV10	#N/A	TRAJ18	#N/A	CVVSDRGSTLGRLYF	1	15	TRBV25-1	#N/A	CASSGGLAGETQYF	1	14	CVVSDRGSTLGRLYF_CASSGGLAGETQYF
SC319_1_CTCGAGGTCTACCTGC-1	SC319_1	TRAV10	#N/A	TRAJ18	#N/A	CVVSDRGSTLGRLYF	1	15	#N/A	#N/A	NA	1	0	CVVSDRGSTLGRLYF_NA
SC319_1_CTCGGAGCAAGTACCT-1	SC319_1	TRAV10	#N/A	TRAJ18	#N/A	CVVSDRGSTLGRLYF	1	15	TRBV25-1	#N/A	CASSQNSGNTIYF	1	13	CVVSDRGSTLGRLYF_CASSQNSGNTIYF
SC319_1_CTCGGAGCACACTGCG-1	SC319_1	TRAV10	#N/A	TRAJ18	#N/A	CVVSDRGSTLGRLYF	1	15	TRBV25-1	TRBV25-1	CASSLAGGQPDTQYF;CASSEYRGNTGELFF	2	30	CVVSDRGSTLGRLYF_CASSLAGGQPDTQYF;CASSEYRGNTGELFF
SC319_1_CTCGGAGCAGGATCGA-1	SC319_1	TRAV10	#N/A	TRAJ18	#N/A	CVVSDRGSTLGRLYF	1	15	TRBV25-1	TRBV25-1	CASRGLAGGETQYF;CASSEGLEVKGPSSYNEQFF	2	34	CVVSDRGSTLGRLYF_CASRGLAGGETQYF;CASSEGLEVKGPSSYNEQFF
SC319_1_CTCGGAGTCGGTGTTA-1	SC319_1	TRAV10	#N/A	TRAJ18	#N/A	CVVIDRGSTLGRLYF	1	15	TRBV25-1	#N/A	CASSVAGGHNEQFF	1	14	CVVIDRGSTLGRLYF_CASSVAGGHNEQFF
SC319_1_CTCGGGAAGTGAAGAG-1	SC319_1	TRAV10	#N/A	TRAJ18	#N/A	CVVSDRGSTLGRLYF	1	15	TRBV25-1	#N/A	CASSATSGGADTQYF	1	15	CVVSDRGSTLGRLYF_CASSATSGGADTQYF
SC319_1_CTCGGGACACCGATAT-1	SC319_1	TRAV10	#N/A	TRAJ18	#N/A	CVVSDRGSTLGRLYF	1	15	TRBV25-1	#N/A	CASSQRVSYEQYF	1	13	CVVSDRGSTLGRLYF_CASSQRVSYEQYF
SC319_1_CTCGGGAGTTCCTCCA-1	SC319_1	TRAV10	#N/A	TRAJ18	#N/A	CVVSDRGSTLGRLYF	1	15	TRBV25-1	#N/A	CASLEQNIQYF	1	11	CVVSDRGSTLGRLYF_CASLEQNIQYF
SC319_1_CTCGTACAGACCCACC-1	SC319_1	TRAV10	#N/A	TRAJ18	#N/A	CVVSDRGSTLGRLYF	1	15	TRBV25-1	#N/A	CASSEHNEQFF	1	11	CVVSDRGSTLGRLYF_CASSEHNEQFF
SC319_1_CTCGTACAGGATATAC-1	SC319_1	TRAV10	#N/A	TRAJ18	#N/A	CVVSDRGSTLGRLYF	1	15	TRBV25-1	#N/A	CASSEQQGGEHEQFF	1	15	CVVSDRGSTLGRLYF_CASSEQQGGEHEQFF
SC319_1_CTCGTACAGTCATGCT-1	SC319_1	TRAV10	#N/A	TRAJ18	#N/A	CVVSDRGSTLGRLYF	1	15	TRBV25-1	#N/A	CASSESAINEKLFF	1	14	CVVSDRGSTLGRLYF_CASSESAINEKLFF
SC319_1_CTCGTACCACAGACTT-1	SC319_1	TRAV10	#N/A	TRAJ18	#N/A	CVVSDRGSTLGRLYF	1	15	TRBV25-1	#N/A	CASSEGTNSYEQYF	1	14	CVVSDRGSTLGRLYF_CASSEGTNSYEQYF
SC319_1_CTCGTACCAGTGAGTG-1	SC319_1	TRAV10	#N/A	TRAJ18	#N/A	CVVSDRGSTLGRLYF	1	15	#N/A	#N/A	NA	1	0	CVVSDRGSTLGRLYF_NA
SC319_1_CTCGTACTCCAATGGT-1	SC319_1	TRAV10	#N/A	TRAJ18	#N/A	CVVSDRGSTLGRLYF	1	15	TRBV25-1	#N/A	CASSDSIRATKGGYTF	1	16	CVVSDRGSTLGRLYF_CASSDSIRATKGGYTF
SC319_1_CTCGTCACAATAGCGG-1	SC319_1	TRAV10	#N/A	TRAJ18	#N/A	CVVSDRGSTLGRLYF	1	15	TRBV25-1	#N/A	CASTPSGTGELFF	1	13	CVVSDRGSTLGRLYF_CASTPSGTGELFF
SC319_1_CTCGTCACAATGAATG-1	SC319_1	TRAV10	#N/A	TRAJ18	#N/A	CVVSDRGSTLGRLYF	1	15	TRBV25-1	#N/A	CASRQKYRDRGRLETQYF	1	18	CVVSDRGSTLGRLYF_CASRQKYRDRGRLETQYF
SC319_1_CTCTAATCATGCAATC-1	SC319_1	TRAV10	#N/A	TRAJ18	#N/A	CVVSDRGSTLGRLYF	1	15	TRBV25-1	#N/A	CASSEGTNSYEQYF	1	14	CVVSDRGSTLGRLYF_CASSEGTNSYEQYF
SC319_1_CTCTAATGTCCGAAGA-1	SC319_1	TRAV10	#N/A	TRAJ18	#N/A	CVVSDRGSTLGRLYF	1	15	TRBV25-1	#N/A	CASSKGGRSYNEQFF	1	15	CVVSDRGSTLGRLYF_CASSKGGRSYNEQFF
SC319_1_CTCTAATGTTTGTTTC-1	SC319_1	TRAV10	#N/A	TRAJ18	#N/A	CVVSDRGSTLGRLYF	1	15	TRBV25-1	#N/A	CASSGTSGGTDTQYF	1	15	CVVSDRGSTLGRLYF_CASSGTSGGTDTQYF
SC319_1_CTCTACGAGGCGCTCT-1	SC319_1	TRAV10	#N/A	TRAJ18	#N/A	CVVSDRGSTLGRLYF	1	15	TRBV25-1	#N/A	CASRLASTDTQYF	1	13	CVVSDRGSTLGRLYF_CASRLASTDTQYF
SC319_1_CTCTACGGTACCCAAT-1	SC319_1	TRAV10	#N/A	TRAJ18	#N/A	CVVSDRGSTLGRLYF	1	15	TRBV25-1	#N/A	CASSHSAKNIQYF	1	13	CVVSDRGSTLGRLYF_CASSHSAKNIQYF
SC319_1_CTCTACGTCCGATATG-1	SC319_1	TRAV10	#N/A	TRAJ18	#N/A	CVVSDRGSTLGRLYF	1	15	TRBV25-1	#N/A	CASSGTGGSYEQYF	1	14	CVVSDRGSTLGRLYF_CASSGTGGSYEQYF
SC319_1_CTCTACGTCGTAGGTT-1	SC319_1	TRAV10	#N/A	TRAJ18	#N/A	CVVSDRGSTLGRLYF	1	15	TRBV7-6	TRBV25-1	CASTARGGGLSSYEQYV;CASSESGPGRQETQYF	2	33	CVVSDRGSTLGRLYF_CASTARGGGLSSYEQYV;CASSESGPGRQETQYF
SC319_1_CTCTACGTCGTCCAGG-1	SC319_1	TRAV10	#N/A	TRAJ18	#N/A	CVVSDRGSTLGRLYF	1	15	TRBV25-1	#N/A	CASSEQGGEKLFF	1	13	CVVSDRGSTLGRLYF_CASSEQGGEKLFF
SC319_1_CTCTGGTAGAGATGAG-1	SC319_1	TRAV10	#N/A	TRAJ18	#N/A	CVVSDRGSTLGRLYF	1	15	TRBV25-1	#N/A	CASSDRETQYF	1	11	CVVSDRGSTLGRLYF_CASSDRETQYF
SC319_1_CTCTGGTAGATAGTCA-1	SC319_1	TRAV10	#N/A	TRAJ18	#N/A	CVVSDRGSTLGRLYF	1	15	TRBV7-6	TRBV25-1	CASTARGGGLSSYEQYV;CASSESGPGRQETQYF	2	33	CVVSDRGSTLGRLYF_CASTARGGGLSSYEQYV;CASSESGPGRQETQYF
SC319_1_CTCTGGTGTCTAAACC-1	SC319_1	TRAV10	#N/A	TRAJ18	#N/A	CVVSDRGSTLGRLYF	1	15	TRBV25-1	#N/A	CASSESNEQFF	1	11	CVVSDRGSTLGRLYF_CASSESNEQFF
SC319_1_CTCTGGTTCATACGGT-1	SC319_1	TRAV10	#N/A	TRAJ18	#N/A	CVVSDRGSTLGRLYF	1	15	TRBV25-1	#N/A	CASSATSGGADTQYF	1	15	CVVSDRGSTLGRLYF_CASSATSGGADTQYF
SC319_1_CTGAAACGTACCGGCT-1	SC319_1	TRAV10	#N/A	TRAJ18	#N/A	CVVSDRGSTLGRLYF	1	15	TRBV25-1	#N/A	CASSAPGRGTKRDNEQFF	1	18	CVVSDRGSTLGRLYF_CASSAPGRGTKRDNEQFF
SC319_1_CTGAAACGTGTGAATA-1	SC319_1	TRAV10	TRAV10	TRAJ18	TRAJ20	CVVSDRGSTLGRLYF;CVVSEYKLSF	2	25	TRBV25-1	#N/A	CASSTGDSNQPQHF	1	14	CVVSDRGSTLGRLYF;CVVSEYKLSF_CASSTGDSNQPQHF
SC319_1_CTGAAACGTGTGGTTT-1	SC319_1	TRAV10	#N/A	TRAJ18	#N/A	CVVSDRGSTLGRLYF	1	15	TRBV25-1	#N/A	CASSPLRDPPGGAFF	1	15	CVVSDRGSTLGRLYF_CASSPLRDPPGGAFF
SC319_1_CTGAAACTCTATGTGG-1	SC319_1	TRAV10	#N/A	TRAJ18	#N/A	CVVSDRGSTLGRLYF	1	15	TRBV25-1	#N/A	CASSEKYSNQPQHF	1	14	CVVSDRGSTLGRLYF_CASSEKYSNQPQHF
SC319_1_CTGAAGTAGATAGCAT-1	SC319_1	TRAV10	#N/A	TRAJ18	#N/A	CVVSDRGSTLGRLYF	1	15	TRBV25-1	#N/A	CASSDRGQGGRDIQYF	1	16	CVVSDRGSTLGRLYF_CASSDRGQGGRDIQYF
SC319_1_CTGAAGTCAGACGCTC-1	SC319_1	TRAV10	#N/A	TRAJ18	#N/A	CVVSDRGSTLGRLYF	1	15	TRBV25-1	#N/A	CASSEQNSPLHF	1	12	CVVSDRGSTLGRLYF_CASSEQNSPLHF
SC319_1_CTGAAGTGTCTCTTTA-1	SC319_1	TRAV10	#N/A	TRAJ18	#N/A	CVVSDRGSTLGRLYF	1	15	TRBV25-1	#N/A	CASSVRGQGAETQYF	1	15	CVVSDRGSTLGRLYF_CASSVRGQGAETQYF
SC319_1_CTGAAGTGTTAAGAAC-1	SC319_1	TRAV10	#N/A	TRAJ18	#N/A	CVVSDRGSTLGRLYF	1	15	TRBV25-1	#N/A	CASRLASTDTQYF	1	13	CVVSDRGSTLGRLYF_CASRLASTDTQYF
SC319_1_CTGAAGTGTTTGGGCC-1	SC319_1	TRAV10	#N/A	TRAJ18	#N/A	CVVSDRGSTLGRLYF	1	15	TRBV25-1	#N/A	CASSENRDRGEETQYF	1	16	CVVSDRGSTLGRLYF_CASSENRDRGEETQYF
SC319_1_CTGAAGTTCAGTTGAC-1	SC319_1	TRAV10	#N/A	TRAJ18	#N/A	CVVSDRGSTLGRLYF	1	15	TRBV25-1	#N/A	CASSGPGGDFNQPQHF	1	16	CVVSDRGSTLGRLYF_CASSGPGGDFNQPQHF
SC319_1_CTGATAGCATGCCACG-1	SC319_1	TRAV10	#N/A	TRAJ18	#N/A	CVVSDRGSTLGRLYF	1	15	TRBV25-1	#N/A	CASSEPDRGREKLFF	1	15	CVVSDRGSTLGRLYF_CASSEPDRGREKLFF
SC319_1_CTGATCCCAATCCGAT-1	SC319_1	TRAV10	#N/A	TRAJ18	#N/A	CVVSDRGSTLGRLYF	1	15	TRBV25-1	#N/A	CASSSTGLGLRTDTQYF	1	17	CVVSDRGSTLGRLYF_CASSSTGLGLRTDTQYF
SC319_1_CTGATCCGTCCGTGAC-1	SC319_1	TRAV10	#N/A	TRAJ18	#N/A	CVVSDRGSTLGRLYF	1	15	TRBV25-1	#N/A	CASSGTSGGTDTQYF	1	15	CVVSDRGSTLGRLYF_CASSGTSGGTDTQYF
SC319_1_CTGATCCGTTCGTGAT-1	SC319_1	TRAV10	#N/A	TRAJ18	#N/A	CVVSDRGSTLGRLYF	1	15	TRBV25-1	#N/A	CASRDRVGTGELFF	1	14	CVVSDRGSTLGRLYF_CASRDRVGTGELFF
SC319_1_CTGCCTAGTGTCGCTG-1	SC319_1	TRAV10	#N/A	TRAJ18	#N/A	CVVSDRGSTLGRLYF	1	15	TRBV25-1	#N/A	CASSSSGANVLTF	1	13	CVVSDRGSTLGRLYF_CASSSSGANVLTF
SC319_1_CTGCCTAGTTAAAGTG-1	SC319_1	TRAV10	#N/A	TRAJ18	#N/A	CVVSDRGSTLGRLYF	1	15	TRBV25-1	#N/A	CASSDRGRTDTQYF	1	14	CVVSDRGSTLGRLYF_CASSDRGRTDTQYF
SC319_1_CTGCCTATCCCAACGG-1	SC319_1	TRAV10	#N/A	TRAJ18	#N/A	CVVSDRGSTLGRLYF	1	15	TRBV25-1	#N/A	CASSDGGFETQYF	1	13	CVVSDRGSTLGRLYF_CASSDGGFETQYF
SC319_1_CTGCCTATCGATCCCT-1	SC319_1	TRAV10	#N/A	TRAJ18	#N/A	CVVSDRGSTLGRLYF	1	15	TRBV25-1	#N/A	CASSATSGGADTQYF	1	15	CVVSDRGSTLGRLYF_CASSATSGGADTQYF
SC319_1_CTGCGGAAGATCTGCT-1	SC319_1	TRAV10	#N/A	TRAJ18	#N/A	CVVSDRGSTLGRLYF	1	15	TRBV25-1	TRBV25-1	CASSHLNTEAFF;CASSEHRGGTQYF	2	25	CVVSDRGSTLGRLYF_CASSHLNTEAFF;CASSEHRGGTQYF
SC319_1_CTGCGGAAGTGAAGAG-1	SC319_1	TRAV10	#N/A	TRAJ18	#N/A	CVVSDRGSTLGRLYF	1	15	TRBV25-1	#N/A	CASSNGLAKNIQYF	1	14	CVVSDRGSTLGRLYF_CASSNGLAKNIQYF
SC319_1_CTGCGGAAGTGAATTG-1	SC319_1	TRAV10	#N/A	TRAJ18	#N/A	CVVSDRGSTLGRLYF	1	15	TRBV25-1	#N/A	CASSDRQGNTDTQYF	1	15	CVVSDRGSTLGRLYF_CASSDRQGNTDTQYF
SC319_1_CTGCGGACAGCGTTCG-1	SC319_1	TRAV10	#N/A	TRAJ18	#N/A	CVVSDRGSTLGRLYF	1	15	TRBV25-1	#N/A	CASSESGLAGEETQYF	1	16	CVVSDRGSTLGRLYF_CASSESGLAGEETQYF
SC319_1_CTGCGGACATGCCACG-1	SC319_1	TRAV10	#N/A	TRAJ18	#N/A	CVVSDRGSTLGRLYF	1	15	TRBV25-1	#N/A	CASSDRQGNTDTQYF	1	15	CVVSDRGSTLGRLYF_CASSDRQGNTDTQYF
SC319_1_CTGCGGAGTACCGTAT-1	SC319_1	TRAV10	#N/A	TRAJ18	#N/A	CVVSDRGSTLGRLYF	1	15	#N/A	#N/A	NA	1	0	CVVSDRGSTLGRLYF_NA
SC319_1_CTGCGGAGTAGAAGGA-1	SC319_1	TRAV10	#N/A	TRAJ18	#N/A	CVVSDRGSTLGRLYF	1	15	TRBV25-1	#N/A	CASSAGTGGNQPQHF	1	15	CVVSDRGSTLGRLYF_CASSAGTGGNQPQHF
SC319_1_CTGCGGATCAGGTAAA-1	SC319_1	TRAV10	#N/A	TRAJ18	#N/A	CVVSDRGSTLGRLYF	1	15	TRBV25-1	#N/A	CASSEFGQGNSGNTIYF	1	17	CVVSDRGSTLGRLYF_CASSEFGQGNSGNTIYF
SC319_1_CTGCTGTAGCTACCTA-1	SC319_1	TRAV10	#N/A	TRAJ18	#N/A	CVVSDRGSTLGRLYF	1	15	TRBV25-1	#N/A	CASSVQGAPEETQYF	1	15	CVVSDRGSTLGRLYF_CASSVQGAPEETQYF
SC319_1_CTGCTGTCAACGCACC-1	SC319_1	TRAV10	#N/A	TRAJ18	#N/A	CVVSDRGSTLGRLYF	1	15	TRBV7-6	TRBV25-1	CASTARGGGLSSYEQYV;CASSESGPGRQETQYF	2	33	CVVSDRGSTLGRLYF_CASTARGGGLSSYEQYV;CASSESGPGRQETQYF
SC319_1_CTGCTGTCAAGTCTGT-1	SC319_1	TRAV10	#N/A	TRAJ11	#N/A	CVVSVRSGYSTLTF	1	14	TRBV20-1	#N/A	CSARGLAGSVDEQFF	1	15	CVVSVRSGYSTLTF_CSARGLAGSVDEQFF
SC319_1_CTGCTGTCACACATGT-1	SC319_1	TRAV10	#N/A	TRAJ18	#N/A	CVVSDRGSTLGRLYF	1	15	TRBV25-1	#N/A	CASSELAEEDGYTF	1	14	CVVSDRGSTLGRLYF_CASSELAEEDGYTF
SC319_1_CTGCTGTCACCATGTA-1	SC319_1	TRAV10	#N/A	TRAJ18	#N/A	CVVSDRGSTLGRLYF	1	15	TRBV25-1	#N/A	CASSGTSGRKTQYF	1	14	CVVSDRGSTLGRLYF_CASSGTSGRKTQYF
SC319_1_CTGCTGTCAGTTCATG-1	SC319_1	TRAV10	#N/A	TRAJ18	#N/A	CVVSDRGSTLGRLYF	1	15	TRBV25-1	#N/A	CASSGLKSTGELFF	1	14	CVVSDRGSTLGRLYF_CASSGLKSTGELFF
SC319_1_CTGCTGTGTTGGACCC-1	SC319_1	TRAV10	#N/A	TRAJ18	#N/A	CVVSDRGSTLGRLYF	1	15	TRBV25-1	#N/A	CASTPSGTGELFF	1	13	CVVSDRGSTLGRLYF_CASTPSGTGELFF
SC319_1_CTGCTGTTCAAGAAGT-1	SC319_1	TRAV10	#N/A	TRAJ18	#N/A	CVVSDRGSTLGRLYF	1	15	TRBV25-1	#N/A	CASSKNYEQYF	1	11	CVVSDRGSTLGRLYF_CASSKNYEQYF
SC319_1_CTGCTGTTCATGCTCC-1	SC319_1	TRAV10	#N/A	TRAJ18	#N/A	CVVSDRGSTLGRLYF	1	15	TRBV25-1	TRBV25-1	CASRGLAGGETQYF;CASSEGLEVKGPSSYNEQFF	2	34	CVVSDRGSTLGRLYF_CASRGLAGGETQYF;CASSEGLEVKGPSSYNEQFF
SC319_1_CTGCTGTTCATTATCC-1	SC319_1	TRAV10	#N/A	TRAJ18	#N/A	CVVSDRGSTLGRLYF	1	15	TRBV25-1	#N/A	CASSGLDRDTEAFF	1	14	CVVSDRGSTLGRLYF_CASSGLDRDTEAFF
SC319_1_CTGCTGTTCTTAACCT-1	SC319_1	TRAV10	#N/A	TRAJ18	#N/A	CVVSDRGSTLGRLYF	1	15	TRBV25-1	#N/A	CASSGTSGRKTQYF	1	14	CVVSDRGSTLGRLYF_CASSGTSGRKTQYF
SC319_1_CTGGTCTAGAGCTTCT-1	SC319_1	TRAV10	#N/A	TRAJ18	#N/A	CVVSDRGSTLGRLYF	1	15	TRBV25-1	#N/A	CASSERGYSNQPQHF	1	15	CVVSDRGSTLGRLYF_CASSERGYSNQPQHF
SC319_1_CTGGTCTAGAGTAATC-1	SC319_1	TRAV10	#N/A	TRAJ18	#N/A	CVVSDRGSTLGRLYF	1	15	TRBV25-1	#N/A	CASSSLVTGELFF	1	13	CVVSDRGSTLGRLYF_CASSSLVTGELFF
SC319_1_CTGGTCTGTACTTCTT-1	SC319_1	TRAV10	#N/A	TRAJ18	#N/A	CVVKDRGSTLGRLYF	1	15	TRBV25-1	#N/A	CASSEFGPGRVEQFF	1	15	CVVKDRGSTLGRLYF_CASSEFGPGRVEQFF
SC319_1_CTGGTCTGTCAATACC-1	SC319_1	TRAV10	#N/A	TRAJ18	#N/A	CVVSDRGSTLGRLYF	1	15	#N/A	#N/A	NA	1	0	CVVSDRGSTLGRLYF_NA
SC319_1_CTGGTCTGTCAGAAGC-1	SC319_1	TRAV10	#N/A	TRAJ18	#N/A	CVVSDRGSTLGRLYF	1	15	TRBV25-1	#N/A	CASSASLRTDTQYF	1	14	CVVSDRGSTLGRLYF_CASSASLRTDTQYF
SC319_1_CTGGTCTGTGGACGAT-1	SC319_1	TRAV10	#N/A	TRAJ18	#N/A	CVVSDRGSTLGRLYF	1	15	TRBV25-1	#N/A	CASSDRQGNTDTQYF	1	15	CVVSDRGSTLGRLYF_CASSDRQGNTDTQYF
SC319_1_CTGTGCTAGCTATGCT-1	SC319_1	TRAV10	#N/A	TRAJ18	#N/A	CVVSDRGSTLGRLYF	1	15	TRBV25-1	#N/A	CASSERREGYEQYF	1	14	CVVSDRGSTLGRLYF_CASSERREGYEQYF
SC319_1_CTGTGCTCACCCAGTG-1	SC319_1	TRAV10	#N/A	TRAJ18	#N/A	CVVSDRGSTLGRLYF	1	15	TRBV25-1	#N/A	CASSDRETQYF	1	11	CVVSDRGSTLGRLYF_CASSDRETQYF
SC319_1_CTGTGCTTCTCCAGGG-1	SC319_1	TRAV10	#N/A	TRAJ18	#N/A	CVVSDRGSTLGRLYF	1	15	TRBV25-1	#N/A	CASSDSHRGKNIQYF	1	15	CVVSDRGSTLGRLYF_CASSDSHRGKNIQYF
SC319_1_CTGTTTAAGTTGCAGG-1	SC319_1	TRAV10	#N/A	TRAJ18	#N/A	CVVSDRGSTLGRLYF	1	15	TRBV25-1	#N/A	CASSGYETEEREQYF	1	15	CVVSDRGSTLGRLYF_CASSGYETEEREQYF
SC319_1_CTGTTTACACCCATTC-1	SC319_1	TRAV10	#N/A	TRAJ18	#N/A	CVVSDRGSTLGRLYF	1	15	TRBV25-1	#N/A	CASSDRETQYF	1	11	CVVSDRGSTLGRLYF_CASSDRETQYF
SC319_1_CTGTTTACACCTGGTG-1	SC319_1	TRAV10	#N/A	TRAJ18	#N/A	CVVSDRGSTLGRLYF	1	15	#N/A	#N/A	NA	1	0	CVVSDRGSTLGRLYF_NA
SC319_1_CTGTTTACAGTAACGG-1	SC319_1	TRAV10	#N/A	TRAJ18	#N/A	CVVSDRGSTLGRLYF	1	15	TRBV25-1	#N/A	CASSNGLAKNIQYF	1	14	CVVSDRGSTLGRLYF_CASSNGLAKNIQYF
SC319_1_CTGTTTAGTCCGTTAA-1	SC319_1	TRAV10	#N/A	TRAJ18	#N/A	CVVSDRGSTLGRLYF	1	15	TRBV25-1	#N/A	CASSGYQGLAGEETQYF	1	17	CVVSDRGSTLGRLYF_CASSGYQGLAGEETQYF
SC319_1_CTGTTTAGTTAAGAAC-1	SC319_1	TRAV10	TRAV8-2	TRAJ18	TRAJ9	CVVSDRGSTLGRLYF;CVVSNTGGFKTIF	2	28	TRBV25-1	#N/A	CASSDRGGNTIYF	1	13	CVVSDRGSTLGRLYF;CVVSNTGGFKTIF_CASSDRGGNTIYF
SC319_1_CTGTTTATCATGTCCC-1	SC319_1	TRAV10	#N/A	TRAJ18	#N/A	CVVSDRGSTLGRLYF	1	15	TRBV25-1	#N/A	CASTLTRSGTQYF	1	13	CVVSDRGSTLGRLYF_CASTLTRSGTQYF
SC319_1_CTGTTTATCCCGACTT-1	SC319_1	TRAV10	#N/A	TRAJ18	#N/A	CVVSDRGSTLGRLYF	1	15	TRBV25-1	#N/A	CASSIPGDRARTDTQYF	1	17	CVVSDRGSTLGRLYF_CASSIPGDRARTDTQYF
SC319_1_CTGTTTATCGAACGGA-1	SC319_1	TRAV10	#N/A	TRAJ18	#N/A	CVVSDRGSTLGRLYF	1	15	TRBV25-1	#N/A	CASSKNYEQYF	1	11	CVVSDRGSTLGRLYF_CASSKNYEQYF
SC319_1_CTTAACTGTCATACTG-1	SC319_1	TRAV10	#N/A	TRAJ18	#N/A	CVVSDRGSTLGRLYF	1	15	TRBV25-1	#N/A	CASSDTPTTGSQETQYF	1	17	CVVSDRGSTLGRLYF_CASSDTPTTGSQETQYF
SC319_1_CTTAACTTCCACGTGG-1	SC319_1	TRAV10	#N/A	TRAJ18	#N/A	CVVSDRGSTLGRLYF	1	15	TRBV25-1	#N/A	CASRGLAGGETQYF	1	14	CVVSDRGSTLGRLYF_CASRGLAGGETQYF
SC319_1_CTTAACTTCCAGAGGA-1	SC319_1	TRAV10	#N/A	TRAJ18	#N/A	CVVSDRGSTLGRLYF	1	15	TRBV25-1	#N/A	CASSETGSGANVLTF	1	15	CVVSDRGSTLGRLYF_CASSETGSGANVLTF
SC319_1_CTTACCGAGTTAACGA-1	SC319_1	TRAV10	#N/A	TRAJ18	#N/A	CVVSDRGSTLGRLYF	1	15	TRBV25-1	#N/A	CASSDPGTASYEQYF	1	15	CVVSDRGSTLGRLYF_CASSDPGTASYEQYF
SC319_1_CTTACCGCATTTGCCC-1	SC319_1	TRAV10	#N/A	TRAJ18	#N/A	CVVSDRGSTLGRLYF	1	15	TRBV25-1	#N/A	CASSATSGGADTQYF	1	15	CVVSDRGSTLGRLYF_CASSATSGGADTQYF
SC319_1_CTTACCGGTCTAACGT-1	SC319_1	TRAV10	#N/A	TRAJ18	#N/A	CVVSDRGSTLGRLYF	1	15	TRBV25-1	#N/A	CASSKRAYEQYF	1	12	CVVSDRGSTLGRLYF_CASSKRAYEQYF
SC319_1_CTTACCGGTTCACCTC-1	SC319_1	TRAV10	#N/A	TRAJ18	#N/A	CVVSDRGSTLGRLYF	1	15	#N/A	#N/A	NA	1	0	CVVSDRGSTLGRLYF_NA
SC319_1_CTTACCGTCAGTGTTG-1	SC319_1	TRAV10	#N/A	TRAJ18	#N/A	CVVSDRGSTLGRLYF	1	15	TRBV25-1	#N/A	CASSDRETQYF	1	11	CVVSDRGSTLGRLYF_CASSDRETQYF
SC319_1_CTTACCGTCTGATACG-1	SC319_1	TRAV10	#N/A	TRAJ18	#N/A	CVVSDRGSTLGRLYF	1	15	TRBV25-1	#N/A	CASSSTGLGLRTDTQYF	1	17	CVVSDRGSTLGRLYF_CASSSTGLGLRTDTQYF
SC319_1_CTTACCGTCTGTTTGT-1	SC319_1	TRAV10	#N/A	TRAJ18	#N/A	CVVSDRGSTLGRLYF	1	15	TRBV25-1	#N/A	CASSDSTDTQYF	1	12	CVVSDRGSTLGRLYF_CASSDSTDTQYF
SC319_1_CTTAGGAAGATATGGT-1	SC319_1	TRAV10	#N/A	TRAJ18	#N/A	CVVSDRGSTLGRLYF	1	15	TRBV25-1	#N/A	CASSNGGGNQPQHF	1	14	CVVSDRGSTLGRLYF_CASSNGGGNQPQHF
SC319_1_CTTAGGAAGGAGTTTA-1	SC319_1	TRAV10	#N/A	TRAJ18	#N/A	CVVSDRGSTLGRLYF	1	15	TRBV25-1	#N/A	CASSSPGQGNNEQFF	1	15	CVVSDRGSTLGRLYF_CASSSPGQGNNEQFF
SC319_1_CTTAGGACAAAGGCGT-1	SC319_1	TRAV10	#N/A	TRAJ18	#N/A	CVVSDRGSTLGRLYF	1	15	TRBV25-1	#N/A	CASSASLRTDTQYF	1	14	CVVSDRGSTLGRLYF_CASSASLRTDTQYF
SC319_1_CTTAGGAGTCGGGTCT-1	SC319_1	TRAV10	#N/A	TRAJ18	#N/A	CVVSDRGSTLGRLYF	1	15	TRBV25-1	#N/A	CASSGPGGDFNQPQHF	1	16	CVVSDRGSTLGRLYF_CASSGPGGDFNQPQHF
SC319_1_CTTAGGATCTGCGTAA-1	SC319_1	TRAV10	#N/A	TRAJ18	#N/A	CVVSDRGSTLGRLYF	1	15	TRBV25-1	#N/A	CASSETGSGANVLTF	1	15	CVVSDRGSTLGRLYF_CASSETGSGANVLTF
SC319_1_CTTCTCTAGTTCGCAT-1	SC319_1	TRAV10	#N/A	TRAJ18	#N/A	CVVSDRGSTLGRLYF	1	15	TRBV25-1	#N/A	CASSGYQGLAGEETQYF	1	17	CVVSDRGSTLGRLYF_CASSGYQGLAGEETQYF
SC319_1_CTTCTCTCACATGGGA-1	SC319_1	TRAV10	#N/A	TRAJ18	#N/A	CVVSDRGSTLGRLYF	1	15	TRBV25-1	#N/A	CASSAPGGAYNEQFF	1	15	CVVSDRGSTLGRLYF_CASSAPGGAYNEQFF
SC319_1_CTTCTCTCATGGTCTA-1	SC319_1	TRAV10	#N/A	TRAJ18	#N/A	CVVSDRGSTLGRLYF	1	15	TRBV25-1	#N/A	CASSGPSHTQYF	1	12	CVVSDRGSTLGRLYF_CASSGPSHTQYF
SC319_1_CTTCTCTGTATAGGGC-1	SC319_1	TRAV10	#N/A	TRAJ18	#N/A	CVVSDRGSTLGRLYF	1	15	TRBV25-1	#N/A	CASSETATNEKLFF	1	14	CVVSDRGSTLGRLYF_CASSETATNEKLFF
SC319_1_CTTGGCTAGCCCGAAA-1	SC319_1	TRAV10	#N/A	TRAJ18	#N/A	CVVSDRGSTLGRLYF	1	15	TRBV25-1	#N/A	CASRGLAGGETQYF	1	14	CVVSDRGSTLGRLYF_CASRGLAGGETQYF
SC319_1_CTTGGCTTCAGGCGAA-1	SC319_1	TRAV10	#N/A	TRAJ18	#N/A	CVVSDRGSTLGRLYF	1	15	TRBV25-1	#N/A	CASSAPGRGTKRDNEQFF	1	18	CVVSDRGSTLGRLYF_CASSAPGRGTKRDNEQFF
SC319_1_CTTTGCGAGCACGCCT-1	SC319_1	TRAV10	#N/A	TRAJ18	#N/A	CVVSDRGSTLGRLYF	1	15	TRBV25-1	#N/A	CATTEQGGVLTDTQYF	1	16	CVVSDRGSTLGRLYF_CATTEQGGVLTDTQYF
SC319_1_CTTTGCGCATCCCATC-1	SC319_1	TRAV10	#N/A	TRAJ18	#N/A	CVVSDRGSTLGRLYF	1	15	TRBV25-1	#N/A	CASSGQGNQPQHF	1	13	CVVSDRGSTLGRLYF_CASSGQGNQPQHF
SC319_1_CTTTGCGGTTACGTCA-1	SC319_1	TRAV10	#N/A	TRAJ18	#N/A	CVVSDRGSTLGRLYF	1	15	TRBV25-1	#N/A	CASSEHNEQFF	1	11	CVVSDRGSTLGRLYF_CASSEHNEQFF
SC319_1_CTTTGCGGTTGGTTTG-1	SC319_1	TRAV10	#N/A	TRAJ18	#N/A	CVVSDRGSTLGRLYF	1	15	TRBV25-1	#N/A	CASSEAGESTDTQYF	1	15	CVVSDRGSTLGRLYF_CASSEAGESTDTQYF
SC319_1_CTTTGCGTCAGCTGGC-1	SC319_1	TRAV10	#N/A	TRAJ18	#N/A	CVVSDRGSTLGRLYF	1	15	TRBV25-1	#N/A	CASSLTGDYTGELFF	1	15	CVVSDRGSTLGRLYF_CASSLTGDYTGELFF
SC319_1_CTTTGCGTCCGTCAAA-1	SC319_1	TRAV10	#N/A	TRAJ18	#N/A	CVVSDRGSTLGRLYF	1	15	#N/A	#N/A	NA	1	0	CVVSDRGSTLGRLYF_NA
SC319_1_CTTTGCGTCTGTCAAG-1	SC319_1	TRAV10	#N/A	TRAJ18	#N/A	CVVSDRGSTLGRLYF	1	15	TRBV25-1	#N/A	CASSDREGQPQHF	1	13	CVVSDRGSTLGRLYF_CASSDREGQPQHF
SC319_1_GAAACTCAGCGTTTAC-1	SC319_1	TRAV10	#N/A	TRAJ18	#N/A	CVVSDRGSTLGRLYF	1	15	#N/A	#N/A	NA	1	0	CVVSDRGSTLGRLYF_NA
SC319_1_GAAACTCCAAGAGTCG-1	SC319_1	TRAV10	#N/A	TRAJ18	#N/A	CVVNDRGSTLGRLYF	1	15	TRBV25-1	#N/A	CASSDRSSSYNEQFF	1	15	CVVNDRGSTLGRLYF_CASSDRSSSYNEQFF
SC319_1_GAAACTCGTCTAGCGC-1	SC319_1	TRAV10	#N/A	TRAJ18	#N/A	CVVSDRGSTLGRLYF	1	15	TRBV25-1	#N/A	CASSATSGGADTQYF	1	15	CVVSDRGSTLGRLYF_CASSATSGGADTQYF
SC319_1_GAAACTCGTGACTACT-1	SC319_1	TRAV10	#N/A	TRAJ18	#N/A	CVVSDRGSTLGRLYF	1	15	TRBV25-1	#N/A	CASSEYRQSSGNTIYF	1	16	CVVSDRGSTLGRLYF_CASSEYRQSSGNTIYF
SC319_1_GAAACTCTCATGCTCC-1	SC319_1	TRAV10	#N/A	TRAJ18	#N/A	CVVSDRGSTLGRLYF	1	15	#N/A	#N/A	NA	1	0	CVVSDRGSTLGRLYF_NA
SC319_1_GAAACTCTCTGCCAGG-1	SC319_1	TRAV10	#N/A	TRAJ18	#N/A	CVVSDRGSTLGRLYF	1	15	TRBV25-1	#N/A	CASSESESHSNQPQHF	1	16	CVVSDRGSTLGRLYF_CASSESESHSNQPQHF
SC319_1_GAAATGAAGTTATCGC-1	SC319_1	TRAV10	#N/A	TRAJ18	#N/A	CVVSDRGSTLGRLYF	1	15	TRBV25-1	#N/A	CASSDRGRTDTQYF	1	14	CVVSDRGSTLGRLYF_CASSDRGRTDTQYF
SC319_1_GAAATGAGTGGTCTCG-1	SC319_1	TRAV10	#N/A	TRAJ18	#N/A	CVVSDRGSTLGRLYF	1	15	TRBV25-1	#N/A	CASSEAGESTDTQYF	1	15	CVVSDRGSTLGRLYF_CASSEAGESTDTQYF
SC319_1_GAACATCAGACGCTTT-1	SC319_1	TRAV10	#N/A	TRAJ18	#N/A	CVVSDRGSTLGRLYF	1	15	TRBV25-1	#N/A	CASSHLNTEAFF	1	12	CVVSDRGSTLGRLYF_CASSHLNTEAFF
SC319_1_GAACATCAGCACAGGT-1	SC319_1	TRAV10	TRAV10	TRAJ18	TRAJ24	CVVSDRGSTLGRLYF;CVVSEEDSWGKLQF	2	29	TRBV25-1	#N/A	CASGGGVSYNEQFF	1	14	CVVSDRGSTLGRLYF;CVVSEEDSWGKLQF_CASGGGVSYNEQFF
SC319_1_GAACATCGTCATATCG-1	SC319_1	TRAV10	#N/A	TRAJ18	#N/A	CVVSDRGSTLGRLYF	1	15	TRBV25-1	#N/A	CASSESGGTDTQYF	1	14	CVVSDRGSTLGRLYF_CASSESGGTDTQYF
SC319_1_GAACATCGTCTAGCCG-1	SC319_1	TRAV10	#N/A	TRAJ18	#N/A	CVVSDRGSTLGRLYF	1	15	TRBV25-1	#N/A	CASSGGLSSYNEQFF	1	15	CVVSDRGSTLGRLYF_CASSGGLSSYNEQFF
SC319_1_GAACATCGTTTCCACC-1	SC319_1	TRAV10	#N/A	TRAJ18	#N/A	CVVSDRGSTLGRLYF	1	15	TRBV25-1	#N/A	CASSGTSGGADTQYF	1	15	CVVSDRGSTLGRLYF_CASSGTSGGADTQYF
SC319_1_GAACATCGTTTGTTTC-1	SC319_1	TRAV10	#N/A	TRAJ18	#N/A	CVVSDRGSTLGRLYF	1	15	TRBV25-1	TRBV12-4	CASSANERPSYEQYF;CASSLPCRTAPYEQYV	2	31	CVVSDRGSTLGRLYF_CASSANERPSYEQYF;CASSLPCRTAPYEQYV
SC319_1_GAACATCTCTCTGCTG-1	SC319_1	TRAV10	#N/A	TRAJ18	#N/A	CVVSDRGSTLGRLYF	1	15	TRBV25-1	#N/A	CASSDRETQYF	1	11	CVVSDRGSTLGRLYF_CASSDRETQYF
SC319_1_GAACCTAAGAAGGCCT-1	SC319_1	TRAV10	#N/A	TRAJ18	#N/A	CVVSDRGSTLGRLYF	1	15	TRBV25-1	#N/A	CASSSGTGGRRAFF	1	14	CVVSDRGSTLGRLYF_CASSSGTGGRRAFF
SC319_1_GAACCTAAGAGGTTGC-1	SC319_1	TRAV10	#N/A	TRAJ18	#N/A	CVVSDRGSTLGRLYF	1	15	TRBV25-1	#N/A	CASSGTSGGADTQYF	1	15	CVVSDRGSTLGRLYF_CASSGTSGGADTQYF
SC319_1_GAACCTAAGATCTGAA-1	SC319_1	TRAV10	#N/A	TRAJ18	#N/A	CVVSDRGSTLGRLYF	1	15	TRBV25-1	#N/A	CASSEYIGTSGPRKTTDTQYF	1	21	CVVSDRGSTLGRLYF_CASSEYIGTSGPRKTTDTQYF
SC319_1_GAACCTAAGCCACCTG-1	SC319_1	TRAV10	#N/A	TRAJ18	#N/A	CVVSDRGSTLGRLYF	1	15	TRBV25-1	#N/A	CASSEQGAKNIQYF	1	14	CVVSDRGSTLGRLYF_CASSEQGAKNIQYF
SC319_1_GAACCTACAACTGGCC-1	SC319_1	TRAV10	#N/A	TRAJ18	#N/A	CVVSDRGSTLGRLYF	1	15	TRBV25-1	#N/A	CASSGDGGQETQYF	1	14	CVVSDRGSTLGRLYF_CASSGDGGQETQYF
SC319_1_GAACCTAGTGTAAGTA-1	SC319_1	TRAV10	#N/A	TRAJ18	#N/A	CVVSDRGSTLGRLYF	1	15	TRBV25-1	#N/A	CASSEYPGRSSGNTIYF	1	17	CVVSDRGSTLGRLYF_CASSEYPGRSSGNTIYF
SC319_1_GAACCTAGTTATCGGT-1	SC319_1	TRAV10	#N/A	TRAJ18	#N/A	CVVCDRGSTLGRLYF	1	15	TRBV25-1	#N/A	CASSEGQASGNTIYF	1	15	CVVCDRGSTLGRLYF_CASSEGQASGNTIYF
SC319_1_GAACCTATCGTCTGCT-1	SC319_1	TRAV10	#N/A	TRAJ18	#N/A	CVVSDRGSTLGRLYF	1	15	TRBV25-1	#N/A	CASSDRQGNTDTQYF	1	15	CVVSDRGSTLGRLYF_CASSDRQGNTDTQYF
SC319_1_GAACGGAAGCCACCTG-1	SC319_1	TRAV10	#N/A	TRAJ18	#N/A	CVVSDRGSTLGRLYF	1	15	TRBV25-1	#N/A	CASSGYQGLAGEETQYF	1	17	CVVSDRGSTLGRLYF_CASSGYQGLAGEETQYF
SC319_1_GAACGGACAATACGCT-1	SC319_1	TRAV10	#N/A	TRAJ18	#N/A	CVVSDRGSTLGRLYF	1	15	TRBV25-1	#N/A	CASRDRVGTGELFF	1	14	CVVSDRGSTLGRLYF_CASRDRVGTGELFF
SC319_1_GAACGGACACGGCGTT-1	SC319_1	TRAV10	#N/A	TRAJ18	#N/A	CVVSDRGSTLGRLYF	1	15	#N/A	#N/A	NA	1	0	CVVSDRGSTLGRLYF_NA
SC319_1_GAACGGAGTACCATCA-1	SC319_1	TRAV10	#N/A	TRAJ18	#N/A	CVVSDRGSTLGRLYF	1	15	TRBV25-1	#N/A	CASSSLVTGELFF	1	13	CVVSDRGSTLGRLYF_CASSSLVTGELFF
SC319_1_GAACGGATCAGTACGT-1	SC319_1	TRAV10	#N/A	TRAJ18	#N/A	CVVSDRGSTLGRLYF	1	15	TRBV25-1	#N/A	CASSPLRDPPGGAFF	1	15	CVVSDRGSTLGRLYF_CASSPLRDPPGGAFF
SC319_1_GAACGGATCCTTAATC-1	SC319_1	TRAV10	#N/A	TRAJ18	#N/A	CVVSDRGSTLGRLYF	1	15	TRBV25-1	#N/A	CASSDPRRLSNTGELFF	1	17	CVVSDRGSTLGRLYF_CASSDPRRLSNTGELFF
SC319_1_GAACGGATCTGTTTGT-1	SC319_1	TRAV10	#N/A	TRAJ18	#N/A	CVVSDRGSTLGRLYF	1	15	TRBV25-1	#N/A	CASSEIAFGDSTDTQYF	1	17	CVVSDRGSTLGRLYF_CASSEIAFGDSTDTQYF
SC319_1_GAAGCAGCACGTCAGC-1	SC319_1	TRAV10	#N/A	TRAJ18	#N/A	CVVSDRGSTLGRLYF	1	15	TRBV25-1	#N/A	CASSSTGLGLRTDTQYF	1	17	CVVSDRGSTLGRLYF_CASSSTGLGLRTDTQYF
SC319_1_GAAGCAGGTGGCCCTA-1	SC319_1	TRAV10	#N/A	TRAJ18	#N/A	CVVSDRGSTLGRLYF	1	15	TRBV25-1	TRBV25-1	CASSSSGANVLTF;CASSELGSNQPQHF	2	27	CVVSDRGSTLGRLYF_CASSSSGANVLTF;CASSELGSNQPQHF
SC319_1_GAAGCAGGTTCGAATC-1	SC319_1	TRAV10	#N/A	TRAJ18	#N/A	CVVSDRGSTLGRLYF	1	15	TRBV25-1	#N/A	CASSGTSGGADTQYF	1	15	CVVSDRGSTLGRLYF_CASSGTSGGADTQYF
SC319_1_GAAGCAGGTTTGTGTG-1	SC319_1	TRAV10	#N/A	TRAJ18	#N/A	CVVSDRGSTLGRLYF	1	15	TRBV25-1	#N/A	CASSDTNTGELFF	1	13	CVVSDRGSTLGRLYF_CASSDTNTGELFF
SC319_1_GAAGCAGTCGCCAAAT-1	SC319_1	TRAV10	#N/A	TRAJ18	#N/A	CVVSDRGSTLGRLYF	1	15	TRBV25-1	#N/A	CASSEHNEQFF	1	11	CVVSDRGSTLGRLYF_CASSEHNEQFF
SC319_1_GAAGCAGTCTAACTTC-1	SC319_1	TRAV10	#N/A	TRAJ18	#N/A	CVVSDRGSTLGRLYF	1	15	TRBV25-1	#N/A	CASSEIAFGDSTDTQYF	1	17	CVVSDRGSTLGRLYF_CASSEIAFGDSTDTQYF
SC319_1_GAATAAGAGCCACGTC-1	SC319_1	TRAV10	#N/A	TRAJ18	#N/A	CVVSDRGSTLGRLYF	1	15	TRBV25-1	#N/A	CASSKGGRSYNEQFF	1	15	CVVSDRGSTLGRLYF_CASSKGGRSYNEQFF
SC319_1_GAATAAGCACGTCTCT-1	SC319_1	TRAV10	#N/A	TRAJ18	#N/A	CVVSDRGSTLGRLYF	1	15	TRBV25-1	#N/A	CASSGTSGGTDTQYF	1	15	CVVSDRGSTLGRLYF_CASSGTSGGTDTQYF
SC319_1_GAATAAGCAGGTGCCT-1	SC319_1	TRAV10	#N/A	TRAJ18	#N/A	CVVSDRGSTLGRLYF	1	15	TRBV25-1	#N/A	CASSESPGGRSNEKLFF	1	17	CVVSDRGSTLGRLYF_CASSESPGGRSNEKLFF
SC319_1_GAATAAGCATGACATC-1	SC319_1	TRAV10	#N/A	TRAJ18	#N/A	CVVSDRGSTLGRLYF	1	15	TRBV25-1	#N/A	CASSDRGRTDTQYF	1	14	CVVSDRGSTLGRLYF_CASSDRGRTDTQYF
SC319_1_GAATAAGGTACTCTCC-1	SC319_1	TRAV10	#N/A	TRAJ18	#N/A	CVVSDRGSTLGRLYF	1	15	TRBV25-1	#N/A	CASSERQYNEQFF	1	13	CVVSDRGSTLGRLYF_CASSERQYNEQFF
SC319_1_GAATAAGGTAGAAAGG-1	SC319_1	TRAV10	#N/A	TRAJ18	#N/A	CVVSDRGSTLGRLYF	1	15	TRBV25-1	#N/A	CASSDRETQYF	1	11	CVVSDRGSTLGRLYF_CASSDRETQYF
SC319_1_GAATAAGGTCTTGTCC-1	SC319_1	TRAV10	#N/A	TRAJ18	#N/A	CVVSDRGSTLGRLYF	1	15	TRBV25-1	#N/A	CASSEQGAKNIQYF	1	14	CVVSDRGSTLGRLYF_CASSEQGAKNIQYF
SC319_1_GAATAAGGTTGCGTTA-1	SC319_1	TRAV10	#N/A	TRAJ18	#N/A	CVVTDRGSTLGRLYF	1	15	TRBV25-1	#N/A	CASSEFIGGGFITDTQYF	1	18	CVVTDRGSTLGRLYF_CASSEFIGGGFITDTQYF
SC319_1_GAATAAGTCTGCTGCT-1	SC319_1	TRAV10	#N/A	TRAJ18	#N/A	CVVSDRGSTLGRLYF	1	15	TRBV25-1	#N/A	CASSETGSGANVLTF	1	15	CVVSDRGSTLGRLYF_CASSETGSGANVLTF
SC319_1_GAATGAAGTACTTCTT-1	SC319_1	TRAV10	#N/A	TRAJ18	#N/A	CVVSDRGSTLGRLYF	1	15	TRBV25-1	#N/A	CASTGTSGGTDTQYF	1	15	CVVSDRGSTLGRLYF_CASTGTSGGTDTQYF
SC319_1_GAATGAAGTAGCGATG-1	SC319_1	TRAV10	#N/A	TRAJ18	#N/A	CVVSDRGSTLGRLYF	1	15	TRBV6-5	#N/A	CASSYSSLAGHEQYF	1	15	CVVSDRGSTLGRLYF_CASSYSSLAGHEQYF
SC319_1_GAATGAAGTATTACCG-1	SC319_1	TRAV10	#N/A	TRAJ18	#N/A	CVVSDRGSTLGRLYF	1	15	TRBV25-1	#N/A	CASSRQASSYNEQFF	1	15	CVVSDRGSTLGRLYF_CASSRQASSYNEQFF
SC319_1_GAATGAATCCATGAGT-1	SC319_1	TRAV10	#N/A	TRAJ18	#N/A	CVVSDRGSTLGRLYF	1	15	TRBV25-1	#N/A	CASSERGGTDTQYF	1	14	CVVSDRGSTLGRLYF_CASSERGGTDTQYF
SC319_1_GAATGAATCCGCATCT-1	SC319_1	TRAV10	#N/A	TRAJ18	#N/A	CVVSDRGSTLGRLYF	1	15	TRBV25-1	#N/A	CASSDTDTQYF	1	11	CVVSDRGSTLGRLYF_CASSDTDTQYF
SC319_1_GAATGAATCGGATGGA-1	SC319_1	TRAV10	#N/A	TRAJ18	#N/A	CVVSDRGSTLGRLYF	1	15	TRBV25-1	#N/A	CASSDGGFETQYF	1	13	CVVSDRGSTLGRLYF_CASSDGGFETQYF
SC319_1_GACACGCAGAATGTGT-1	SC319_1	TRAV10	#N/A	TRAJ18	#N/A	CVVSDRGSTLGRLYF	1	15	TRBV25-1	#N/A	CASSESGPGRQETQYF	1	16	CVVSDRGSTLGRLYF_CASSESGPGRQETQYF
SC319_1_GACACGCAGCTCAACT-1	SC319_1	TRAV10	#N/A	TRAJ18	#N/A	CVVSDRGSTLGRLYF	1	15	TRBV25-1	#N/A	CASSGTSGGADTQYF	1	15	CVVSDRGSTLGRLYF_CASSGTSGGADTQYF
SC319_1_GACACGCGTCGCCATG-1	SC319_1	TRAV10	#N/A	TRAJ18	#N/A	CVVSDRGSTLGRLYF	1	15	TRBV25-1	#N/A	CASSDRPQGSNEQFF	1	15	CVVSDRGSTLGRLYF_CASSDRPQGSNEQFF
SC319_1_GACACGCTCAATCACG-1	SC319_1	TRAV10	#N/A	TRAJ18	#N/A	CVVSDRGSTLGRLYF	1	15	TRBV25-1	#N/A	CASSDQTSRGTGELFF	1	16	CVVSDRGSTLGRLYF_CASSDQTSRGTGELFF
SC319_1_GACACGCTCACAATGC-1	SC319_1	TRAV10	#N/A	TRAJ18	#N/A	CVVSDRGSTLGRLYF	1	15	TRBV25-1	#N/A	CASSESGPGRQETQYF	1	16	CVVSDRGSTLGRLYF_CASSESGPGRQETQYF
SC319_1_GACACGCTCACGGTTA-1	SC319_1	TRAV10	#N/A	TRAJ18	#N/A	CVVSDRGSTLGRLYF	1	15	TRBV25-1	#N/A	CASSEHSGNTIYF	1	13	CVVSDRGSTLGRLYF_CASSEHSGNTIYF
SC319_1_GACACGCTCACTATTC-1	SC319_1	TRAV10	#N/A	TRAJ18	#N/A	CVVSDRGSTLGRLYF	1	15	TRBV25-1	#N/A	CASSGPSHTQYF	1	12	CVVSDRGSTLGRLYF_CASSGPSHTQYF
SC319_1_GACAGAGAGCTGCAAG-1	SC319_1	TRAV10	#N/A	TRAJ18	#N/A	CVVSDRGSTLGRLYF	1	15	TRBV25-1	#N/A	CASSEWQGAGELFF	1	14	CVVSDRGSTLGRLYF_CASSEWQGAGELFF
SC319_1_GACAGAGAGGCACATG-1	SC319_1	TRAV10	#N/A	TRAJ18	#N/A	CVVSDRGSTLGRLYF	1	15	TRBV25-1	#N/A	CASSESGPGRQETQYF	1	16	CVVSDRGSTLGRLYF_CASSESGPGRQETQYF
SC319_1_GACAGAGGTCTTCTCG-1	SC319_1	TRAV10	#N/A	TRAJ18	#N/A	CVVSDRGSTLGRLYF	1	15	TRBV25-1	#N/A	CASSEYRGNTGELFF	1	15	CVVSDRGSTLGRLYF_CASSEYRGNTGELFF
SC319_1_GACCAATCATAGAAAC-1	SC319_1	TRAV10	#N/A	TRAJ18	#N/A	CVVSDRGSTLGRLYF	1	15	TRBV25-1	TRBV25-1	CASRDRVGTGELFF;CASSEAGESTDTQYF	2	29	CVVSDRGSTLGRLYF_CASRDRVGTGELFF;CASSEAGESTDTQYF
SC319_1_GACCAATCATGCCTAA-1	SC319_1	TRAV10	#N/A	TRAJ18	#N/A	CVVSDRGSTLGRLYF	1	15	#N/A	#N/A	NA	1	0	CVVSDRGSTLGRLYF_NA
SC319_1_GACCAATTCATCGATG-1	SC319_1	TRAV10	#N/A	TRAJ18	#N/A	CVVSDRGSTLGRLYF	1	15	TRBV25-1	#N/A	CASSGDGGQETQYF	1	14	CVVSDRGSTLGRLYF_CASSGDGGQETQYF
SC319_1_GACCTGGCACCCATGG-1	SC319_1	TRAV10	#N/A	TRAJ18	#N/A	CVVADRGSTLGRLYF	1	15	TRBV25-1	#N/A	CASSEPPGQGAPYNSPLHF	1	19	CVVADRGSTLGRLYF_CASSEPPGQGAPYNSPLHF
SC319_1_GACCTGGCACGGATAG-1	SC319_1	TRAV10	#N/A	TRAJ18	#N/A	CVVSDRGSTLGRLYF	1	15	TRBV25-1	#N/A	CASSGRQGAVSTEAFF	1	16	CVVSDRGSTLGRLYF_CASSGRQGAVSTEAFF
SC319_1_GACCTGGCACTCGACG-1	SC319_1	TRAV10	#N/A	TRAJ18	#N/A	CVVSDRGSTLGRLYF	1	15	TRBV25-1	#N/A	CASSGRPTGELFF	1	13	CVVSDRGSTLGRLYF_CASSGRPTGELFF
SC319_1_GACCTGGGTAAGGATT-1	SC319_1	TRAV10	#N/A	TRAJ18	#N/A	CVVSDRGSTLGRLYF	1	15	TRBV25-1	#N/A	CASSGRQGAVSTEAFF	1	16	CVVSDRGSTLGRLYF_CASSGRQGAVSTEAFF
SC319_1_GACCTGGTCGGCGCAT-1	SC319_1	TRAV10	#N/A	TRAJ18	#N/A	CVVSDRGSTLGRLYF	1	15	TRBV25-1	TRBV25-1	CASSEKYSNQPQHF;CASSEPASGGSYNEQFF	2	31	CVVSDRGSTLGRLYF_CASSEKYSNQPQHF;CASSEPASGGSYNEQFF
SC319_1_GACGCGTCAAACGTGG-1	SC319_1	TRAV10	#N/A	TRAJ18	#N/A	CVVSDRGSTLGRLYF	1	15	TRBV25-1	#N/A	CASSEHNEQFF	1	11	CVVSDRGSTLGRLYF_CASSEHNEQFF
SC319_1_GACGCGTCATCTGGTA-1	SC319_1	TRAV10	#N/A	TRAJ18	#N/A	CVVADRGSTLGRLYF	1	15	TRBV25-1	#N/A	CASSDGRGPVETQYF	1	15	CVVADRGSTLGRLYF_CASSDGRGPVETQYF
SC319_1_GACGCGTGTGTTTGTG-1	SC319_1	TRAV10	#N/A	TRAJ18	#N/A	CVVSDRGSTLGRLYF	1	15	TRBV25-1	#N/A	CASSEAGGPDTQYF	1	14	CVVSDRGSTLGRLYF_CASSEAGGPDTQYF
SC319_1_GACGCGTGTTACCGAT-1	SC319_1	TRAV10	#N/A	TRAJ18	#N/A	CVVSDRGSTLGRLYF	1	15	TRBV25-1	#N/A	CASSASLRTDTQYF	1	14	CVVSDRGSTLGRLYF_CASSASLRTDTQYF
SC319_1_GACGCGTTCACGGTTA-1	SC319_1	TRAV10	#N/A	TRAJ18	#N/A	CVVSDRGSTLGRLYF	1	15	TRBV25-1	#N/A	CASRSGGSGYNEQFF	1	15	CVVSDRGSTLGRLYF_CASRSGGSGYNEQFF
SC319_1_GACGCGTTCCCTCTTT-1	SC319_1	TRAV10	#N/A	TRAJ18	#N/A	CVVSDRGSTLGRLYF	1	15	#N/A	#N/A	NA	1	0	CVVSDRGSTLGRLYF_NA
SC319_1_GACGCGTTCGTCCGTT-1	SC319_1	TRAV10	#N/A	TRAJ18	#N/A	CVVSDRGSTLGRLYF	1	15	TRBV25-1	#N/A	CASREVRDDTQYF	1	13	CVVSDRGSTLGRLYF_CASREVRDDTQYF
SC319_1_GACGCGTTCGTGGACC-1	SC319_1	TRAV10	#N/A	TRAJ18	#N/A	CVVSDRGSTLGRLYF	1	15	TRBV25-1	#N/A	CASRSGGGTDTQYF	1	14	CVVSDRGSTLGRLYF_CASRSGGGTDTQYF
SC319_1_GACGCGTTCTGAAAGA-1	SC319_1	TRAV10	#N/A	TRAJ18	#N/A	CVVSDRGSTLGRLYF	1	15	TRBV25-1	#N/A	CASSSSGANVLTF	1	13	CVVSDRGSTLGRLYF_CASSSSGANVLTF
SC319_1_GACGGCTAGCCCAGCT-1	SC319_1	TRAV10	#N/A	TRAJ18	#N/A	CVVSDRGSTLGRLYF	1	15	TRBV25-1	#N/A	CASSDPKGLAGGFSTDTQYF	1	20	CVVSDRGSTLGRLYF_CASSDPKGLAGGFSTDTQYF
SC319_1_GACGGCTCATTCACTT-1	SC319_1	TRAV10	#N/A	TRAJ18	#N/A	CVVSDRGSTLGRLYF	1	15	TRBV25-1	#N/A	CASSSGSNEQFF	1	12	CVVSDRGSTLGRLYF_CASSSGSNEQFF
SC319_1_GACGGCTGTCTCTTTA-1	SC319_1	TRAV10	#N/A	TRAJ18	#N/A	CVVNDRGSTLGRLYF	1	15	TRBV25-1	#N/A	CASSERRGVNEQFF	1	14	CVVNDRGSTLGRLYF_CASSERRGVNEQFF
SC319_1_GACGGCTGTTTAAGCC-1	SC319_1	TRAV10	#N/A	TRAJ18	#N/A	CVVSDRGSTLGRLYF	1	15	TRBV25-1	#N/A	CASSAGTGGNQPQHF	1	15	CVVSDRGSTLGRLYF_CASSAGTGGNQPQHF
SC319_1_GACGGCTTCACCCGAG-1	SC319_1	TRAV10	#N/A	TRAJ18	#N/A	CVVSDRGSTLGRLYF	1	15	TRBV25-1	#N/A	CASSESASGGGGENEQFF	1	18	CVVSDRGSTLGRLYF_CASSESASGGGGENEQFF
SC319_1_GACGTGCAGCAACGGT-1	SC319_1	TRAV10	#N/A	TRAJ18	#N/A	CVVSDRGSTLGRLYF	1	15	TRBV25-1	#N/A	CASSDRQGNTDTQYF	1	15	CVVSDRGSTLGRLYF_CASSDRQGNTDTQYF
SC319_1_GACGTGCGTATATGGA-1	SC319_1	TRAV10	#N/A	TRAJ18	#N/A	CVVSDRGSTLGRLYF	1	15	TRBV25-1	#N/A	CASSKGGRSYNEQFF	1	15	CVVSDRGSTLGRLYF_CASSKGGRSYNEQFF
SC319_1_GACGTGCGTGAACCTT-1	SC319_1	TRAV10	#N/A	TRAJ18	#N/A	CVVSDRGSTLGRLYF	1	15	#N/A	#N/A	NA	1	0	CVVSDRGSTLGRLYF_NA
SC319_1_GACGTGCTCCCTTGCA-1	SC319_1	TRAV10	#N/A	TRAJ18	#N/A	CVVSDRGSTLGRLYF	1	15	TRBV25-1	#N/A	CASSDRETQYF	1	11	CVVSDRGSTLGRLYF_CASSDRETQYF
SC319_1_GACGTGCTCGGAAACG-1	SC319_1	TRAV10	#N/A	TRAJ18	#N/A	CVVSDRGSTLGRLYF	1	15	TRBV25-1	#N/A	CASSGPQGAGETQYF	1	15	CVVSDRGSTLGRLYF_CASSGPQGAGETQYF
SC319_1_GACGTTAAGATCCCAT-1	SC319_1	TRAV10	#N/A	TRAJ18	#N/A	CVVSDRGSTLGRLYF	1	15	TRBV25-1	#N/A	CASSGTSGRKTQYF	1	14	CVVSDRGSTLGRLYF_CASSGTSGRKTQYF
SC319_1_GACGTTACATACGCTA-1	SC319_1	TRAV10	#N/A	TRAJ18	#N/A	CVVSDRGSTLGRLYF	1	15	TRBV25-1	#N/A	CASSGTSGGTDTQYF	1	15	CVVSDRGSTLGRLYF_CASSGTSGGTDTQYF
SC319_1_GACGTTAGTTCGTCTC-1	SC319_1	TRAV10	#N/A	TRAJ18	#N/A	CVVSDRGSTLGRLYF	1	15	TRBV7-6	TRBV25-1	CASTARGGGLSSYEQYV;CASSESGPGRQETQYF	2	33	CVVSDRGSTLGRLYF_CASTARGGGLSSYEQYV;CASSESGPGRQETQYF
SC319_1_GACGTTAGTTGACGTT-1	SC319_1	TRAV10	#N/A	TRAJ18	#N/A	CVVSDRGSTLGRLYF	1	15	TRBV25-1	#N/A	CASSQRVSYEQYF	1	13	CVVSDRGSTLGRLYF_CASSQRVSYEQYF
SC319_1_GACGTTATCCTGTAGA-1	SC319_1	TRAV10	#N/A	TRAJ18	#N/A	CVVSDRGSTLGRLYF	1	15	TRBV25-1	#N/A	CASSASLRTDTQYF	1	14	CVVSDRGSTLGRLYF_CASSASLRTDTQYF
SC319_1_GACGTTATCTCCGGTT-1	SC319_1	TRAV10	#N/A	TRAJ18	#N/A	CVVSDRGSTLGRLYF	1	15	TRBV25-1	#N/A	CASSEETQYF	1	10	CVVSDRGSTLGRLYF_CASSEETQYF
SC319_1_GACTAACGTATGAATG-1	SC319_1	TRAV10	#N/A	TRAJ18	#N/A	CVVSDRGSTLGRLYF	1	15	TRBV25-1	#N/A	CASSGTSHNEQFF	1	13	CVVSDRGSTLGRLYF_CASSGTSHNEQFF
SC319_1_GACTAACGTGCTCTTC-1	SC319_1	TRAV10	#N/A	TRAJ18	#N/A	CVVSDRGSTLGRLYF	1	15	TRBV25-1	#N/A	CASRDRVGTGELFF	1	14	CVVSDRGSTLGRLYF_CASRDRVGTGELFF
SC319_1_GACTAACGTTCCTCCA-1	SC319_1	TRAV10	#N/A	TRAJ18	#N/A	CVVSDRGSTLGRLYF	1	15	TRBV25-1	#N/A	CASRARDRDYEQYF	1	14	CVVSDRGSTLGRLYF_CASRARDRDYEQYF
SC319_1_GACTAACTCACTGGGC-1	SC319_1	TRAV10	#N/A	TRAJ18	#N/A	CVVSDRGSTLGRLYF	1	15	TRBV25-1	#N/A	CASRDRVGTGELFF	1	14	CVVSDRGSTLGRLYF_CASRDRVGTGELFF
SC319_1_GACTAACTCTCCTATA-1	SC319_1	TRAV10	#N/A	TRAJ18	#N/A	CVVSDRGSTLGRLYF	1	15	TRBV25-1	#N/A	CASSDRDTNEKLFF	1	14	CVVSDRGSTLGRLYF_CASSDRDTNEKLFF
SC319_1_GACTACAAGCGTTCCG-1	SC319_1	TRAV10	#N/A	TRAJ18	#N/A	CVVSDRGSTLGRLYF	1	15	TRBV25-1	TRBV25-1	CASSSSGANVLTF;CASSGQGGDEKLFF	2	27	CVVSDRGSTLGRLYF_CASSSSGANVLTF;CASSGQGGDEKLFF
SC319_1_GACTACAAGTGGTCCC-1	SC319_1	TRAV10	#N/A	TRAJ18	#N/A	CVVSDRGSTLGRLYF	1	15	TRBV25-1	#N/A	CASSERGYSNQPQHF	1	15	CVVSDRGSTLGRLYF_CASSERGYSNQPQHF
SC319_1_GACTACACACCGGAAA-1	SC319_1	TRAV10	#N/A	TRAJ18	#N/A	CVVSDRGSTLGRLYF	1	15	TRBV25-1	#N/A	CASSESPGGRSNEKLFF	1	17	CVVSDRGSTLGRLYF_CASSESPGGRSNEKLFF
SC319_1_GACTACAGTGGCAAAC-1	SC319_1	TRAV10	#N/A	TRAJ18	#N/A	CVVSDRGSTLGRLYF	1	15	TRBV25-1	#N/A	CASSDRTSGRNEQFF	1	15	CVVSDRGSTLGRLYF_CASSDRTSGRNEQFF
SC319_1_GACTACATCAGCGACC-1	SC319_1	TRAV10	#N/A	TRAJ18	#N/A	CVVSDRGSTLGRLYF	1	15	TRBV25-1	TRBV25-1	CASSHSAKNIQYF;CASSGSAGVAHDTQYF	2	29	CVVSDRGSTLGRLYF_CASSHSAKNIQYF;CASSGSAGVAHDTQYF
SC319_1_GACTACATCTGTACGA-1	SC319_1	TRAV10	#N/A	TRAJ18	#N/A	CVVSDRGSTLGRLYF	1	15	TRBV14	TRBV25-1	CASRDYGYTF;CASSGRADTQYF	2	22	CVVSDRGSTLGRLYF_CASRDYGYTF;CASSGRADTQYF
SC319_1_GACTACATCTTACCTA-1	SC319_1	TRAV10	#N/A	TRAJ18	#N/A	CVVSDRGSTLGRLYF	1	15	TRBV25-1	#N/A	CASSDRETQYF	1	11	CVVSDRGSTLGRLYF_CASSDRETQYF
SC319_1_GACTGCGAGGCTAGAC-1	SC319_1	TRAV10	#N/A	TRAJ18	#N/A	CVVSDRGSTLGRLYF	1	15	TRBV25-1	#N/A	CASREVRDDTQYF	1	13	CVVSDRGSTLGRLYF_CASREVRDDTQYF
SC319_1_GACTGCGAGGGTATCG-1	SC319_1	TRAV10	#N/A	TRAJ18	#N/A	CVVSDRGSTLGRLYF	1	15	TRBV25-1	#N/A	CASSGGDNQAFF	1	12	CVVSDRGSTLGRLYF_CASSGGDNQAFF
SC319_1_GACTGCGAGTTACGGG-1	SC319_1	TRAV10	#N/A	TRAJ18	#N/A	CVVSDRGSTLGRLYF	1	15	TRBV25-1	#N/A	CASRGLAGGETQYF	1	14	CVVSDRGSTLGRLYF_CASRGLAGGETQYF
SC319_1_GACTGCGGTATAGGGC-1	SC319_1	TRAV10	#N/A	TRAJ18	#N/A	CVVSDRGSTLGRLYF	1	15	TRBV25-1	#N/A	CASSDRQGNTDTQYF	1	15	CVVSDRGSTLGRLYF_CASSDRQGNTDTQYF
SC319_1_GACTGCGGTTGCGCAC-1	SC319_1	TRAV10	#N/A	TRAJ18	#N/A	CVVSDRGSTLGRLYF	1	15	TRBV25-1	#N/A	CASSSSGANVLTF	1	13	CVVSDRGSTLGRLYF_CASSSSGANVLTF
SC319_1_GACTGCGTCATCGCTC-1	SC319_1	TRAV10	#N/A	TRAJ18	#N/A	CVVSDRGSTLGRLYF	1	15	TRBV4-1	TRBV25-1	CASSQTGTNSYNEQFF;CASRSTSGSEETQYF	2	31	CVVSDRGSTLGRLYF_CASSQTGTNSYNEQFF;CASRSTSGSEETQYF
SC319_1_GAGCAGAAGTTCGATC-1	SC319_1	TRAV10	#N/A	TRAJ18	#N/A	CVVSDRGSTLGRLYF	1	15	TRBV25-1	#N/A	CASSGGDNQAFF	1	12	CVVSDRGSTLGRLYF_CASSGGDNQAFF
SC319_1_GAGCAGACACAACGCC-1	SC319_1	TRAV10	#N/A	TRAJ18	#N/A	CVVSDRGSTLGRLYF	1	15	TRBV25-1	#N/A	CASSDRDNEQFF	1	12	CVVSDRGSTLGRLYF_CASSDRDNEQFF
SC319_1_GAGCAGACACACAGAG-1	SC319_1	TRAV10	#N/A	TRAJ18	#N/A	CVVSDRGSTLGRLYF	1	15	TRBV25-1	#N/A	CASSGTSGRKTQYF	1	14	CVVSDRGSTLGRLYF_CASSGTSGRKTQYF
SC319_1_GAGCAGAGTGTGGCTC-1	SC319_1	TRAV10	#N/A	TRAJ18	#N/A	CVVSDRGSTLGRLYF	1	15	TRBV25-1	#N/A	CASSVPGNTDTQYF	1	14	CVVSDRGSTLGRLYF_CASSVPGNTDTQYF
SC319_1_GAGCAGATCGCCCTTA-1	SC319_1	TRAV10	#N/A	TRAJ18	#N/A	CVVSDRGSTLGRLYF	1	15	#N/A	#N/A	NA	1	0	CVVSDRGSTLGRLYF_NA
SC319_1_GAGGTGAAGCGGATCA-1	SC319_1	TRAV10	#N/A	TRAJ18	#N/A	CVVSDRGSTLGRLYF	1	15	TRBV7-6	TRBV25-1	CASTARGGGLSSYEQYV;CASSESGPGRQETQYF	2	33	CVVSDRGSTLGRLYF_CASTARGGGLSSYEQYV;CASSESGPGRQETQYF
SC319_1_GAGGTGAAGTAGCCGA-1	SC319_1	TRAV10	#N/A	TRAJ18	#N/A	CVVSDRGSTLGRLYF	1	15	TRBV25-1	#N/A	CASSGPSHTQYF	1	12	CVVSDRGSTLGRLYF_CASSGPSHTQYF
SC319_1_GAGGTGAAGTCCGTAT-1	SC319_1	TRAV10	#N/A	TRAJ18	#N/A	CVVSDRGSTLGRLYF	1	15	#N/A	#N/A	NA	1	0	CVVSDRGSTLGRLYF_NA
SC319_1_GAGGTGACACCGAATT-1	SC319_1	TRAV10	#N/A	TRAJ18	#N/A	CVVSDRGSTLGRLYF	1	15	TRBV25-1	#N/A	CASSESAINEKLFF	1	14	CVVSDRGSTLGRLYF_CASSESAINEKLFF
SC319_1_GAGGTGATCTTGAGGT-1	SC319_1	TRAV10	#N/A	TRAJ18	#N/A	CVVTDRGSTLGRLYF	1	15	TRBV25-1	#N/A	CASSESRGYNEQFF	1	14	CVVTDRGSTLGRLYF_CASSESRGYNEQFF
SC319_1_GAGTCCGAGTAAGTAC-1	SC319_1	TRAV10	#N/A	TRAJ18	#N/A	CVVSDRGSTLGRLYF	1	15	TRBV25-1	#N/A	CASSGYQGLAGEETQYF	1	17	CVVSDRGSTLGRLYF_CASSGYQGLAGEETQYF
SC319_1_GAGTCCGGTTACGCGC-1	SC319_1	TRAV10	#N/A	TRAJ18	#N/A	CVVSDRGSTLGRLYF	1	15	TRBV25-1	#N/A	CASSGETQYF	1	10	CVVSDRGSTLGRLYF_CASSGETQYF
SC319_1_GAGTCCGTCTTGTATC-1	SC319_1	TRAV10	#N/A	TRAJ18	#N/A	CVVCDRGSTLGRLYF	1	15	TRBV25-1	#N/A	CASSEGQASGNTIYF	1	15	CVVCDRGSTLGRLYF_CASSEGQASGNTIYF
SC319_1_GATCAGTGTGCCTTGG-1	SC319_1	TRAV10	#N/A	TRAJ18	#N/A	CVVSDRGSTLGRLYF	1	15	TRBV25-1	#N/A	CASSPSRGSTDTQYF	1	15	CVVSDRGSTLGRLYF_CASSPSRGSTDTQYF
SC319_1_GATCGATCAGTCAGAG-1	SC319_1	TRAV10	#N/A	TRAJ18	#N/A	CVVSDRGSTLGRLYF	1	15	TRBV25-1	#N/A	CASSGYQGLAGEETQYF	1	17	CVVSDRGSTLGRLYF_CASSGYQGLAGEETQYF
SC319_1_GATCGATCATGTTGAC-1	SC319_1	TRAV10	#N/A	TRAJ18	#N/A	CVVSDRGSTLGRLYF	1	15	TRBV25-1	#N/A	CASSGAATNEKLFF	1	14	CVVSDRGSTLGRLYF_CASSGAATNEKLFF
SC319_1_GATCGATGTAAATACG-1	SC319_1	TRAV10	#N/A	TRAJ18	#N/A	CVVSDRGSTLGRLYF	1	15	TRBV25-1	TRBV25-1	CASTGGYNEQFF;CASSGGAGNTIYF	2	25	CVVSDRGSTLGRLYF_CASTGGYNEQFF;CASSGGAGNTIYF
SC319_1_GATCGATGTATAAACG-1	SC319_1	TRAV10	#N/A	TRAJ18	#N/A	CVVSDRGSTLGRLYF	1	15	TRBV25-1	#N/A	CASSARGSGGSTDTQYF	1	17	CVVSDRGSTLGRLYF_CASSARGSGGSTDTQYF
SC319_1_GATCGATTCACCAGGC-1	SC319_1	TRAV10	#N/A	TRAJ18	#N/A	CVVSDRGSTLGRLYF	1	15	TRBV25-1	#N/A	CASRSGGSGYNEQFF	1	15	CVVSDRGSTLGRLYF_CASRSGGSGYNEQFF
SC319_1_GATCGATTCCAAACTG-1	SC319_1	TRAV10	#N/A	TRAJ18	#N/A	CVVSDRGSTLGRLYF	1	15	TRBV25-1	#N/A	CASSAHTGELFF	1	12	CVVSDRGSTLGRLYF_CASSAHTGELFF
SC319_1_GATCGCGAGAAACCAT-1	SC319_1	TRAV10	#N/A	TRAJ18	#N/A	CVVSDRGSTLGRLYF	1	15	TRBV25-1	#N/A	CASSELGSNQPQHF	1	14	CVVSDRGSTLGRLYF_CASSELGSNQPQHF
SC319_1_GATCGCGAGACAATAC-1	SC319_1	TRAV10	#N/A	TRAJ18	#N/A	CVVSDRGSTLGRLYF	1	15	#N/A	#N/A	NA	1	0	CVVSDRGSTLGRLYF_NA
SC319_1_GATCGCGAGGAGTTTA-1	SC319_1	TRAV10	#N/A	TRAJ18	#N/A	CVVSDRGSTLGRLYF	1	15	TRBV25-1	#N/A	CASSGGLAGETQYF	1	14	CVVSDRGSTLGRLYF_CASSGGLAGETQYF
SC319_1_GATCGCGCATACGCCG-1	SC319_1	TRAV10	#N/A	TRAJ18	#N/A	CVVSDRGSTLGRLYF	1	15	TRBV25-1	#N/A	CASSEGSYNSPLHF	1	14	CVVSDRGSTLGRLYF_CASSEGSYNSPLHF
SC319_1_GATCGCGGTCAAAGCG-1	SC319_1	TRAV10	#N/A	TRAJ18	#N/A	CVVSDRGSTLGRLYF	1	15	TRBV25-1	#N/A	CASSEGYEQYF	1	11	CVVSDRGSTLGRLYF_CASSEGYEQYF
SC319_1_GATCGCGGTTCTGTTT-1	SC319_1	TRAV10	#N/A	TRAJ18	#N/A	CVVSDRGSTLGRLYF	1	15	TRBV25-1	#N/A	CASSEFGQGNSGNTIYF	1	17	CVVSDRGSTLGRLYF_CASSEFGQGNSGNTIYF
SC319_1_GATCGTACACATTAGC-1	SC319_1	TRAV10	#N/A	TRAJ18	#N/A	CVVSDRGSTLGRLYF	1	15	TRBV25-1	#N/A	CASSANGLANYEQYF	1	15	CVVSDRGSTLGRLYF_CASSANGLANYEQYF
SC319_1_GATCGTACACGGTAAG-1	SC319_1	TRAV10	#N/A	TRAJ18	#N/A	CVVSDRGSTLGRLYF	1	15	TRBV25-1	#N/A	CASSSGRAYEQYF	1	13	CVVSDRGSTLGRLYF_CASSSGRAYEQYF
SC319_1_GATCGTAGTCGCGTGT-1	SC319_1	TRAV10	#N/A	TRAJ18	#N/A	CVVSDRGSTLGRLYF	1	15	TRBV25-1	#N/A	CASRARDRDYEQYF	1	14	CVVSDRGSTLGRLYF_CASRARDRDYEQYF
SC319_1_GATCGTAGTGAAATCA-1	SC319_1	TRAV10	#N/A	TRAJ18	#N/A	CVVSDRGSTLGRLYF	1	15	TRBV25-1	#N/A	CASSDPTDTQYF	1	12	CVVSDRGSTLGRLYF_CASSDPTDTQYF
SC319_1_GATCGTATCACTTACT-1	SC319_1	TRAV10	#N/A	TRAJ18	#N/A	CVVSDRGSTLGRLYF	1	15	TRBV25-1	#N/A	CASSGGAGNTIYF	1	13	CVVSDRGSTLGRLYF_CASSGGAGNTIYF
SC319_1_GATCTAGAGCGTCTAT-1	SC319_1	TRAV10	#N/A	TRAJ18	#N/A	CVVSDRGSTLGRLYF	1	15	TRBV25-1	#N/A	CASSDREGQPQHF	1	13	CVVSDRGSTLGRLYF_CASSDREGQPQHF
SC319_1_GATCTAGAGGTGCTTT-1	SC319_1	TRAV10	#N/A	TRAJ18	#N/A	CVVSDRGSTLGRLYF	1	15	TRBV25-1	#N/A	CASSGAKNIQYF	1	12	CVVSDRGSTLGRLYF_CASSGAKNIQYF
SC319_1_GATCTAGCAGGATTGG-1	SC319_1	TRAV10	#N/A	TRAJ18	#N/A	CVVSDRGSTLGRLYF	1	15	TRBV25-1	#N/A	CASSGDSSYEQYF	1	13	CVVSDRGSTLGRLYF_CASSGDSSYEQYF
SC319_1_GATCTAGGTCGTTGTA-1	SC319_1	TRAV10	#N/A	TRAJ18	#N/A	CVVIDRGSTLGRLYF	1	15	TRBV25-1	#N/A	CASSDFTGGDTQYF	1	14	CVVIDRGSTLGRLYF_CASSDFTGGDTQYF
SC319_1_GATCTAGGTGAAGGCT-1	SC319_1	TRAV10	#N/A	TRAJ18	#N/A	CVVSDRGSTLGRLYF	1	15	TRBV25-1	#N/A	CASSIPGDRARTDTQYF	1	17	CVVSDRGSTLGRLYF_CASSIPGDRARTDTQYF
SC319_1_GATCTAGGTGTTGGGA-1	SC319_1	TRAV10	#N/A	TRAJ18	#N/A	CVVSDRGSTLGRLYF	1	15	TRBV25-1	#N/A	CASSGYQGLAGEETQYF	1	17	CVVSDRGSTLGRLYF_CASSGYQGLAGEETQYF
SC319_1_GATGAAAAGATGTTAG-1	SC319_1	TRAV10	#N/A	TRAJ18	#N/A	CVVSDRGSTLGRLYF	1	15	TRBV25-1	#N/A	CASSGYQGLAGEETQYF	1	17	CVVSDRGSTLGRLYF_CASSGYQGLAGEETQYF
SC319_1_GATGAAAAGGCCATAG-1	SC319_1	TRAV10	#N/A	TRAJ18	#N/A	CVVSDRGSTLGRLYF	1	15	#N/A	#N/A	NA	1	0	CVVSDRGSTLGRLYF_NA
SC319_1_GATGAAAGTTCAGACT-1	SC319_1	TRAV10	#N/A	TRAJ18	#N/A	CVVSDRGSTLGRLYF	1	15	TRBV25-1	#N/A	CASSGLDRDTEAFF	1	14	CVVSDRGSTLGRLYF_CASSGLDRDTEAFF
SC319_1_GATGAAATCCCACTTG-1	SC319_1	TRAV10	#N/A	TRAJ18	#N/A	CVVSDRGSTLGRLYF	1	15	#N/A	#N/A	NA	1	0	CVVSDRGSTLGRLYF_NA
SC319_1_GATGAAATCGTTTATC-1	SC319_1	TRAV10	#N/A	TRAJ18	#N/A	CVVSDRGSTLGRLYF	1	15	TRBV25-1	#N/A	CASSIPGDRARTDTQYF	1	17	CVVSDRGSTLGRLYF_CASSIPGDRARTDTQYF
SC319_1_GATGAGGAGCTCTCGG-1	SC319_1	TRAV10	#N/A	TRAJ18	#N/A	CVVSDRGSTLGRLYF	1	15	TRBV25-1	#N/A	CASSESGLAGEETQYF	1	16	CVVSDRGSTLGRLYF_CASSESGLAGEETQYF
SC319_1_GATGAGGCAAGGACAC-1	SC319_1	TRAV10	#N/A	TRAJ18	#N/A	CVVSDRGSTLGRLYF	1	15	#N/A	#N/A	NA	1	0	CVVSDRGSTLGRLYF_NA
SC319_1_GATGAGGCACAACGCC-1	SC319_1	TRAV10	#N/A	TRAJ18	#N/A	CVVSDRGSTLGRLYF	1	15	TRBV25-1	#N/A	CASSEWSGVSGNTIYF	1	16	CVVSDRGSTLGRLYF_CASSEWSGVSGNTIYF
SC319_1_GATGAGGCACCTCGTT-1	SC319_1	TRAV10	#N/A	TRAJ18	#N/A	CVVSDRGSTLGRLYF	1	15	TRBV25-1	TRBV25-1	CASSHLNTEAFF;CASSEHRGGTQYF	2	25	CVVSDRGSTLGRLYF_CASSHLNTEAFF;CASSEHRGGTQYF
SC319_1_GATGAGGCACTTAACG-1	SC319_1	TRAV10	#N/A	TRAJ18	#N/A	CVVSDRGSTLGRLYF	1	15	TRBV25-1	#N/A	CASRQKYRDRGRLETQYF	1	18	CVVSDRGSTLGRLYF_CASRQKYRDRGRLETQYF
SC319_1_GATGAGGCAGCAGTTT-1	SC319_1	TRAV10	#N/A	TRAJ18	#N/A	CVVSDRGSTLGRLYF	1	15	TRBV25-1	#N/A	CASSDRQGNTDTQYF	1	15	CVVSDRGSTLGRLYF_CASSDRQGNTDTQYF
SC319_1_GATGAGGTCGATAGAA-1	SC319_1	TRAV10	#N/A	TRAJ18	#N/A	CVVSDRGSTLGRLYF	1	15	TRBV25-1	#N/A	CASTGTGVSPLHF	1	13	CVVSDRGSTLGRLYF_CASTGTGVSPLHF
SC319_1_GATGCTAAGAAGGTTT-1	SC319_1	TRAV10	#N/A	TRAJ18	#N/A	CVVSDRGSTLGRLYF	1	15	#N/A	#N/A	NA	1	0	CVVSDRGSTLGRLYF_NA
SC319_1_GATGCTAAGACTGTAA-1	SC319_1	TRAV10	#N/A	TRAJ18	#N/A	CVVSDRGSTLGRLYF	1	15	#N/A	#N/A	NA	1	0	CVVSDRGSTLGRLYF_NA
SC319_1_GATGCTAAGATCCGAG-1	SC319_1	TRAV10	#N/A	TRAJ18	#N/A	CVVSDRGSTLGRLYF	1	15	#N/A	#N/A	NA	1	0	CVVSDRGSTLGRLYF_NA
SC319_1_GATGCTAGTAGCGTAG-1	SC319_1	TRAV10	#N/A	TRAJ18	#N/A	CVVSDRGSTLGRLYF	1	15	TRBV25-1	#N/A	CASRGLAGGETQYF	1	14	CVVSDRGSTLGRLYF_CASRGLAGGETQYF
SC319_1_GATGCTAGTTACGGAG-1	SC319_1	TRAV10	#N/A	TRAJ18	#N/A	CVVNDRGSTLGRLYF	1	15	TRBV25-1	#N/A	CASSESVRGTGELFF	1	15	CVVNDRGSTLGRLYF_CASSESVRGTGELFF
SC319_1_GATGCTATCGCTGATA-1	SC319_1	TRAV10	#N/A	TRAJ18	#N/A	CVVSDRGSTLGRLYF	1	15	TRBV25-1	#N/A	CASSDTEETQYF	1	12	CVVSDRGSTLGRLYF_CASSDTEETQYF
SC319_1_GATGCTATCGGTGTCG-1	SC319_1	TRAV10	#N/A	TRAJ18	#N/A	CVVSDRGSTLGRLYF	1	15	TRBV25-1	#N/A	CASSIPGDRARTDTQYF	1	17	CVVSDRGSTLGRLYF_CASSIPGDRARTDTQYF
SC319_1_GATGCTATCTACCTGC-1	SC319_1	TRAV10	#N/A	TRAJ18	#N/A	CVVSDRGSTLGRLYF	1	15	TRBV25-1	#N/A	CASSEYPGRSSGNTIYF	1	17	CVVSDRGSTLGRLYF_CASSEYPGRSSGNTIYF
SC319_1_GATTCAGAGTCTCAAC-1	SC319_1	TRAV10	#N/A	TRAJ18	#N/A	CVVSDRGSTLGRLYF	1	15	TRBV25-1	#N/A	CASSGTSGRKTQYF	1	14	CVVSDRGSTLGRLYF_CASSGTSGRKTQYF
SC319_1_GATTCAGCAAGCGCTC-1	SC319_1	TRAV10	#N/A	TRAJ18	#N/A	CVVSDRGSTLGRLYF	1	15	TRBV25-1	#N/A	CASSGAKNIQYF	1	12	CVVSDRGSTLGRLYF_CASSGAKNIQYF
SC319_1_GATTCAGCATCGACGC-1	SC319_1	TRAV10	#N/A	TRAJ18	#N/A	CVVSDRGSTLGRLYF	1	15	TRBV25-1	#N/A	CASSDRDTNEKLFF	1	14	CVVSDRGSTLGRLYF_CASSDRDTNEKLFF
SC319_1_GATTCAGTCCATGAAC-1	SC319_1	TRAV10	#N/A	TRAJ18	#N/A	CVVSDRGSTLGRLYF	1	15	#N/A	#N/A	NA	1	0	CVVSDRGSTLGRLYF_NA
SC319_1_GCAAACTAGGCCGAAT-1	SC319_1	TRAV10	#N/A	TRAJ18	#N/A	CVVSDRGSTLGRLYF	1	15	TRBV25-1	#N/A	CASSGPSHTQYF	1	12	CVVSDRGSTLGRLYF_CASSGPSHTQYF
SC319_1_GCAAACTCAAGCGAGT-1	SC319_1	TRAV10	#N/A	TRAJ18	#N/A	CVVSDRGSTLGRLYF	1	15	#N/A	#N/A	NA	1	0	CVVSDRGSTLGRLYF_NA
SC319_1_GCAAACTGTAGATTAG-1	SC319_1	TRAV10	#N/A	TRAJ18	#N/A	CVVSDRGSTLGRLYF	1	15	TRBV25-1	#N/A	CASRDRVGTGELFF	1	14	CVVSDRGSTLGRLYF_CASRDRVGTGELFF
SC319_1_GCAAACTGTGTGAAAT-1	SC319_1	TRAV10	#N/A	TRAJ18	#N/A	CVVSDRGSTLGRLYF	1	15	#N/A	#N/A	NA	1	0	CVVSDRGSTLGRLYF_NA
SC319_1_GCAAACTTCCGCGCAA-1	SC319_1	TRAV10	#N/A	TRAJ18	#N/A	CVVSDRGSTLGRLYF	1	15	TRBV25-1	#N/A	CASSGLDRDTEAFF	1	14	CVVSDRGSTLGRLYF_CASSGLDRDTEAFF
SC319_1_GCAATCAGTATAGTAG-1	SC319_1	TRAV10	#N/A	TRAJ18	#N/A	CVVSDRGSTLGRLYF	1	15	TRBV25-1	#N/A	CATRAGGLGTDTQYF	1	15	CVVSDRGSTLGRLYF_CATRAGGLGTDTQYF
SC319_1_GCAATCAGTCTACCTC-1	SC319_1	TRAV10	#N/A	TRAJ18	#N/A	CVVSDRGSTLGRLYF	1	15	TRBV25-1	#N/A	CASSERDRVNEQYF	1	14	CVVSDRGSTLGRLYF_CASSERDRVNEQYF
SC319_1_GCAATCAGTCTGGAGA-1	SC319_1	TRAV10	#N/A	TRAJ18	#N/A	CVVSDRGSTLGRLYF	1	15	TRBV25-1	#N/A	CASRGAQAQETQYF	1	14	CVVSDRGSTLGRLYF_CASRGAQAQETQYF
SC319_1_GCAATCAGTGCACGAA-1	SC319_1	TRAV10	#N/A	TRAJ18	#N/A	CVVSDRGSTLGRLYF	1	15	TRBV25-1	#N/A	CASSGGQLNQPQHF	1	14	CVVSDRGSTLGRLYF_CASSGGQLNQPQHF
SC319_1_GCAATCAGTTTAGGAA-1	SC319_1	TRAV10	#N/A	TRAJ18	#N/A	CVVSDRGSTLGRLYF	1	15	TRBV25-1	#N/A	CASSDRETQYF	1	11	CVVSDRGSTLGRLYF_CASSDRETQYF
SC319_1_GCAATCATCACCGTAA-1	SC319_1	TRAV10	#N/A	TRAJ18	#N/A	CVVSDRGSTLGRLYF	1	15	TRBV25-1	#N/A	CASSKSPRRSQETQYF	1	16	CVVSDRGSTLGRLYF_CASSKSPRRSQETQYF
SC319_1_GCACATACAGCTTCGG-1	SC319_1	TRAV10	#N/A	TRAJ18	#N/A	CVVIDRGSTLGRLYF	1	15	TRBV25-1	#N/A	CASSVHNSERRYNEQFF	1	17	CVVIDRGSTLGRLYF_CASSVHNSERRYNEQFF
SC319_1_GCACATAGTAGGGACT-1	SC319_1	TRAV10	#N/A	TRAJ18	#N/A	CVVSDRGSTLGRLYF	1	15	TRBV25-1	#N/A	CASSGTSGGADTQYF	1	15	CVVSDRGSTLGRLYF_CASSGTSGGADTQYF
SC319_1_GCACATATCGCTTAGA-1	SC319_1	TRAV10	#N/A	TRAJ18	#N/A	CVVSDRGSTLGRLYF	1	15	TRBV25-1	#N/A	CASSEYEQFF	1	10	CVVSDRGSTLGRLYF_CASSEYEQFF
SC319_1_GCACTCTAGTTGAGTA-1	SC319_1	TRAV10	#N/A	TRAJ18	#N/A	CVVSDRGSTLGRLYF	1	15	TRBV25-1	#N/A	CASRDRVGTGELFF	1	14	CVVSDRGSTLGRLYF_CASRDRVGTGELFF
SC319_1_GCACTCTGTACGAAAT-1	SC319_1	TRAV10	#N/A	TRAJ18	#N/A	CVVSDRGSTLGRLYF	1	15	TRBV25-1	#N/A	CASSTGTSSNEQFF	1	14	CVVSDRGSTLGRLYF_CASSTGTSSNEQFF
SC319_1_GCACTCTGTTTAAGCC-1	SC319_1	TRAV10	#N/A	TRAJ18	#N/A	CVVSDRGSTLGRLYF	1	15	TRBV25-1	#N/A	CASSSSGANVLTF	1	13	CVVSDRGSTLGRLYF_CASSSSGANVLTF
SC319_1_GCACTCTTCATGTAGC-1	SC319_1	TRAV10	#N/A	TRAJ18	#N/A	CVVSDRGSTLGRLYF	1	15	TRBV25-1	#N/A	CASSGTAKNIQYF	1	13	CVVSDRGSTLGRLYF_CASSGTAKNIQYF
SC319_1_GCACTCTTCTGCAAGT-1	SC319_1	TRAV10	TRAV8-2	TRAJ18	TRAJ9	CVVSDRGSTLGRLYF;CVVSNTGGFKTIF	2	28	TRBV25-1	#N/A	CASSDRGGNTIYF	1	13	CVVSDRGSTLGRLYF;CVVSNTGGFKTIF_CASSDRGGNTIYF
SC319_1_GCAGCCACATCACGTA-1	SC319_1	TRAV10	#N/A	TRAJ18	#N/A	CVVSDRGSTLGRLYF	1	15	TRBV25-1	#N/A	CASSIPGDRARTDTQYF	1	17	CVVSDRGSTLGRLYF_CASSIPGDRARTDTQYF
SC319_1_GCAGCCACATTCACTT-1	SC319_1	TRAV10	TRAV10	TRAJ18	TRAJ20	CVVSDRGSTLGRLYF;CVVSEYKLSF	2	25	TRBV25-1	#N/A	CASSTGDSNQPQHF	1	14	CVVSDRGSTLGRLYF;CVVSEYKLSF_CASSTGDSNQPQHF
SC319_1_GCAGCCAGTTGCTCCT-1	SC319_1	TRAV10	#N/A	TRAJ18	#N/A	CVVSDRGSTLGRLYF	1	15	TRBV25-1	#N/A	CASSERREGYEQYF	1	14	CVVSDRGSTLGRLYF_CASSERREGYEQYF
SC319_1_GCAGTTAAGGCGATAC-1	SC319_1	TRAV10	#N/A	TRAJ18	#N/A	CVVSDRGSTLGRLYF	1	15	TRBV25-1	#N/A	CASSERTSGSTDTQYF	1	16	CVVSDRGSTLGRLYF_CASSERTSGSTDTQYF
SC319_1_GCATACAAGAGGGATA-1	SC319_1	TRAV10	#N/A	TRAJ18	#N/A	CVVSDRGSTLGRLYF	1	15	TRBV25-1	#N/A	CASRLASTDTQYF	1	13	CVVSDRGSTLGRLYF_CASRLASTDTQYF
SC319_1_GCATACAAGCAGGCTA-1	SC319_1	TRAV10	#N/A	TRAJ18	#N/A	CVVSDRGSTLGRLYF	1	15	TRBV25-1	#N/A	CASRGLAGGETQYF	1	14	CVVSDRGSTLGRLYF_CASRGLAGGETQYF
SC319_1_GCATACAAGCCGTCGT-1	SC319_1	TRAV10	#N/A	TRAJ18	#N/A	CVVSDRGSTLGRLYF	1	15	TRBV25-1	#N/A	CASSDRTSGRNEQFF	1	15	CVVSDRGSTLGRLYF_CASSDRTSGRNEQFF
SC319_1_GCATACACAGCGATCC-1	SC319_1	TRAV10	#N/A	TRAJ18	#N/A	CVVSDRGSTLGRLYF	1	15	TRBV25-1	#N/A	CASSGTSGGTDTQYF	1	15	CVVSDRGSTLGRLYF_CASSGTSGGTDTQYF
SC319_1_GCATACACATAAGACA-1	SC319_1	TRAV10	#N/A	TRAJ18	#N/A	CVVSDRGSTLGRLYF	1	15	TRBV25-1	#N/A	CASSVQGAPEETQYF	1	15	CVVSDRGSTLGRLYF_CASSVQGAPEETQYF
SC319_1_GCATACACATCCGTGG-1	SC319_1	TRAV10	#N/A	TRAJ18	#N/A	CVVSDRGSTLGRLYF	1	15	TRBV25-1	#N/A	CASSQNSGNTIYF	1	13	CVVSDRGSTLGRLYF_CASSQNSGNTIYF
SC319_1_GCATACACATGTCGAT-1	SC319_1	TRAV10	#N/A	TRAJ18	#N/A	CVVSDRGSTLGRLYF	1	15	TRBV25-1	#N/A	CASSGGQLNQPQHF	1	14	CVVSDRGSTLGRLYF_CASSGGQLNQPQHF
SC319_1_GCATACATCCGAGCCA-1	SC319_1	TRAV10	#N/A	TRAJ18	#N/A	CVVSDRGSTLGRLYF	1	15	TRBV25-1	#N/A	CASRARDRDYEQYF	1	14	CVVSDRGSTLGRLYF_CASRARDRDYEQYF
SC319_1_GCATACATCGCGCCAA-1	SC319_1	TRAV10	#N/A	TRAJ18	#N/A	CVVSDRGSTLGRLYF	1	15	TRBV25-1	#N/A	CASRLASTDTQYF	1	13	CVVSDRGSTLGRLYF_CASRLASTDTQYF
SC319_1_GCATGATAGAACAATC-1	SC319_1	TRAV10	#N/A	TRAJ18	#N/A	CVVSDRGSTLGRLYF	1	15	TRBV25-1	TRBV25-1	CASSERGPETQYF;CASSGAPGQGGNQPQHF	2	30	CVVSDRGSTLGRLYF_CASSERGPETQYF;CASSGAPGQGGNQPQHF
SC319_1_GCATGATAGGCATGTG-1	SC319_1	TRAV10	#N/A	TRAJ18	#N/A	CVVSDRGSTLGRLYF	1	15	TRBV25-1	#N/A	CASSGGDNQAFF	1	12	CVVSDRGSTLGRLYF_CASSGGDNQAFF
SC319_1_GCATGATGTGCAGGTA-1	SC319_1	TRAV10	#N/A	TRAJ18	#N/A	CVVSDRGSTLGRLYF	1	15	TRBV25-1	#N/A	CASSPLRDPPGGAFF	1	15	CVVSDRGSTLGRLYF_CASSPLRDPPGGAFF
SC319_1_GCATGATGTTGGTAAA-1	SC319_1	TRAV10	#N/A	TRAJ18	#N/A	CVVSDRGSTLGRLYF	1	15	TRBV25-1	#N/A	CASSESNEQFF	1	11	CVVSDRGSTLGRLYF_CASSESNEQFF
SC319_1_GCATGATTCCCTAACC-1	SC319_1	TRAV10	#N/A	TRAJ18	#N/A	CVVSDRGSTLGRLYF	1	15	TRBV25-1	TRBV25-1	CASSESTGELFF;CASSAHTGELFF	2	24	CVVSDRGSTLGRLYF_CASSESTGELFF;CASSAHTGELFF
SC319_1_GCATGCGCATTTCACT-1	SC319_1	TRAV10	#N/A	TRAJ18	#N/A	CVVSDRGSTLGRLYF	1	15	TRBV25-1	#N/A	CASNPARSYEQYF	1	13	CVVSDRGSTLGRLYF_CASNPARSYEQYF
SC319_1_GCATGCGTCAATCACG-1	SC319_1	TRAV10	#N/A	TRAJ18	#N/A	CVVNDRGSTLGRLYF	1	15	TRBV25-1	#N/A	CASSEGLAGVSDTQYF	1	16	CVVNDRGSTLGRLYF_CASSEGLAGVSDTQYF
SC319_1_GCATGTAAGAGACGAA-1	SC319_1	TRAV10	TRAV8-2	TRAJ18	TRAJ43	CVVSDRGSTLGRLYF;CVVRLNNDMRF	2	26	TRBV25-1	#N/A	CASSPSGRAGDTDTQYF	1	17	CVVSDRGSTLGRLYF;CVVRLNNDMRF_CASSPSGRAGDTDTQYF
SC319_1_GCATGTAAGCTACCGC-1	SC319_1	TRAV10	#N/A	TRAJ18	#N/A	CVVSDRGSTLGRLYF	1	15	TRBV25-1	#N/A	CASGNWRGEQFF	1	12	CVVSDRGSTLGRLYF_CASGNWRGEQFF
SC319_1_GCATGTAGTCAAAGCG-1	SC319_1	TRAV10	#N/A	TRAJ18	#N/A	CVVSDRGSTLGRLYF	1	15	TRBV25-1	#N/A	CASSEAGESTDTQYF	1	15	CVVSDRGSTLGRLYF_CASSEAGESTDTQYF
SC319_1_GCATGTAGTTAGAACA-1	SC319_1	TRAV10	#N/A	TRAJ18	#N/A	CVVSDRGSTLGRLYF	1	15	TRBV25-1	#N/A	CASSEHNEQFF	1	11	CVVSDRGSTLGRLYF_CASSEHNEQFF
SC319_1_GCCAAATAGAAACCTA-1	SC319_1	TRAV10	#N/A	TRAJ18	#N/A	CVVSDRGSTLGRLYF	1	15	TRBV25-1	#N/A	CASSPLRDPPGGAFF	1	15	CVVSDRGSTLGRLYF_CASSPLRDPPGGAFF
SC319_1_GCCAAATAGAGTACAT-1	SC319_1	TRAV10	#N/A	TRAJ18	#N/A	CVVSDRGSTLGRLYF	1	15	TRBV25-1	#N/A	CASSEADTQYF	1	11	CVVSDRGSTLGRLYF_CASSEADTQYF
SC319_1_GCCAAATCACCCTATC-1	SC319_1	TRAV10	#N/A	TRAJ18	#N/A	CVVSDRGSTLGRLYF	1	15	TRBV25-1	#N/A	CASSDSSYEQYF	1	12	CVVSDRGSTLGRLYF_CASSDSSYEQYF
SC319_1_GCCAAATTCGTGGACC-1	SC319_1	TRAV10	#N/A	TRAJ18	#N/A	CVVSDRGSTLGRLYF	1	15	TRBV25-1	#N/A	CASSQRVSYEQYF	1	13	CVVSDRGSTLGRLYF_CASSQRVSYEQYF
SC319_1_GCCAAATTCTCAACTT-1	SC319_1	TRAV10	#N/A	TRAJ18	#N/A	CVVSDRGSTLGRLYF	1	15	TRBV25-1	#N/A	CASSEGGHNQPQHF	1	14	CVVSDRGSTLGRLYF_CASSEGGHNQPQHF
SC319_1_GCCTCTAAGTGCTGCC-1	SC319_1	TRAV10	#N/A	TRAJ18	#N/A	CVVSDRGSTLGRLYF	1	15	TRBV25-1	#N/A	CASSEQQGGEHEQFF	1	15	CVVSDRGSTLGRLYF_CASSEQQGGEHEQFF
SC319_1_GCCTCTACAGTCCTTC-1	SC319_1	TRAV10	#N/A	TRAJ18	#N/A	CVVSDRGSTLGRLYF	1	15	TRBV25-1	TRBV25-1	CASSSSGANVLTF;CASSELGSNQPQHF	2	27	CVVSDRGSTLGRLYF_CASSSSGANVLTF;CASSELGSNQPQHF
SC319_1_GCCTCTACATTCCTCG-1	SC319_1	TRAV10	#N/A	TRAJ18	#N/A	CVVSDRGSTLGRLYF	1	15	TRBV25-1	#N/A	CASSSGTGGRRAFF	1	14	CVVSDRGSTLGRLYF_CASSSGTGGRRAFF
SC319_1_GCCTCTAGTTCTGAAC-1	SC319_1	TRAV10	#N/A	TRAJ18	#N/A	CVVSDRGSTLGRLYF	1	15	TRBV25-1	#N/A	CASSEAGGTDTQYF	1	14	CVVSDRGSTLGRLYF_CASSEAGGTDTQYF
SC319_1_GCCTCTAGTTGGAGGT-1	SC319_1	TRAV10	#N/A	TRAJ18	#N/A	CVVSDRGSTLGRLYF	1	15	TRBV25-1	#N/A	CASSEKYSNQPQHF	1	14	CVVSDRGSTLGRLYF_CASSEKYSNQPQHF
SC319_1_GCCTCTATCGTTACGA-1	SC319_1	TRAV10	#N/A	TRAJ18	#N/A	CVVSDRGSTLGRLYF	1	15	TRBV25-1	#N/A	CASSGPGGDFNQPQHF	1	16	CVVSDRGSTLGRLYF_CASSGPGGDFNQPQHF
SC319_1_GCCTCTATCTCTAAGG-1	SC319_1	TRAV10	#N/A	TRAJ18	#N/A	CVVSDRGSTLGRLYF	1	15	TRBV25-1	#N/A	CASSDRQGNTDTQYF	1	15	CVVSDRGSTLGRLYF_CASSDRQGNTDTQYF
SC319_1_GCGACCAGTATAAACG-1	SC319_1	TRAV10	#N/A	TRAJ18	#N/A	CVVSDRGSTLGRLYF	1	15	TRBV25-1	#N/A	CASSDRGQGGRDIQYF	1	16	CVVSDRGSTLGRLYF_CASSDRGQGGRDIQYF
SC319_1_GCGACCAGTCACTGGC-1	SC319_1	TRAV10	#N/A	TRAJ18	#N/A	CVVSDRGSTLGRLYF	1	15	TRBV25-1	#N/A	CASSGRTSGVRDTQYF	1	16	CVVSDRGSTLGRLYF_CASSGRTSGVRDTQYF
SC319_1_GCGACCATCTATCCCG-1	SC319_1	TRAV10	#N/A	TRAJ18	#N/A	CVVSDRGSTLGRLYF	1	15	TRBV25-1	#N/A	CASSGGTGSNQPQHF	1	15	CVVSDRGSTLGRLYF_CASSGGTGSNQPQHF
SC319_1_GCGACCATCTTCGGTC-1	SC319_1	TRAV10	#N/A	TRAJ18	#N/A	CVVSDRGSTLGRLYF	1	15	TRBV25-1	#N/A	CASSLTGDYTGELFF	1	15	CVVSDRGSTLGRLYF_CASSLTGDYTGELFF
SC319_1_GCGAGAAAGCTAAGAT-1	SC319_1	TRAV10	#N/A	TRAJ18	#N/A	CVVSDRGSTLGRLYF	1	15	#N/A	#N/A	NA	1	0	CVVSDRGSTLGRLYF_NA
SC319_1_GCGAGAAAGGGTTCCC-1	SC319_1	TRAV10	#N/A	TRAJ18	#N/A	CVVSDRGSTLGRLYF	1	15	TRBV25-1	#N/A	CASLEQNIQYF	1	11	CVVSDRGSTLGRLYF_CASLEQNIQYF
SC319_1_GCGAGAACACCATGTA-1	SC319_1	TRAV10	#N/A	TRAJ18	#N/A	CVVSDRGSTLGRLYF	1	15	TRBV25-1	#N/A	CASSEYTDTQYF	1	12	CVVSDRGSTLGRLYF_CASSEYTDTQYF
SC319_1_GCGAGAATCAGCTGGC-1	SC319_1	TRAV10	#N/A	TRAJ18	#N/A	CVVSDRGSTLGRLYF	1	15	TRBV25-1	#N/A	CASSAPGRGTKRDNEQFF	1	18	CVVSDRGSTLGRLYF_CASSAPGRGTKRDNEQFF
SC319_1_GCGCAACAGGGTGTTG-1	SC319_1	TRAV10	#N/A	TRAJ18	#N/A	CVVSDRGSTLGRLYF	1	15	TRBV25-1	#N/A	CASSEYTGHTEAFF	1	14	CVVSDRGSTLGRLYF_CASSEYTGHTEAFF
SC319_1_GCGCAACCAGTCGTGC-1	SC319_1	TRAV10	#N/A	TRAJ18	#N/A	CVVSDRGSTLGRLYF	1	15	TRBV25-1	#N/A	CASSEGRGHEQYF	1	13	CVVSDRGSTLGRLYF_CASSEGRGHEQYF
SC319_1_GCGCAACGTGTCAATC-1	SC319_1	TRAV10	#N/A	TRAJ18	#N/A	CVVSDRGSTLGRLYF	1	15	TRBV25-1	#N/A	CASIAGGPNEQFF	1	13	CVVSDRGSTLGRLYF_CASIAGGPNEQFF
SC319_1_GCGCAACGTTACAGAA-1	SC319_1	TRAV10	#N/A	TRAJ18	#N/A	CVVSDRGSTLGRLYF	1	15	#N/A	#N/A	NA	1	0	CVVSDRGSTLGRLYF_NA
SC319_1_GCGCAGTAGAAACCGC-1	SC319_1	TRAV10	#N/A	TRAJ18	#N/A	CVVSDRGSTLGRLYF	1	15	TRBV25-1	#N/A	CASSHLNTEAFF	1	12	CVVSDRGSTLGRLYF_CASSHLNTEAFF
SC319_1_GCGCAGTAGATCCGAG-1	SC319_1	TRAV10	#N/A	TRAJ18	#N/A	CVVSDRGSTLGRLYF	1	15	TRBV25-1	#N/A	CASSELAEEDGYTF	1	14	CVVSDRGSTLGRLYF_CASSELAEEDGYTF
SC319_1_GCGCAGTAGGATATAC-1	SC319_1	TRAV10	#N/A	TRAJ18	#N/A	CVVSDRGSTLGRLYF	1	15	TRBV25-1	#N/A	CASSDRQGNTDTQYF	1	15	CVVSDRGSTLGRLYF_CASSDRQGNTDTQYF
SC319_1_GCGCAGTCAGATAATG-1	SC319_1	TRAV10	#N/A	TRAJ18	#N/A	CVVSDRGSTLGRLYF	1	15	TRBV25-1	#N/A	CASSAPGRGTKRDNEQFF	1	18	CVVSDRGSTLGRLYF_CASSAPGRGTKRDNEQFF
SC319_1_GCGCAGTGTAGTACCT-1	SC319_1	TRAV10	#N/A	TRAJ18	#N/A	CVVNDRGSTLGRLYF	1	15	TRBV25-1	#N/A	CASSEGPGQGEAKYNEQFF	1	19	CVVNDRGSTLGRLYF_CASSEGPGQGEAKYNEQFF
SC319_1_GCGCAGTGTCGCCATG-1	SC319_1	TRAV10	TRAV8-2	TRAJ18	TRAJ43	CVVSDRGSTLGRLYF;CVVRLNNDMRF	2	26	TRBV25-1	#N/A	CASSPSGRAGDTDTQYF	1	17	CVVSDRGSTLGRLYF;CVVRLNNDMRF_CASSPSGRAGDTDTQYF
SC319_1_GCGCAGTTCACATAGC-1	SC319_1	TRAV10	#N/A	TRAJ18	#N/A	CVVSDRGSTLGRLYF	1	15	TRBV25-1	#N/A	CASSEQGGEKLFF	1	13	CVVSDRGSTLGRLYF_CASSEQGGEKLFF
SC319_1_GCGCAGTTCGGGAGTA-1	SC319_1	TRAV10	#N/A	TRAJ18	#N/A	CVVSDRGSTLGRLYF	1	15	TRBV25-1	#N/A	CASSEPASGGSYNEQFF	1	17	CVVSDRGSTLGRLYF_CASSEPASGGSYNEQFF
SC319_1_GCGCCAAAGCCACGTC-1	SC319_1	TRAV10	#N/A	TRAJ18	#N/A	CVVSDRGSTLGRLYF	1	15	TRBV25-1	#N/A	CASSESNEQFF	1	11	CVVSDRGSTLGRLYF_CASSESNEQFF
SC319_1_GCGCCAACAGATGAGC-1	SC319_1	TRAV10	#N/A	TRAJ18	#N/A	CVVSDRGSTLGRLYF	1	15	TRBV25-1	#N/A	CASSDRQGNTDTQYF	1	15	CVVSDRGSTLGRLYF_CASSDRQGNTDTQYF
SC319_1_GCGCCAACATAAAGGT-1	SC319_1	TRAV10	#N/A	TRAJ18	#N/A	CVVSDRGSTLGRLYF	1	15	TRBV25-1	#N/A	CASSESAINEKLFF	1	14	CVVSDRGSTLGRLYF_CASSESAINEKLFF
SC319_1_GCGCCAACATACCATG-1	SC319_1	TRAV10	#N/A	TRAJ18	#N/A	CVVSDRGSTLGRLYF	1	15	TRBV25-1	#N/A	CASSESAINEKLFF	1	14	CVVSDRGSTLGRLYF_CASSESAINEKLFF
SC319_1_GCGCCAAGTCAGAAGC-1	SC319_1	TRAV10	#N/A	TRAJ18	#N/A	CVVSDRGSTLGRLYF	1	15	TRBV25-1	#N/A	CASSESSGGRNEQFF	1	15	CVVSDRGSTLGRLYF_CASSESSGGRNEQFF
SC319_1_GCGCCAATCACCAGGC-1	SC319_1	TRAV10	#N/A	TRAJ18	#N/A	CVVSDRGSTLGRLYF	1	15	TRBV25-1	#N/A	CASSESGLAGEETQYF	1	16	CVVSDRGSTLGRLYF_CASSESGLAGEETQYF
SC319_1_GCGCGATCAAGGTGTG-1	SC319_1	TRAV10	#N/A	TRAJ18	#N/A	CVVSDRGSTLGRLYF	1	15	TRBV25-1	#N/A	CASSEHNEQFF	1	11	CVVSDRGSTLGRLYF_CASSEHNEQFF
SC319_1_GCGCGATCAGACGCTC-1	SC319_1	TRAV10	#N/A	TRAJ18	#N/A	CVVSDRGSTLGRLYF	1	15	TRBV7-9	TRBV25-1	CASSLDPGQFYEQYV;CASSDGKVSDTQYF	2	29	CVVSDRGSTLGRLYF_CASSLDPGQFYEQYV;CASSDGKVSDTQYF
SC319_1_GCGCGATCATCGGGTC-1	SC319_1	TRAV10	#N/A	TRAJ18	#N/A	CVVSDRGSTLGRLYF	1	15	TRBV25-1	#N/A	CASSGYQGLAGEETQYF	1	17	CVVSDRGSTLGRLYF_CASSGYQGLAGEETQYF
SC319_1_GCGCGATTCCTAAGTG-1	SC319_1	TRAV10	#N/A	TRAJ18	#N/A	CVVSDRGSTLGRLYF	1	15	TRBV25-1	TRBV25-1	CASSLAGGQPDTQYF;CASSEYRGNTGELFF	2	30	CVVSDRGSTLGRLYF_CASSLAGGQPDTQYF;CASSEYRGNTGELFF
SC319_1_GCGCGATTCTGCAGTA-1	SC319_1	TRAV10	#N/A	TRAJ18	#N/A	CVVSDRGSTLGRLYF	1	15	TRBV25-1	#N/A	CASSGLDRDTEAFF	1	14	CVVSDRGSTLGRLYF_CASSGLDRDTEAFF
SC319_1_GCGCGATTCTGGCGAC-1	SC319_1	TRAV10	#N/A	TRAJ18	#N/A	CVVSDRGSTLGRLYF	1	15	TRBV25-1	#N/A	CASSGGPGTAYEQYF	1	15	CVVSDRGSTLGRLYF_CASSGGPGTAYEQYF
SC319_1_GCGGGTTAGCGATAGC-1	SC319_1	TRAV10	#N/A	TRAJ18	#N/A	CVVSDRGSTLGRLYF	1	15	TRBV18	#N/A	CASSPTQETQYF	1	12	CVVSDRGSTLGRLYF_CASSPTQETQYF
SC319_1_GCGGGTTGTAGTAGTA-1	SC319_1	TRAV10	#N/A	TRAJ18	#N/A	CVVSDRGSTLGRLYF	1	15	TRBV25-1	#N/A	CASSHSAKNIQYF	1	13	CVVSDRGSTLGRLYF_CASSHSAKNIQYF
SC319_1_GCGGGTTTCAAGCCTA-1	SC319_1	TRAV10	#N/A	TRAJ18	#N/A	CVVSDRGSTLGRLYF	1	15	TRBV25-1	#N/A	CASSELAEEDGYTF	1	14	CVVSDRGSTLGRLYF_CASSELAEEDGYTF
SC319_1_GCGGGTTTCTTCGGTC-1	SC319_1	TRAV10	#N/A	TRAJ18	#N/A	CVVSDRGSTLGRLYF	1	15	TRBV25-1	#N/A	CASSATSGGADTQYF	1	15	CVVSDRGSTLGRLYF_CASSATSGGADTQYF
SC319_1_GCTCCTACAAGAAAGG-1	SC319_1	TRAV10	#N/A	TRAJ18	#N/A	CVVSDRGSTLGRLYF	1	15	TRBV25-1	#N/A	CASSEAGGTDTQYF	1	14	CVVSDRGSTLGRLYF_CASSEAGGTDTQYF
SC319_1_GCTCCTACACACAGAG-1	SC319_1	TRAV10	#N/A	TRAJ18	#N/A	CVVSDRGSTLGRLYF	1	15	TRBV25-1	#N/A	CASSDGRGQRGTDTQYF	1	17	CVVSDRGSTLGRLYF_CASSDGRGQRGTDTQYF
SC319_1_GCTCCTATCCCTGACT-1	SC319_1	TRAV10	#N/A	TRAJ18	#N/A	CVVSDRGSTLGRLYF	1	15	#N/A	#N/A	NA	1	0	CVVSDRGSTLGRLYF_NA
SC319_1_GCTCTGTAGGACTGGT-1	SC319_1	TRAV10	#N/A	TRAJ18	#N/A	CVVSDRGSTLGRLYF	1	15	TRBV25-1	#N/A	CASSDRQGNTDTQYF	1	15	CVVSDRGSTLGRLYF_CASSDRQGNTDTQYF
SC319_1_GCTCTGTCACGTCTCT-1	SC319_1	TRAV10	#N/A	TRAJ18	#N/A	CVVSDRGSTLGRLYF	1	15	TRBV25-1	#N/A	CASSEYIGTSGPRKTTDTQYF	1	21	CVVSDRGSTLGRLYF_CASSEYIGTSGPRKTTDTQYF
SC319_1_GCTCTGTCATGTAGTC-1	SC319_1	TRAV10	#N/A	TRAJ18	#N/A	CVVSDRGSTLGRLYF	1	15	TRBV25-1	#N/A	CASTPSGTGELFF	1	13	CVVSDRGSTLGRLYF_CASTPSGTGELFF
SC319_1_GCTCTGTCATTAGCCA-1	SC319_1	TRAV10	#N/A	TRAJ18	#N/A	CVVNDRGSTLGRLYF	1	15	TRBV25-1	#N/A	CASSEGLAGVSDTQYF	1	16	CVVNDRGSTLGRLYF_CASSEGLAGVSDTQYF
SC319_1_GCTCTGTGTCTGATTG-1	SC319_1	TRAV10	#N/A	TRAJ18	#N/A	CVVSDRGSTLGRLYF	1	15	TRBV25-1	#N/A	CASSGYQGLAGEETQYF	1	17	CVVSDRGSTLGRLYF_CASSGYQGLAGEETQYF
SC319_1_GCTGCAGAGCTACCGC-1	SC319_1	TRAV10	#N/A	TRAJ18	#N/A	CVVSDRGSTLGRLYF	1	15	TRBV25-1	#N/A	CASSGTSGRKTQYF	1	14	CVVSDRGSTLGRLYF_CASSGTSGRKTQYF
SC319_1_GCTGCAGCAAGTAATG-1	SC319_1	TRAV10	#N/A	TRAJ18	#N/A	CVVSDRGSTLGRLYF	1	15	TRBV25-1	#N/A	CASSNGLAKNIQYF	1	14	CVVSDRGSTLGRLYF_CASSNGLAKNIQYF
SC319_1_GCTGCAGGTACTTGAC-1	SC319_1	TRAV10	#N/A	TRAJ18	#N/A	CVVSDRGSTLGRLYF	1	15	TRBV25-1	#N/A	CASSERTSGSTDTQYF	1	16	CVVSDRGSTLGRLYF_CASSERTSGSTDTQYF
SC319_1_GCTGCAGGTAGCGTAG-1	SC319_1	TRAV10	#N/A	TRAJ18	#N/A	CVVSDRGSTLGRLYF	1	15	TRBV25-1	#N/A	CASSEQTGVTSGANVLTF	1	18	CVVSDRGSTLGRLYF_CASSEQTGVTSGANVLTF
SC319_1_GCTGCGAAGAGCCTAG-1	SC319_1	TRAV10	#N/A	TRAJ18	#N/A	CVVSDRGSTLGRLYF	1	15	TRBV25-1	#N/A	CASSETLATLTDTQYF	1	16	CVVSDRGSTLGRLYF_CASSETLATLTDTQYF
SC319_1_GCTGCGAAGGACAGAA-1	SC319_1	TRAV10	#N/A	TRAJ18	#N/A	CVVSDRGSTLGRLYF	1	15	TRBV25-1	#N/A	CASSEKYSNQPQHF	1	14	CVVSDRGSTLGRLYF_CASSEKYSNQPQHF
SC319_1_GCTGCGAAGTGGGATC-1	SC319_1	TRAV10	#N/A	TRAJ18	#N/A	CVVSDRGSTLGRLYF	1	15	TRBV25-1	#N/A	CASSGYQGLAGEETQYF	1	17	CVVSDRGSTLGRLYF_CASSGYQGLAGEETQYF
SC319_1_GCTGCGAGTACCGGCT-1	SC319_1	TRAV10	#N/A	TRAJ18	#N/A	CVVSDRGSTLGRLYF	1	15	TRBV25-1	#N/A	CASSDGGFETQYF	1	13	CVVSDRGSTLGRLYF_CASSDGGFETQYF
SC319_1_GCTGCGAGTATCTGCA-1	SC319_1	TRAV10	#N/A	TRAJ18	#N/A	CVVSDRGSTLGRLYF	1	15	TRBV25-1	#N/A	CASSESSGSTDTQYF	1	15	CVVSDRGSTLGRLYF_CASSESSGSTDTQYF
SC319_1_GCTGCGATCCTCCTAG-1	SC319_1	TRAV10	#N/A	TRAJ18	#N/A	CVVSDRGSTLGRLYF	1	15	TRBV25-1	#N/A	CASSEQGAKNIQYF	1	14	CVVSDRGSTLGRLYF_CASSEQGAKNIQYF
SC319_1_GCTGCGATCGACGGAA-1	SC319_1	TRAV10	#N/A	TRAJ18	#N/A	CVVSDRGSTLGRLYF	1	15	TRBV25-1	#N/A	CASSTGTSSNEQFF	1	14	CVVSDRGSTLGRLYF_CASSTGTSSNEQFF
SC319_1_GCTGCGATCGAGCCCA-1	SC319_1	TRAV10	#N/A	TRAJ18	#N/A	CVVSDRGSTLGRLYF	1	15	TRBV25-1	#N/A	CASSHLNTEAFF	1	12	CVVSDRGSTLGRLYF_CASSHLNTEAFF
SC319_1_GCTGCTTAGTGCAAGC-1	SC319_1	TRAV10	#N/A	TRAJ18	#N/A	CVVSDRGSTLGRLYF	1	15	TRBV25-1	#N/A	CASSEIAFGDSTDTQYF	1	17	CVVSDRGSTLGRLYF_CASSEIAFGDSTDTQYF
SC319_1_GCTGCTTGTAGTAGTA-1	SC319_1	TRAV10	#N/A	TRAJ18	#N/A	CVVSDRGSTLGRLYF	1	15	TRBV25-1	#N/A	CASRDRVGTGELFF	1	14	CVVSDRGSTLGRLYF_CASRDRVGTGELFF
SC319_1_GCTGGGTAGTTAGGTA-1	SC319_1	TRAV10	#N/A	TRAJ18	#N/A	CVVSDRGSTLGRLYF	1	15	TRBV25-1	#N/A	CASRLASTDTQYF	1	13	CVVSDRGSTLGRLYF_CASRLASTDTQYF
SC319_1_GCTGGGTCAAGCGATG-1	SC319_1	TRAV10	#N/A	TRAJ18	#N/A	CVVSDRGSTLGRLYF	1	15	TRBV25-1	#N/A	CASSEGLEVKGPSSYNEQFF	1	20	CVVSDRGSTLGRLYF_CASSEGLEVKGPSSYNEQFF
SC319_1_GCTGGGTCACCCATGG-1	SC319_1	TRAV10	#N/A	TRAJ18	#N/A	CVVSDRGSTLGRLYF	1	15	TRBV25-1	#N/A	CASSDHKATPLMEQYF	1	16	CVVSDRGSTLGRLYF_CASSDHKATPLMEQYF
SC319_1_GCTGGGTCATTACCTT-1	SC319_1	TRAV10	#N/A	TRAJ18	#N/A	CVVSDRGSTLGRLYF	1	15	TRBV25-1	#N/A	CASSESSGSTDTQYF	1	15	CVVSDRGSTLGRLYF_CASSESSGSTDTQYF
SC319_1_GCTGGGTGTACCGCTG-1	SC319_1	TRAV10	#N/A	TRAJ18	#N/A	CVVSDRGSTLGRLYF	1	15	TRBV25-1	#N/A	CASSDGGPRGETQYF	1	15	CVVSDRGSTLGRLYF_CASSDGGPRGETQYF
SC319_1_GCTGGGTTCAGGATCT-1	SC319_1	TRAV10	#N/A	TRAJ18	#N/A	CVVSDRGSTLGRLYF	1	15	TRBV25-1	#N/A	CASSEQGARGTDTQYF	1	16	CVVSDRGSTLGRLYF_CASSEQGARGTDTQYF
SC319_1_GCTGGGTTCCCGGATG-1	SC319_1	TRAV10	TRAV8-2	TRAJ18	TRAJ43	CVVSDRGSTLGRLYF;CVVRLNNDMRF	2	26	TRBV25-1	#N/A	CASSPSGRAGDTDTQYF	1	17	CVVSDRGSTLGRLYF;CVVRLNNDMRF_CASSPSGRAGDTDTQYF
SC319_1_GCTGGGTTCGACAGCC-1	SC319_1	TRAV10	#N/A	TRAJ18	#N/A	CVVSDRGSTLGRLYF	1	15	#N/A	#N/A	NA	1	0	CVVSDRGSTLGRLYF_NA
SC319_1_GCTTCCAAGTACGCGA-1	SC319_1	TRAV10	#N/A	TRAJ18	#N/A	CVVSDRGSTLGRLYF	1	15	#N/A	#N/A	NA	1	0	CVVSDRGSTLGRLYF_NA
SC319_1_GCTTCCAAGTGTACTC-1	SC319_1	TRAV10	#N/A	TRAJ18	#N/A	CVVSDRGSTLGRLYF	1	15	TRBV7-6	TRBV25-1	CASTARGGGLSSYEQYV;CASSESGPGRQETQYF	2	33	CVVSDRGSTLGRLYF_CASTARGGGLSSYEQYV;CASSESGPGRQETQYF
SC319_1_GCTTGAACAAGAAGAG-1	SC319_1	TRAV10	#N/A	TRAJ18	#N/A	CVVSDRGSTLGRLYF	1	15	TRBV25-1	#N/A	CASSEHGGAYNEQFF	1	15	CVVSDRGSTLGRLYF_CASSEHGGAYNEQFF
SC319_1_GCTTGAAGTTCGCTAA-1	SC319_1	TRAV10	#N/A	TRAJ18	#N/A	CVVSDRGSTLGRLYF	1	15	#N/A	#N/A	NA	1	0	CVVSDRGSTLGRLYF_NA
SC319_1_GGAAAGCCAACGCACC-1	SC319_1	TRAV10	#N/A	TRAJ18	#N/A	CVVSDRGSTLGRLYF	1	15	TRBV25-1	#N/A	CASSGGTGSNQPQHF	1	15	CVVSDRGSTLGRLYF_CASSGGTGSNQPQHF
SC319_1_GGAACTTAGCTAGTGG-1	SC319_1	TRAV10	#N/A	TRAJ18	#N/A	CVVSDRGSTLGRLYF	1	15	TRBV25-1	#N/A	CASSEIAFGDSTDTQYF	1	17	CVVSDRGSTLGRLYF_CASSEIAFGDSTDTQYF
SC319_1_GGAACTTCAAGCCATT-1	SC319_1	TRAV10	#N/A	TRAJ18	#N/A	CVVSDRGSTLGRLYF	1	15	TRBV25-1	#N/A	CASSGQGNQPQHF	1	13	CVVSDRGSTLGRLYF_CASSGQGNQPQHF
SC319_1_GGAACTTCAGACGTAG-1	SC319_1	TRAV10	#N/A	TRAJ18	#N/A	CVVSDRGSTLGRLYF	1	15	TRBV25-1	#N/A	CASSGQPSGQETQYF	1	15	CVVSDRGSTLGRLYF_CASSGQPSGQETQYF
SC319_1_GGAACTTCAGGCTGAA-1	SC319_1	TRAV10	#N/A	TRAJ18	#N/A	CVVSDRGSTLGRLYF	1	15	TRBV25-1	#N/A	CASSEQGGEKLFF	1	13	CVVSDRGSTLGRLYF_CASSEQGGEKLFF
SC319_1_GGAACTTCATCCGCGA-1	SC319_1	TRAV10	#N/A	TRAJ18	#N/A	CVVSDRGSTLGRLYF	1	15	TRBV7-6	TRBV25-1	CASTARGGGLSSYEQYV;CASSESGPGRQETQYF	2	33	CVVSDRGSTLGRLYF_CASTARGGGLSSYEQYV;CASSESGPGRQETQYF
SC319_1_GGAACTTGTTGTCTTT-1	SC319_1	TRAV10	#N/A	TRAJ18	#N/A	CVVSDRGSTLGRLYF	1	15	TRBV25-1	#N/A	CASSKGGRSYNEQFF	1	15	CVVSDRGSTLGRLYF_CASSKGGRSYNEQFF
SC319_1_GGAATAAAGACGACGT-1	SC319_1	TRAV10	#N/A	TRAJ18	#N/A	CVVSDRGSTLGRLYF	1	15	TRBV25-1	#N/A	CASSGQGYNEQFF	1	13	CVVSDRGSTLGRLYF_CASSGQGYNEQFF
SC319_1_GGAATAACAGTGACAG-1	SC319_1	TRAV10	#N/A	TRAJ18	#N/A	CVVSDRGSTLGRLYF	1	15	TRBV25-1	#N/A	CASGTAGGYTDTQYF	1	15	CVVSDRGSTLGRLYF_CASGTAGGYTDTQYF
SC319_1_GGAATAAGTATCAGTC-1	SC319_1	TRAV10	#N/A	TRAJ18	#N/A	CVVNDRGSTLGRLYF	1	15	TRBV25-1	#N/A	CASSESVRGTGELFF	1	15	CVVNDRGSTLGRLYF_CASSESVRGTGELFF
SC319_1_GGAATAATCCCAAGAT-1	SC319_1	TRAV10	#N/A	TRAJ18	#N/A	CVVSDRGSTLGRLYF	1	15	#N/A	#N/A	NA	1	0	CVVSDRGSTLGRLYF_NA
SC319_1_GGAATAATCGAATCCA-1	SC319_1	TRAV10	#N/A	TRAJ18	#N/A	CVVSDRGSTLGRLYF	1	15	#N/A	#N/A	NA	1	0	CVVSDRGSTLGRLYF_NA
SC319_1_GGACAAGAGGTAAACT-1	SC319_1	TRAV10	#N/A	TRAJ18	#N/A	CVVSDRGSTLGRLYF	1	15	TRBV25-1	#N/A	CASSERVLASAQEQYF	1	16	CVVSDRGSTLGRLYF_CASSERVLASAQEQYF
SC319_1_GGACAAGGTCTCCCTA-1	SC319_1	TRAV10	#N/A	TRAJ18	#N/A	CVVSDRGSTLGRLYF	1	15	TRBV25-1	#N/A	CASSHLNTEAFF	1	12	CVVSDRGSTLGRLYF_CASSHLNTEAFF
SC319_1_GGACAAGGTTACAGAA-1	SC319_1	TRAV10	#N/A	TRAJ18	#N/A	CVVSDRGSTLGRLYF	1	15	TRBV25-1	#N/A	CASSGGPGTAYEQYF	1	15	CVVSDRGSTLGRLYF_CASSGGPGTAYEQYF
SC319_1_GGACAAGTCCGTAGTA-1	SC319_1	TRAV10	#N/A	TRAJ18	#N/A	CVVSDRGSTLGRLYF	1	15	TRBV25-1	#N/A	CASRGAQAQETQYF	1	14	CVVSDRGSTLGRLYF_CASRGAQAQETQYF
SC319_1_GGACAGAAGAAGCCCA-1	SC319_1	TRAV10	#N/A	TRAJ18	#N/A	CVVIDRGSTLGRLYF	1	15	TRBV25-1	#N/A	CASSVAGGHNEQFF	1	14	CVVIDRGSTLGRLYF_CASSVAGGHNEQFF
SC319_1_GGACAGAAGACTCGGA-1	SC319_1	TRAV10	#N/A	TRAJ18	#N/A	CVVSDRGSTLGRLYF	1	15	TRBV18	#N/A	CASSPTQETQYF	1	12	CVVSDRGSTLGRLYF_CASSPTQETQYF
SC319_1_GGACAGAAGCCCAGCT-1	SC319_1	TRAV10	#N/A	TRAJ18	#N/A	CVVSDRGSTLGRLYF	1	15	TRBV25-1	#N/A	CASSDRTSGRNEQFF	1	15	CVVSDRGSTLGRLYF_CASSDRTSGRNEQFF
SC319_1_GGACAGAAGTAGATGT-1	SC319_1	TRAV10	#N/A	TRAJ18	#N/A	CVVSDRGSTLGRLYF	1	15	TRBV25-1	#N/A	CASSVRGQGAETQYF	1	15	CVVSDRGSTLGRLYF_CASSVRGQGAETQYF
SC319_1_GGACAGACAGGACCCT-1	SC319_1	TRAV10	#N/A	TRAJ18	#N/A	CVVSDRGSTLGRLYF	1	15	TRBV25-1	#N/A	CASSHLNTEAFF	1	12	CVVSDRGSTLGRLYF_CASSHLNTEAFF
SC319_1_GGACAGAGTTAAGTAG-1	SC319_1	TRAV10	#N/A	TRAJ18	#N/A	CVVSDRGSTLGRLYF	1	15	TRBV25-1	#N/A	CASSEGYEQYF	1	11	CVVSDRGSTLGRLYF_CASSEGYEQYF
SC319_1_GGACAGAGTTCCACTC-1	SC319_1	TRAV10	#N/A	TRAJ18	#N/A	CVVSDRGSTLGRLYF	1	15	TRBV25-1	#N/A	CASSEGYEQYF	1	11	CVVSDRGSTLGRLYF_CASSEGYEQYF
SC319_1_GGACAGATCATCTGCC-1	SC319_1	TRAV10	#N/A	TRAJ18	#N/A	CVVSDRGSTLGRLYF	1	15	TRBV7-6	TRBV25-1	CASTARGGGLSSYEQYV;CASSESGPGRQETQYF	2	33	CVVSDRGSTLGRLYF_CASTARGGGLSSYEQYV;CASSESGPGRQETQYF
SC319_1_GGACAGATCGCCTGAG-1	SC319_1	TRAV10	#N/A	TRAJ18	#N/A	CVVSDRGSTLGRLYF	1	15	TRBV25-1	#N/A	CASSEAGGTDTQYF	1	14	CVVSDRGSTLGRLYF_CASSEAGGTDTQYF
SC319_1_GGACATTCAAGAAAGG-1	SC319_1	TRAV10	#N/A	TRAJ18	#N/A	CVVSDRGSTLGRLYF	1	15	TRBV25-1	#N/A	CASRDRVGTGELFF	1	14	CVVSDRGSTLGRLYF_CASRDRVGTGELFF
SC319_1_GGACATTCACCGATAT-1	SC319_1	TRAV10	#N/A	TRAJ18	#N/A	CVVSDRGSTLGRLYF	1	15	TRBV25-1	#N/A	CASSEAGGPDTQYF	1	14	CVVSDRGSTLGRLYF_CASSEAGGPDTQYF
SC319_1_GGACATTCAGGGTATG-1	SC319_1	TRAV10	#N/A	TRAJ18	#N/A	CVVSDRGSTLGRLYF	1	15	TRBV25-1	#N/A	CASRLASTDTQYF	1	13	CVVSDRGSTLGRLYF_CASRLASTDTQYF
SC319_1_GGACATTGTTCGTTGA-1	SC319_1	TRAV10	#N/A	TRAJ18	#N/A	CVVSDRGSTLGRLYF	1	15	TRBV25-1	#N/A	CASSGRTGPETQYF	1	14	CVVSDRGSTLGRLYF_CASSGRTGPETQYF
SC319_1_GGACATTTCACAGGCC-1	SC319_1	TRAV10	#N/A	TRAJ18	#N/A	CVVSDRGSTLGRLYF	1	15	TRBV25-1	#N/A	CASSEGRGHEQYF	1	13	CVVSDRGSTLGRLYF_CASSEGRGHEQYF
SC319_1_GGACATTTCCAACCAA-1	SC319_1	TRAV10	#N/A	TRAJ18	#N/A	CVVSDRGSTLGRLYF	1	15	TRBV25-1	#N/A	CASSESGSGNTIYF	1	14	CVVSDRGSTLGRLYF_CASSESGSGNTIYF
SC319_1_GGACATTTCTTGTATC-1	SC319_1	TRAV10	#N/A	TRAJ18	#N/A	CVVADRGSTLGRLYF	1	15	TRBV25-1	#N/A	CASSEPQRWQETQYF	1	15	CVVADRGSTLGRLYF_CASSEPQRWQETQYF
SC319_1_GGACGTCCAAGTTCTG-1	SC319_1	TRAV10	#N/A	TRAJ18	#N/A	CVVSDRGSTLGRLYF	1	15	TRBV25-1	#N/A	CASSGLDRDTEAFF	1	14	CVVSDRGSTLGRLYF_CASSGLDRDTEAFF
SC319_1_GGACGTCCATATACCG-1	SC319_1	TRAV10	#N/A	TRAJ18	#N/A	CVVSDRGSTLGRLYF	1	15	TRBV25-1	#N/A	CASSQNSGNTIYF	1	13	CVVSDRGSTLGRLYF_CASSQNSGNTIYF
SC319_1_GGACGTCTCCGTCAAA-1	SC319_1	TRAV10	#N/A	TRAJ18	#N/A	CVVSDRGSTLGRLYF	1	15	TRBV25-1	#N/A	CASSELGSNQPQHF	1	14	CVVSDRGSTLGRLYF_CASSELGSNQPQHF
SC319_1_GGAGCAAGTATGCTTG-1	SC319_1	TRAV10	#N/A	TRAJ18	#N/A	CVVSDRGSTLGRLYF	1	15	TRBV25-1	#N/A	CASSEAGESTDTQYF	1	15	CVVSDRGSTLGRLYF_CASSEAGESTDTQYF
SC319_1_GGAGCAAGTCGAATCT-1	SC319_1	TRAV10	#N/A	TRAJ18	#N/A	CVVSDRGSTLGRLYF	1	15	TRBV25-1	#N/A	CASSQNSGNTIYF	1	13	CVVSDRGSTLGRLYF_CASSQNSGNTIYF
SC319_1_GGATGTTAGTGACTCT-1	SC319_1	TRAV10	#N/A	TRAJ18	#N/A	CVVSDRGSTLGRLYF	1	15	TRBV25-1	#N/A	CASSATSGGADTQYF	1	15	CVVSDRGSTLGRLYF_CASSATSGGADTQYF
SC319_1_GGATGTTGTTCGTTGA-1	SC319_1	TRAV10	#N/A	TRAJ18	#N/A	CVVSDRGSTLGRLYF	1	15	TRBV25-1	#N/A	CASSEGSYNSPLHF	1	14	CVVSDRGSTLGRLYF_CASSEGSYNSPLHF
SC319_1_GGATGTTTCATGGTCA-1	SC319_1	TRAV10	#N/A	TRAJ18	#N/A	CVVSDRGSTLGRLYF	1	15	TRBV25-1	#N/A	CASSGRPTGELFF	1	13	CVVSDRGSTLGRLYF_CASSGRPTGELFF
SC319_1_GGATGTTTCGTCTGCT-1	SC319_1	TRAV10	#N/A	TRAJ18	#N/A	CVVSDRGSTLGRLYF	1	15	TRBV25-1	#N/A	CASRGLAGGETQYF	1	14	CVVSDRGSTLGRLYF_CASRGLAGGETQYF
SC319_1_GGATTACCAAGCTGTT-1	SC319_1	TRAV10	TRAV8-2	TRAJ18	TRAJ9	CVVSDRGSTLGRLYF;CVVSNTGGFKTIF	2	28	TRBV25-1	#N/A	CASSDRGGNTIYF	1	13	CVVSDRGSTLGRLYF;CVVSNTGGFKTIF_CASSDRGGNTIYF
SC319_1_GGATTACCACCAGATT-1	SC319_1	TRAV10	#N/A	TRAJ18	#N/A	CVVSDRGSTLGRLYF	1	15	TRBV25-1	#N/A	CASSEWEETQYF	1	12	CVVSDRGSTLGRLYF_CASSEWEETQYF
SC319_1_GGATTACCATGCTGGC-1	SC319_1	TRAV10	#N/A	TRAJ18	#N/A	CVVSDRGSTLGRLYF	1	15	#N/A	#N/A	NA	1	0	CVVSDRGSTLGRLYF_NA
SC319_1_GGATTACGTAGGCATG-1	SC319_1	TRAV10	#N/A	TRAJ18	#N/A	CVVSDRGSTLGRLYF	1	15	TRBV25-1	#N/A	CASTGTSGGTDTQYF	1	15	CVVSDRGSTLGRLYF_CASTGTSGGTDTQYF
SC319_1_GGATTACGTTCCCTTG-1	SC319_1	TRAV10	#N/A	TRAJ18	#N/A	CVVSDRGSTLGRLYF	1	15	TRBV25-1	#N/A	CASSEIAFGDSTDTQYF	1	17	CVVSDRGSTLGRLYF_CASSEIAFGDSTDTQYF
SC319_1_GGATTACTCTGCGTAA-1	SC319_1	TRAV10	#N/A	TRAJ18	#N/A	CVVSDRGSTLGRLYF	1	15	TRBV25-1	#N/A	CASSGYETEEREQYF	1	15	CVVSDRGSTLGRLYF_CASSGYETEEREQYF
SC319_1_GGATTACTCTGGCGTG-1	SC319_1	TRAV10	#N/A	TRAJ18	#N/A	CVVSDRGSTLGRLYF	1	15	TRBV25-1	#N/A	CASSEWQGAGELFF	1	14	CVVSDRGSTLGRLYF_CASSEWQGAGELFF
SC319_1_GGCAATTAGCGTCTAT-1	SC319_1	TRAV10	#N/A	TRAJ18	#N/A	CVVSDRGSTLGRLYF	1	15	TRBV25-1	#N/A	CASREVRDDTQYF	1	13	CVVSDRGSTLGRLYF_CASREVRDDTQYF
SC319_1_GGCAATTCAATGAAAC-1	SC319_1	TRAV10	#N/A	TRAJ18	#N/A	CVVSDRGSTLGRLYF	1	15	TRBV25-1	#N/A	CASSANGLANYEQYF	1	15	CVVSDRGSTLGRLYF_CASSANGLANYEQYF
SC319_1_GGCAATTCACATAACC-1	SC319_1	TRAV10	#N/A	TRAJ18	#N/A	CVVSDRGSTLGRLYF	1	15	#N/A	#N/A	NA	1	0	CVVSDRGSTLGRLYF_NA
SC319_1_GGCAATTCATACGCTA-1	SC319_1	TRAV10	#N/A	TRAJ18	#N/A	CVVSDRGSTLGRLYF	1	15	TRBV25-1	#N/A	CASSSTGLGLRTDTQYF	1	17	CVVSDRGSTLGRLYF_CASSSTGLGLRTDTQYF
SC319_1_GGCAATTTCATATCGG-1	SC319_1	TRAV10	#N/A	TRAJ18	#N/A	CVVSDRGSTLGRLYF	1	15	#N/A	#N/A	NA	1	0	CVVSDRGSTLGRLYF_NA
SC319_1_GGCCGATAGGATGTAT-1	SC319_1	TRAV10	#N/A	TRAJ18	#N/A	CVVSDRGSTLGRLYF	1	15	TRBV25-1	TRBV25-1	CASSESGGSLAKNIQYF;CASSDRQGNTDTQYF	2	32	CVVSDRGSTLGRLYF_CASSESGGSLAKNIQYF;CASSDRQGNTDTQYF
SC319_1_GGCCGATAGGGTCGAT-1	SC319_1	TRAV10	#N/A	TRAJ18	#N/A	CVVSDRGSTLGRLYF	1	15	TRBV25-1	#N/A	CASSGPGGDFNQPQHF	1	16	CVVSDRGSTLGRLYF_CASSGPGGDFNQPQHF
SC319_1_GGCCGATCACGACGAA-1	SC319_1	TRAV10	TRAV10	TRAJ6	TRAJ18	CVVKGGGSYIPTF;CVVSDRGSTLGRLYF	2	28	TRBV25-1	#N/A	CATSSKGDREIDEQFF	1	16	CVVKGGGSYIPTF;CVVSDRGSTLGRLYF_CATSSKGDREIDEQFF
SC319_1_GGCCGATGTTGGAGGT-1	SC319_1	TRAV10	#N/A	TRAJ18	#N/A	CVVSDRGSTLGRLYF	1	15	TRBV25-1	#N/A	CASSESGELFF	1	11	CVVSDRGSTLGRLYF_CASSESGELFF
SC319_1_GGCCGATTCGTGTAGT-1	SC319_1	TRAV10	#N/A	TRAJ18	#N/A	CVVSDRGSTLGRLYF	1	15	TRBV25-1	#N/A	CASSPLRDPPGGAFF	1	15	CVVSDRGSTLGRLYF_CASSPLRDPPGGAFF
SC319_1_GGCGACTGTCAGGACA-1	SC319_1	TRAV10	#N/A	TRAJ18	#N/A	CVVSDRGSTLGRLYF	1	15	#N/A	#N/A	NA	1	0	CVVSDRGSTLGRLYF_NA
SC319_1_GGCGACTGTCATACTG-1	SC319_1	TRAV10	#N/A	TRAJ18	#N/A	CVVSDRGSTLGRLYF	1	15	TRBV25-1	#N/A	CASSVRGQGAETQYF	1	15	CVVSDRGSTLGRLYF_CASSVRGQGAETQYF
SC319_1_GGCGACTGTCGGGTCT-1	SC319_1	TRAV10	#N/A	TRAJ18	#N/A	CVVSDRGSTLGRLYF	1	15	TRBV25-1	#N/A	CASSENRDRGEETQYF	1	16	CVVSDRGSTLGRLYF_CASSENRDRGEETQYF
SC319_1_GGCGACTGTCTAGTCA-1	SC319_1	TRAV10	#N/A	TRAJ18	#N/A	CVVSDRGSTLGRLYF	1	15	TRBV25-1	#N/A	CASSPTGPNTDTQYF	1	15	CVVSDRGSTLGRLYF_CASSPTGPNTDTQYF
SC319_1_GGCGACTGTTGTGGAG-1	SC319_1	TRAV10	#N/A	TRAJ18	#N/A	CVVSDRGSTLGRLYF	1	15	TRBV25-1	#N/A	CASSDTPTTGSQETQYF	1	17	CVVSDRGSTLGRLYF_CASSDTPTTGSQETQYF
SC319_1_GGCGTGTAGACGCACA-1	SC319_1	TRAV10	#N/A	TRAJ18	#N/A	CVVSDRGSTLGRLYF	1	15	TRBV25-1	#N/A	CASSERGPETQYF	1	13	CVVSDRGSTLGRLYF_CASSERGPETQYF
SC319_1_GGCGTGTAGCGTGAAC-1	SC319_1	TRAV10	#N/A	TRAJ18	#N/A	CVVSDRGSTLGRLYF	1	15	TRBV25-1	#N/A	CASSDTPTTGSQETQYF	1	17	CVVSDRGSTLGRLYF_CASSDTPTTGSQETQYF
SC319_1_GGCGTGTAGTCATCCA-1	SC319_1	TRAV10	#N/A	TRAJ18	#N/A	CVVSDRGSTLGRLYF	1	15	TRBV25-1	#N/A	CASSEGRGHEQYF	1	13	CVVSDRGSTLGRLYF_CASSEGRGHEQYF
SC319_1_GGCGTGTAGTTTCCTT-1	SC319_1	TRAV10	#N/A	TRAJ18	#N/A	CVVSDRGSTLGRLYF	1	15	TRBV25-1	TRBV2	CASSEYNEQFF;CASSGPLYEQYF	2	23	CVVSDRGSTLGRLYF_CASSEYNEQFF;CASSGPLYEQYF
SC319_1_GGCGTGTGTCGACTGC-1	SC319_1	TRAV10	#N/A	TRAJ18	#N/A	CVVSDRGSTLGRLYF	1	15	TRBV25-1	#N/A	CASSEGRGHEQYF	1	13	CVVSDRGSTLGRLYF_CASSEGRGHEQYF
SC319_1_GGCGTGTGTGCCTGGT-1	SC319_1	TRAV10	#N/A	TRAJ18	#N/A	CVVSDRGSTLGRLYF	1	15	TRBV25-1	#N/A	CASSDPSGRFNEQFF	1	15	CVVSDRGSTLGRLYF_CASSDPSGRFNEQFF
SC319_1_GGCGTGTGTGTTCTTT-1	SC319_1	TRAV10	#N/A	TRAJ18	#N/A	CVVSDRGSTLGRLYF	1	15	TRBV25-1	#N/A	CASSGPSHTQYF	1	12	CVVSDRGSTLGRLYF_CASSGPSHTQYF
SC319_1_GGCGTGTTCACAAACC-1	SC319_1	TRAV10	#N/A	TRAJ18	#N/A	CVVSDRGSTLGRLYF	1	15	TRBV25-1	#N/A	CASSDRRGISYNSPLHF	1	17	CVVSDRGSTLGRLYF_CASSDRRGISYNSPLHF
SC319_1_GGCGTGTTCCCTGACT-1	SC319_1	TRAV10	#N/A	TRAJ18	#N/A	CVVSDRGSTLGRLYF	1	15	TRBV25-1	#N/A	CASGGEGVMETQYF	1	14	CVVSDRGSTLGRLYF_CASGGEGVMETQYF
SC319_1_GGCTCGAAGATAGCAT-1	SC319_1	TRAV10	#N/A	TRAJ18	#N/A	CVVSDRGSTLGRLYF	1	15	#N/A	#N/A	NA	1	0	CVVSDRGSTLGRLYF_NA
SC319_1_GGCTCGAAGCTGTTCA-1	SC319_1	TRAV10	#N/A	TRAJ18	#N/A	CVVSDRGSTLGRLYF	1	15	TRBV25-1	#N/A	CASSRQTTSSGNEQFF	1	16	CVVSDRGSTLGRLYF_CASSRQTTSSGNEQFF
SC319_1_GGCTCGAAGGATGGAA-1	SC319_1	TRAV10	#N/A	TRAJ18	#N/A	CVVSDRGSTLGRLYF	1	15	TRBV25-1	TRBV25-1	CASRGLAGGETQYF;CASSEGLEVKGPSSYNEQFF	2	34	CVVSDRGSTLGRLYF_CASRGLAGGETQYF;CASSEGLEVKGPSSYNEQFF
SC319_1_GGCTGGTCAAAGGCGT-1	SC319_1	TRAV10	#N/A	TRAJ18	#N/A	CVVSDRGSTLGRLYF	1	15	TRBV25-1	#N/A	CASSEGRGHEQYF	1	13	CVVSDRGSTLGRLYF_CASSEGRGHEQYF
SC319_1_GGCTGGTCATATACCG-1	SC319_1	TRAV10	#N/A	TRAJ18	#N/A	CVVSDRGSTLGRLYF	1	15	TRBV25-1	#N/A	CASSGTSGRKTQYF	1	14	CVVSDRGSTLGRLYF_CASSGTSGRKTQYF
SC319_1_GGCTGGTGTACCGGCT-1	SC319_1	TRAV10	#N/A	TRAJ18	#N/A	CVVSDRGSTLGRLYF	1	15	#N/A	#N/A	NA	1	0	CVVSDRGSTLGRLYF_NA
SC319_1_GGCTGGTTCAGCTGGC-1	SC319_1	TRAV10	#N/A	TRAJ18	#N/A	CVVSDRGSTLGRLYF	1	15	TRBV25-1	#N/A	CASSGAPGQGGNQPQHF	1	17	CVVSDRGSTLGRLYF_CASSGAPGQGGNQPQHF
SC319_1_GGCTGGTTCCATTCTA-1	SC319_1	TRAV10	#N/A	TRAJ18	#N/A	CVVSDRGSTLGRLYF	1	15	TRBV25-1	TRBV25-1	CASRLASTDTQYF;CASSGYQGLAGEETQYF	2	30	CVVSDRGSTLGRLYF_CASRLASTDTQYF;CASSGYQGLAGEETQYF
SC319_1_GGCTGGTTCGGAATCT-1	SC319_1	TRAV10	#N/A	TRAJ18	#N/A	CVVSDRGSTLGRLYF	1	15	#N/A	#N/A	NA	1	0	CVVSDRGSTLGRLYF_NA
SC319_1_GGCTGGTTCTGCTGCT-1	SC319_1	TRAV10	#N/A	TRAJ18	#N/A	CVVSDRGSTLGRLYF	1	15	TRBV25-1	#N/A	CASSGGLAGETQYF	1	14	CVVSDRGSTLGRLYF_CASSGGLAGETQYF
SC319_1_GGGAATGAGGCTCTTA-1	SC319_1	TRAV10	#N/A	TRAJ18	#N/A	CVVSDRGSTLGRLYF	1	15	TRBV25-1	#N/A	CASSDRETQYF	1	11	CVVSDRGSTLGRLYF_CASSDRETQYF
SC319_1_GGGAATGAGTATCTCG-1	SC319_1	TRAV10	#N/A	TRAJ18	#N/A	CVVSDRGSTLGRLYF	1	15	TRBV25-1	#N/A	CASSGGTGSNQPQHF	1	15	CVVSDRGSTLGRLYF_CASSGGTGSNQPQHF
SC319_1_GGGAATGCAGCTCGAC-1	SC319_1	TRAV10	#N/A	TRAJ18	#N/A	CVVSDRGSTLGRLYF	1	15	TRBV25-1	#N/A	CASSEAGESTDTQYF	1	15	CVVSDRGSTLGRLYF_CASSEAGESTDTQYF
SC319_1_GGGAATGGTCCAGTTA-1	SC319_1	TRAV10	#N/A	TRAJ18	#N/A	CVVSDRGSTLGRLYF	1	15	TRBV25-1	#N/A	CASSGETQYF	1	10	CVVSDRGSTLGRLYF_CASSGETQYF
SC319_1_GGGAATGTCAACTCTT-1	SC319_1	TRAV10	#N/A	TRAJ18	#N/A	CVVSDRGSTLGRLYF	1	15	TRBV25-1	#N/A	CASSKGGRSYNEQFF	1	15	CVVSDRGSTLGRLYF_CASSKGGRSYNEQFF
SC319_1_GGGAATGTCGCAAGCC-1	SC319_1	TRAV10	#N/A	TRAJ18	#N/A	CVVSDRGSTLGRLYF	1	15	TRBV25-1	#N/A	CASRDRVGTGELFF	1	14	CVVSDRGSTLGRLYF_CASRDRVGTGELFF
SC319_1_GGGACCTAGGGTCGAT-1	SC319_1	TRAV10	#N/A	TRAJ18	#N/A	CVVSDRGSTLGRLYF	1	15	#N/A	#N/A	NA	1	0	CVVSDRGSTLGRLYF_NA
SC319_1_GGGACCTTCTCCAGGG-1	SC319_1	TRAV10	#N/A	TRAJ18	#N/A	CVVSDRGSTLGRLYF	1	15	TRBV25-1	#N/A	CASSGTSGGADTQYF	1	15	CVVSDRGSTLGRLYF_CASSGTSGGADTQYF
SC319_1_GGGACCTTCTCTGAGA-1	SC319_1	TRAV10	#N/A	TRAJ18	#N/A	CVVSDRGSTLGRLYF	1	15	TRBV25-1	#N/A	CASSDSTDTQYF	1	12	CVVSDRGSTLGRLYF_CASSDSTDTQYF
SC319_1_GGGACCTTCTTCCTTC-1	SC319_1	TRAV10	#N/A	TRAJ18	#N/A	CVVSDRGSTLGRLYF	1	15	TRBV25-1	#N/A	CASSEGGADTQYF	1	13	CVVSDRGSTLGRLYF_CASSEGGADTQYF
SC319_1_GGGAGATAGAGACGAA-1	SC319_1	TRAV10	#N/A	TRAJ18	#N/A	CVVSDRGSTLGRLYF	1	15	TRBV25-1	#N/A	CASSGGLAGETQYF	1	14	CVVSDRGSTLGRLYF_CASSGGLAGETQYF
SC319_1_GGGAGATAGAGGGATA-1	SC319_1	TRAV10	#N/A	TRAJ18	#N/A	CVVSDRGSTLGRLYF	1	15	TRBV25-1	#N/A	CASSEHNEQFF	1	11	CVVSDRGSTLGRLYF_CASSEHNEQFF
SC319_1_GGGAGATAGTTGAGTA-1	SC319_1	TRAV10	#N/A	TRAJ18	#N/A	CVVSDRGSTLGRLYF	1	15	TRBV25-1	#N/A	CASSQNSGNTIYF	1	13	CVVSDRGSTLGRLYF_CASSQNSGNTIYF
SC319_1_GGGAGATTCCTGCAGG-1	SC319_1	TRAV10	#N/A	TRAJ18	#N/A	CVVSDRGSTLGRLYF	1	15	TRBV25-1	#N/A	CASSGGLAGETQYF	1	14	CVVSDRGSTLGRLYF_CASSGGLAGETQYF
SC319_1_GGGAGATTCGACGGAA-1	SC319_1	TRAV10	#N/A	TRAJ18	#N/A	CVVSDRGSTLGRLYF	1	15	TRBV25-1	#N/A	CASSEAGGTDTQYF	1	14	CVVSDRGSTLGRLYF_CASSEAGGTDTQYF
SC319_1_GGGATGAAGGATGTAT-1	SC319_1	TRAV10	#N/A	TRAJ18	#N/A	CVVSDRGSTLGRLYF	1	15	TRBV25-1	#N/A	CASSEGRGHEQYF	1	13	CVVSDRGSTLGRLYF_CASSEGRGHEQYF
SC319_1_GGGATGAAGTGCTGCC-1	SC319_1	TRAV10	#N/A	TRAJ18	#N/A	CVVSDRGSTLGRLYF	1	15	TRBV25-1	#N/A	CASSAQGQGGSGNTIYF	1	17	CVVSDRGSTLGRLYF_CASSAQGQGGSGNTIYF
SC319_1_GGGATGACAATCTGCA-1	SC319_1	TRAV10	#N/A	TRAJ18	#N/A	CVVSDRGSTLGRLYF	1	15	TRBV25-1	#N/A	CASSDKGQGNTEAFF	1	15	CVVSDRGSTLGRLYF_CASSDKGQGNTEAFF
SC319_1_GGGATGACAGCTCGCA-1	SC319_1	TRAV10	#N/A	TRAJ18	#N/A	CVVNDRGSTLGRLYF	1	15	TRBV25-1	#N/A	CASSDRSSSYNEQFF	1	15	CVVNDRGSTLGRLYF_CASSDRSSSYNEQFF
SC319_1_GGGATGAGTAGCGCAA-1	SC319_1	TRAV10	#N/A	TRAJ18	#N/A	CVVSDRGSTLGRLYF	1	15	TRBV25-1	#N/A	CASSGGDNQAFF	1	12	CVVSDRGSTLGRLYF_CASSGGDNQAFF
SC319_1_GGGATGAGTCAGGACA-1	SC319_1	TRAV10	#N/A	TRAJ18	#N/A	CVVSDRGSTLGRLYF	1	15	TRBV25-1	#N/A	CASSERTSGSTDTQYF	1	16	CVVSDRGSTLGRLYF_CASSERTSGSTDTQYF
SC319_1_GGGATGATCGTCCAGG-1	SC319_1	TRAV10	#N/A	TRAJ18	#N/A	CVVSDRGSTLGRLYF	1	15	TRBV25-1	#N/A	CASSEKYSNQPQHF	1	14	CVVSDRGSTLGRLYF_CASSEKYSNQPQHF
SC319_1_GGGCACTAGAAACCGC-1	SC319_1	TRAV10	#N/A	TRAJ18	#N/A	CVVIDRGSTLGRLYF	1	15	TRBV25-1	#N/A	CASSDFTGGDTQYF	1	14	CVVIDRGSTLGRLYF_CASSDFTGGDTQYF
SC319_1_GGGCACTAGATGAGAG-1	SC319_1	TRAV10	#N/A	TRAJ18	#N/A	CVVSDRGSTLGRLYF	1	15	#N/A	#N/A	NA	1	0	CVVSDRGSTLGRLYF_NA
SC319_1_GGGCACTAGGGCACTA-1	SC319_1	TRAV10	#N/A	TRAJ18	#N/A	CVVSDRGSTLGRLYF	1	15	TRBV25-1	#N/A	CASRDRGNYEQYF	1	13	CVVSDRGSTLGRLYF_CASRDRGNYEQYF
SC319_1_GGGCACTCAGGTCCAC-1	SC319_1	TRAV10	#N/A	TRAJ18	#N/A	CVVSDRGSTLGRLYF	1	15	TRBV25-1	#N/A	CASSQNSGNTIYF	1	13	CVVSDRGSTLGRLYF_CASSQNSGNTIYF
SC319_1_GGGCACTTCAACGGCC-1	SC319_1	TRAV10	#N/A	TRAJ18	#N/A	CVVTDRGSTLGRLYF	1	15	TRBV25-1	#N/A	CASSEFSGGNYDTQYF	1	16	CVVTDRGSTLGRLYF_CASSEFSGGNYDTQYF
SC319_1_GGGCACTTCATGTGGT-1	SC319_1	TRAV10	#N/A	TRAJ18	#N/A	CVVSDRGSTLGRLYF	1	15	TRBV25-1	#N/A	CASSGAPGQGGNQPQHF	1	17	CVVSDRGSTLGRLYF_CASSGAPGQGGNQPQHF
SC319_1_GGGCACTTCCGAACGC-1	SC319_1	TRAV10	#N/A	TRAJ18	#N/A	CVVSDRGSTLGRLYF	1	15	TRBV25-1	#N/A	CASSDQTSRGTGELFF	1	16	CVVSDRGSTLGRLYF_CASSDQTSRGTGELFF
SC319_1_GGGCACTTCGTTTGCC-1	SC319_1	TRAV10	#N/A	TRAJ18	#N/A	CVVSDRGSTLGRLYF	1	15	TRBV25-1	#N/A	CASSGAPGQGGNQPQHF	1	17	CVVSDRGSTLGRLYF_CASSGAPGQGGNQPQHF
SC319_1_GGGTCTGAGCTGAACG-1	SC319_1	TRAV10	#N/A	TRAJ18	#N/A	CVVSDRGSTLGRLYF	1	15	TRBV25-1	#N/A	CASSVPSTDTQYF	1	13	CVVSDRGSTLGRLYF_CASSVPSTDTQYF
SC319_1_GGGTCTGCATGTTGAC-1	SC319_1	TRAV10	#N/A	TRAJ18	#N/A	CVVSDRGSTLGRLYF	1	15	TRBV25-1	#N/A	CASSKRAYEQYF	1	12	CVVSDRGSTLGRLYF_CASSKRAYEQYF
SC319_1_GGGTCTGTCCCTTGTG-1	SC319_1	TRAV10	#N/A	TRAJ18	#N/A	CVVSDRGSTLGRLYF	1	15	TRBV25-1	#N/A	CASSERGNTIYF	1	12	CVVSDRGSTLGRLYF_CASSERGNTIYF
SC319_1_GGGTCTGTCCTCAATT-1	SC319_1	TRAV10	#N/A	TRAJ18	#N/A	CVVNDRGSTLGRLYF	1	15	TRBV25-1	#N/A	CASSEGLAGVSDTQYF	1	16	CVVNDRGSTLGRLYF_CASSEGLAGVSDTQYF
SC319_1_GGGTCTGTCGGCGGTT-1	SC319_1	TRAV10	#N/A	TRAJ18	#N/A	CVVSDRGSTLGRLYF	1	15	TRBV25-1	#N/A	CASSKGGRSYNEQFF	1	15	CVVSDRGSTLGRLYF_CASSKGGRSYNEQFF
SC319_1_GGGTTGCAGAAACGAG-1	SC319_1	TRAV10	#N/A	TRAJ18	#N/A	CVVSDRGSTLGRLYF	1	15	TRBV7-6	TRBV25-1	CASTARGGGLSSYEQYV;CASSESGPGRQETQYF	2	33	CVVSDRGSTLGRLYF_CASTARGGGLSSYEQYV;CASSESGPGRQETQYF
SC319_1_GGGTTGCCAGATGGGT-1	SC319_1	TRAV10	#N/A	TRAJ18	#N/A	CVVSDRGSTLGRLYF	1	15	TRBV25-1	#N/A	CASSESTGELFF	1	12	CVVSDRGSTLGRLYF_CASSESTGELFF
SC319_1_GGGTTGCGTCCGAACC-1	SC319_1	TRAV10	#N/A	TRAJ18	#N/A	CVVSDRGSTLGRLYF	1	15	#N/A	#N/A	NA	1	0	CVVSDRGSTLGRLYF_NA
SC319_1_GGGTTGCTCCGGCACA-1	SC319_1	TRAV10	#N/A	TRAJ18	#N/A	CVVSDRGSTLGRLYF	1	15	TRBV25-1	#N/A	CASSGGTGSNQPQHF	1	15	CVVSDRGSTLGRLYF_CASSGGTGSNQPQHF
SC319_1_GGTATTGCACAGACAG-1	SC319_1	TRAV10	#N/A	TRAJ18	#N/A	CVVSDRGSTLGRLYF	1	15	TRBV25-1	#N/A	CASSDTPTTGSQETQYF	1	17	CVVSDRGSTLGRLYF_CASSDTPTTGSQETQYF
SC319_1_GGTATTGCAGTAGAGC-1	SC319_1	TRAV10	#N/A	TRAJ18	#N/A	CVVSDRGSTLGRLYF	1	15	#N/A	#N/A	NA	1	0	CVVSDRGSTLGRLYF_NA
SC319_1_GGTATTGGTAAATGAC-1	SC319_1	TRAV10	#N/A	TRAJ18	#N/A	CVVSDRGSTLGRLYF	1	15	TRBV25-1	#N/A	CASSEGHSNQPQHF	1	14	CVVSDRGSTLGRLYF_CASSEGHSNQPQHF
SC319_1_GGTATTGGTAACGTTC-1	SC319_1	TRAV10	#N/A	TRAJ18	#N/A	CVVSDRGSTLGRLYF	1	15	TRBV25-1	#N/A	CASSDSTDTQYF	1	12	CVVSDRGSTLGRLYF_CASSDSTDTQYF
SC319_1_GGTATTGGTGGTACAG-1	SC319_1	TRAV10	#N/A	TRAJ18	#N/A	CVVSDRGSTLGRLYF	1	15	TRBV25-1	#N/A	CASSETATNEKLFF	1	14	CVVSDRGSTLGRLYF_CASSETATNEKLFF
SC319_1_GGTATTGTCTACCAGA-1	SC319_1	TRAV10	#N/A	TRAJ18	#N/A	CVVSDRGSTLGRLYF	1	15	TRBV25-1	#N/A	CASSEGYEQYF	1	11	CVVSDRGSTLGRLYF_CASSEGYEQYF
SC319_1_GGTGAAGAGAAACGCC-1	SC319_1	TRAV10	#N/A	TRAJ18	#N/A	CVVSDRGSTLGRLYF	1	15	TRBV25-1	#N/A	CASSKSPRRSQETQYF	1	16	CVVSDRGSTLGRLYF_CASSKSPRRSQETQYF
SC319_1_GGTGAAGAGGGTATCG-1	SC319_1	TRAV10	#N/A	TRAJ18	#N/A	CVVSDRGSTLGRLYF	1	15	TRBV25-1	#N/A	CASSDTDTQYF	1	11	CVVSDRGSTLGRLYF_CASSDTDTQYF
SC319_1_GGTGAAGGTAGCGTAG-1	SC319_1	TRAV10	#N/A	TRAJ18	#N/A	CVVSDRGSTLGRLYF	1	15	TRBV25-1	#N/A	CASSDPLGTDTQYF	1	14	CVVSDRGSTLGRLYF_CASSDPLGTDTQYF
SC319_1_GGTGCGTCAAACTGTC-1	SC319_1	TRAV10	#N/A	TRAJ18	#N/A	CVVSDRGSTLGRLYF	1	15	TRBV25-1	#N/A	CASSEGGGRTDTQYF	1	15	CVVSDRGSTLGRLYF_CASSEGGGRTDTQYF
SC319_1_GGTGCGTGTTTGTTGG-1	SC319_1	TRAV10	#N/A	TRAJ18	#N/A	CVVSDRGSTLGRLYF	1	15	#N/A	#N/A	NA	1	0	CVVSDRGSTLGRLYF_NA
SC319_1_GGTGCGTTCACTGGGC-1	SC319_1	TRAV10	#N/A	TRAJ18	#N/A	CVVSDRGSTLGRLYF	1	15	TRBV25-1	#N/A	CASRDRVGTGELFF	1	14	CVVSDRGSTLGRLYF_CASRDRVGTGELFF
SC319_1_GGTGCGTTCCACTCCA-1	SC319_1	TRAV10	#N/A	TRAJ18	#N/A	CVVSDRGSTLGRLYF	1	15	TRBV25-1	#N/A	CASSELNTEAFF	1	12	CVVSDRGSTLGRLYF_CASSELNTEAFF
SC319_1_GGTGTTACATCCGTGG-1	SC319_1	TRAV10	#N/A	TRAJ18	#N/A	CVVSDRGSTLGRLYF	1	15	#N/A	#N/A	NA	1	0	CVVSDRGSTLGRLYF_NA
SC319_1_GGTGTTACATGCTGGC-1	SC319_1	TRAV10	#N/A	TRAJ18	#N/A	CVVSDRGSTLGRLYF	1	15	TRBV25-1	#N/A	CASTGTGVSPLHF	1	13	CVVSDRGSTLGRLYF_CASTGTGVSPLHF
SC319_1_GGTGTTAGTCAACATC-1	SC319_1	TRAV10	#N/A	TRAJ18	#N/A	CVVSDRGSTLGRLYF	1	15	TRBV25-1	#N/A	CASSNGGGNQPQHF	1	14	CVVSDRGSTLGRLYF_CASSNGGGNQPQHF
SC319_1_GGTGTTAGTTATGTGC-1	SC319_1	TRAV10	#N/A	TRAJ18	#N/A	CVVSDRGSTLGRLYF	1	15	TRBV25-1	#N/A	CASSEVEQFF	1	10	CVVSDRGSTLGRLYF_CASSEVEQFF
SC319_1_GGTGTTATCGGTGTTA-1	SC319_1	TRAV10	#N/A	TRAJ18	#N/A	CVVSDRGSTLGRLYF	1	15	TRBV25-1	#N/A	CASSERGPETQYF	1	13	CVVSDRGSTLGRLYF_CASSERGPETQYF
SC319_1_GGTGTTATCTGTGCAA-1	SC319_1	TRAV10	#N/A	TRAJ18	#N/A	CVVSDRGSTLGRLYF	1	15	TRBV25-1	#N/A	CASSEIDRRGLGSQYF	1	16	CVVSDRGSTLGRLYF_CASSEIDRRGLGSQYF
SC319_1_GGTGTTATCTTGAGAC-1	SC319_1	TRAV10	#N/A	TRAJ18	#N/A	CVVSDRGSTLGRLYF	1	15	TRBV25-1	#N/A	CASRSTSGSEETQYF	1	15	CVVSDRGSTLGRLYF_CASRSTSGSEETQYF
SC319_1_GTAACGTAGCGAGAAA-1	SC319_1	TRAV10	#N/A	TRAJ18	#N/A	CVVSDRGSTLGRLYF	1	15	TRBV25-1	#N/A	CASSDRGNQPQHF	1	13	CVVSDRGSTLGRLYF_CASSDRGNQPQHF
SC319_1_GTAACGTAGCGATGAC-1	SC319_1	TRAV10	#N/A	TRAJ18	#N/A	CVVSDRGSTLGRLYF	1	15	TRBV25-1	#N/A	CASSHLNTEAFF	1	12	CVVSDRGSTLGRLYF_CASSHLNTEAFF
SC319_1_GTAACGTAGGATTCGG-1	SC319_1	TRAV10	#N/A	TRAJ18	#N/A	CVVSDRGSTLGRLYF	1	15	TRBV7-6	TRBV25-1	CASTARGGGLSSYEQYV;CASSESGPGRQETQYF	2	33	CVVSDRGSTLGRLYF_CASTARGGGLSSYEQYV;CASSESGPGRQETQYF
SC319_1_GTAACGTAGTACGTTC-1	SC319_1	TRAV10	#N/A	TRAJ18	#N/A	CVVSDRGSTLGRLYF	1	15	TRBV25-1	#N/A	CASSEKYSNQPQHF	1	14	CVVSDRGSTLGRLYF_CASSEKYSNQPQHF
SC319_1_GTAACGTAGTGACATA-1	SC319_1	TRAV10	#N/A	TRAJ18	#N/A	CVVSDRGSTLGRLYF	1	15	TRBV25-1	#N/A	CASSQRVSYEQYF	1	13	CVVSDRGSTLGRLYF_CASSQRVSYEQYF
SC319_1_GTAACGTAGTTACCCA-1	SC319_1	TRAV10	#N/A	TRAJ18	#N/A	CVVSDRGSTLGRLYF	1	15	TRBV25-1	#N/A	CASRDRVGTGELFF	1	14	CVVSDRGSTLGRLYF_CASRDRVGTGELFF
SC319_1_GTAACGTCAAGACGTG-1	SC319_1	TRAV10	#N/A	TRAJ18	#N/A	CVVSDRGSTLGRLYF	1	15	TRBV25-1	#N/A	CASTLTRSGTQYF	1	13	CVVSDRGSTLGRLYF_CASTLTRSGTQYF
SC319_1_GTAACGTCACGGCTAC-1	SC319_1	TRAV10	#N/A	TRAJ18	#N/A	CVVSDRGSTLGRLYF	1	15	TRBV25-1	#N/A	CASSHLNTEAFF	1	12	CVVSDRGSTLGRLYF_CASSHLNTEAFF
SC319_1_GTAACGTCATGGTAGG-1	SC319_1	TRAV10	#N/A	TRAJ18	#N/A	CVVSDRGSTLGRLYF	1	15	TRBV25-1	#N/A	CASSVRGQGAETQYF	1	15	CVVSDRGSTLGRLYF_CASSVRGQGAETQYF
SC319_1_GTAACGTGTAGGGACT-1	SC319_1	TRAV10	#N/A	TRAJ18	#N/A	CVVSDRGSTLGRLYF	1	15	#N/A	#N/A	NA	1	0	CVVSDRGSTLGRLYF_NA
SC319_1_GTAACGTTCACCTCGT-1	SC319_1	TRAV10	#N/A	TRAJ18	#N/A	CVVIDRGSTLGRLYF	1	15	TRBV25-1	#N/A	CASSEQTSAYNEQFF	1	15	CVVIDRGSTLGRLYF_CASSEQTSAYNEQFF
SC319_1_GTAACTGAGAGTCTGG-1	SC319_1	TRAV10	#N/A	TRAJ18	#N/A	CVVSDRGSTLGRLYF	1	15	TRBV25-1	TRBV6-4	CASSESGGWNNEQFF;CASSDSRTGGTEAFF	2	30	CVVSDRGSTLGRLYF_CASSESGGWNNEQFF;CASSDSRTGGTEAFF
SC319_1_GTAACTGAGATGCGAC-1	SC319_1	TRAV10	#N/A	TRAJ18	#N/A	CVVSDRGSTLGRLYF	1	15	TRBV25-1	#N/A	CASSELGSNQPQHF	1	14	CVVSDRGSTLGRLYF_CASSELGSNQPQHF
SC319_1_GTAACTGCAACGATCT-1	SC319_1	TRAV10	#N/A	TRAJ18	#N/A	CVVSDRGSTLGRLYF	1	15	TRBV25-1	#N/A	CASSGAATNEKLFF	1	14	CVVSDRGSTLGRLYF_CASSGAATNEKLFF
SC319_1_GTAACTGGTAGCTAAA-1	SC319_1	TRAV10	#N/A	TRAJ18	#N/A	CVVTDRGSTLGRLYF	1	15	TRBV25-1	#N/A	CASSEFSGGNYDTQYF	1	16	CVVTDRGSTLGRLYF_CASSEFSGGNYDTQYF
SC319_1_GTAACTGGTGCTAGCC-1	SC319_1	TRAV10	#N/A	TRAJ18	#N/A	CVVSDRGSTLGRLYF	1	15	#N/A	#N/A	NA	1	0	CVVSDRGSTLGRLYF_NA
SC319_1_GTAACTGGTTTAGCTG-1	SC319_1	TRAV10	#N/A	TRAJ18	#N/A	CVVSDRGSTLGRLYF	1	15	TRBV25-1	#N/A	CASSERGGQETQYF	1	14	CVVSDRGSTLGRLYF_CASSERGGQETQYF
SC319_1_GTACGTAAGGCATTGG-1	SC319_1	TRAV10	#N/A	TRAJ18	#N/A	CVVSDRGSTLGRLYF	1	15	TRBV25-1	#N/A	CASTGTGVSPLHF	1	13	CVVSDRGSTLGRLYF_CASTGTGVSPLHF
SC319_1_GTACGTAAGGGAAACA-1	SC319_1	TRAV10	#N/A	TRAJ18	#N/A	CVVSDRGSTLGRLYF	1	15	TRBV25-1	#N/A	CASSGTSGRKTQYF	1	14	CVVSDRGSTLGRLYF_CASSGTSGRKTQYF
SC319_1_GTACGTACAAGGTTTC-1	SC319_1	TRAV10	#N/A	TRAJ18	#N/A	CVVSDRGSTLGRLYF	1	15	TRBV25-1	#N/A	CASTGTGVSPLHF	1	13	CVVSDRGSTLGRLYF_CASTGTGVSPLHF
SC319_1_GTACGTAGTCAAAGCG-1	SC319_1	TRAV10	#N/A	TRAJ18	#N/A	CVVSDRGSTLGRLYF	1	15	TRBV25-1	#N/A	CASSGRTSGVRDTQYF	1	16	CVVSDRGSTLGRLYF_CASSGRTSGVRDTQYF
SC319_1_GTACGTATCATCTGCC-1	SC319_1	TRAV10	#N/A	TRAJ18	#N/A	CVVSDRGSTLGRLYF	1	15	TRBV25-1	#N/A	CASSNGRYEQYF	1	12	CVVSDRGSTLGRLYF_CASSNGRYEQYF
SC319_1_GTACGTATCTCTGTCG-1	SC319_1	TRAV10	#N/A	TRAJ18	#N/A	CVVSDRGSTLGRLYF	1	15	TRBV25-1	#N/A	CASSEWDRVGNTIYF	1	15	CVVSDRGSTLGRLYF_CASSEWDRVGNTIYF
SC319_1_GTACTCCCAAGGCTCC-1	SC319_1	TRAV10	#N/A	TRAJ18	#N/A	CVVNDRGSTLGRLYF	1	15	TRBV25-1	#N/A	CASSEGLAGVSDTQYF	1	16	CVVNDRGSTLGRLYF_CASSEGLAGVSDTQYF
SC319_1_GTACTCCCACTACAGT-1	SC319_1	TRAV10	#N/A	TRAJ18	#N/A	CVVTDRGSTLGRLYF	1	15	TRBV25-1	#N/A	CASSESRGYNEQFF	1	14	CVVTDRGSTLGRLYF_CASSESRGYNEQFF
SC319_1_GTACTCCGTAGTGAAT-1	SC319_1	TRAV10	#N/A	TRAJ18	#N/A	CVVSDRGSTLGRLYF	1	15	TRBV25-1	#N/A	CASSDNRHSGNTIYF	1	15	CVVSDRGSTLGRLYF_CASSDNRHSGNTIYF
SC319_1_GTACTCCTCAGCTCTC-1	SC319_1	TRAV10	#N/A	TRAJ18	#N/A	CVVSDRGSTLGRLYF	1	15	#N/A	#N/A	NA	1	0	CVVSDRGSTLGRLYF_NA
SC319_1_GTACTTTGTGGTCTCG-1	SC319_1	TRAV10	#N/A	TRAJ18	#N/A	CVVSDRGSTLGRLYF	1	15	TRBV25-1	#N/A	CASRPFSTGGQETQYF	1	16	CVVSDRGSTLGRLYF_CASRPFSTGGQETQYF
SC319_1_GTACTTTGTTCATGGT-1	SC319_1	TRAV10	#N/A	TRAJ18	#N/A	CVVSDRGSTLGRLYF	1	15	TRBV25-1	#N/A	CASSGGQLNQPQHF	1	14	CVVSDRGSTLGRLYF_CASSGGQLNQPQHF
SC319_1_GTACTTTTCTCATTCA-1	SC319_1	TRAV10	#N/A	TRAJ18	#N/A	CVVSDRGSTLGRLYF	1	15	TRBV25-1	#N/A	CASSPSRGSTDTQYF	1	15	CVVSDRGSTLGRLYF_CASSPSRGSTDTQYF
SC319_1_GTACTTTTCTGCGACG-1	SC319_1	TRAV10	#N/A	TRAJ18	#N/A	CVVSDRGSTLGRLYF	1	15	TRBV25-1	TRBV25-1	CASSPRLEDEQFF;CASSEKSSNQPQHF	2	27	CVVSDRGSTLGRLYF_CASSPRLEDEQFF;CASSEKSSNQPQHF
SC319_1_GTAGGCCAGATCGATA-1	SC319_1	TRAV10	#N/A	TRAJ18	#N/A	CVVSDRGSTLGRLYF	1	15	TRBV25-1	#N/A	CASSDSSYEQYF	1	12	CVVSDRGSTLGRLYF_CASSDSSYEQYF
SC319_1_GTAGGCCGTACCATCA-1	SC319_1	TRAV10	#N/A	TRAJ18	#N/A	CVVSDRGSTLGRLYF	1	15	TRBV25-1	#N/A	CASSDPGTASYEQYF	1	15	CVVSDRGSTLGRLYF_CASSDPGTASYEQYF
SC319_1_GTAGGCCGTTCTCATT-1	SC319_1	TRAV10	#N/A	TRAJ18	#N/A	CVVSDRGSTLGRLYF	1	15	TRBV25-1	#N/A	CASSVQGAPEETQYF	1	15	CVVSDRGSTLGRLYF_CASSVQGAPEETQYF
SC319_1_GTAGTCAAGCAGACTG-1	SC319_1	TRAV10	#N/A	TRAJ18	#N/A	CVVSDRGSTLGRLYF	1	15	TRBV25-1	#N/A	CASSEKYSNQPQHF	1	14	CVVSDRGSTLGRLYF_CASSEKYSNQPQHF
SC319_1_GTAGTCAAGCAGGCTA-1	SC319_1	TRAV10	#N/A	TRAJ18	#N/A	CVVSDRGSTLGRLYF	1	15	TRBV25-1	#N/A	CASSSSGANVLTF	1	13	CVVSDRGSTLGRLYF_CASSSSGANVLTF
SC319_1_GTAGTCAGTCAGTGGA-1	SC319_1	TRAV10	#N/A	TRAJ18	#N/A	CVVSDRGSTLGRLYF	1	15	TRBV25-1	#N/A	CASSERGYSNQPQHF	1	15	CVVSDRGSTLGRLYF_CASSERGYSNQPQHF
SC319_1_GTAGTCAGTTGAACTC-1	SC319_1	TRAV10	#N/A	TRAJ18	#N/A	CVVSDRGSTLGRLYF	1	15	TRBV25-1	#N/A	CASSEGLEVKGPSSYNEQFF	1	20	CVVSDRGSTLGRLYF_CASSEGLEVKGPSSYNEQFF
SC319_1_GTATCTTAGCCACCTG-1	SC319_1	TRAV10	#N/A	TRAJ18	#N/A	CVVSDRGSTLGRLYF	1	15	TRBV25-1	#N/A	CASSERTSGSTDTQYF	1	16	CVVSDRGSTLGRLYF_CASSERTSGSTDTQYF
SC319_1_GTATCTTAGGGCATGT-1	SC319_1	TRAV10	#N/A	TRAJ18	#N/A	CVVNDRGSTLGRLYF	1	15	TRBV25-1	#N/A	CASSEGLAGVSDTQYF	1	16	CVVNDRGSTLGRLYF_CASSEGLAGVSDTQYF
SC319_1_GTATCTTAGTGGGATC-1	SC319_1	TRAV10	#N/A	TRAJ18	#N/A	CVVSDRGSTLGRLYF	1	15	TRBV25-1	#N/A	CASSESGGSLAKNIQYF	1	17	CVVSDRGSTLGRLYF_CASSESGGSLAKNIQYF
SC319_1_GTATCTTCAAGAAAGG-1	SC319_1	TRAV10	#N/A	TRAJ18	#N/A	CVVSDRGSTLGRLYF	1	15	TRBV25-1	#N/A	CASSGTSGSTDTQYF	1	15	CVVSDRGSTLGRLYF_CASSGTSGSTDTQYF
SC319_1_GTATCTTCAAGTTCTG-1	SC319_1	TRAV10	#N/A	TRAJ18	#N/A	CVVSDRGSTLGRLYF	1	15	TRBV25-1	#N/A	CASSESNEQFF	1	11	CVVSDRGSTLGRLYF_CASSESNEQFF
SC319_1_GTATCTTGTATCAGTC-1	SC319_1	TRAV10	TRAV8-2	TRAJ18	TRAJ9	CVVSDRGSTLGRLYF;CVVSNTGGFKTIF	2	28	TRBV25-1	#N/A	CASSDRGGNTIYF	1	13	CVVSDRGSTLGRLYF;CVVSNTGGFKTIF_CASSDRGGNTIYF
SC319_1_GTATCTTGTTATGTGC-1	SC319_1	TRAV10	#N/A	TRAJ18	#N/A	CVVSDRGSTLGRLYF	1	15	TRBV25-1	#N/A	CASSSGRAYEQYF	1	13	CVVSDRGSTLGRLYF_CASSSGRAYEQYF
SC319_1_GTATCTTGTTCTCATT-1	SC319_1	TRAV10	#N/A	TRAJ18	#N/A	CVVSDRGSTLGRLYF	1	15	TRBV25-1	#N/A	CASSEQGGEKLFF	1	13	CVVSDRGSTLGRLYF_CASSEQGGEKLFF
SC319_1_GTATCTTTCCGTTGTC-1	SC319_1	TRAV10	#N/A	TRAJ18	#N/A	CVVSDRGSTLGRLYF	1	15	TRBV25-1	#N/A	CASSEAGGTDTQYF	1	14	CVVSDRGSTLGRLYF_CASSEAGGTDTQYF
SC319_1_GTATCTTTCGCCAGCA-1	SC319_1	TRAV10	#N/A	TRAJ18	#N/A	CVVSDRGSTLGRLYF	1	15	TRBV25-1	#N/A	CASRTSGRLNEQYF	1	14	CVVSDRGSTLGRLYF_CASRTSGRLNEQYF
SC319_1_GTATTCTAGTGAACAT-1	SC319_1	TRAV10	#N/A	TRAJ18	#N/A	CVVSDRGSTLGRLYF	1	15	TRBV25-1	#N/A	CASSEYERGQGGAGELFF	1	18	CVVSDRGSTLGRLYF_CASSEYERGQGGAGELFF
SC319_1_GTATTCTCACCTGGTG-1	SC319_1	TRAV10	#N/A	TRAJ18	#N/A	CVVSDRGSTLGRLYF	1	15	TRBV25-1	#N/A	CASSEPASGGSYNEQFF	1	17	CVVSDRGSTLGRLYF_CASSEPASGGSYNEQFF
SC319_1_GTATTCTCATATACCG-1	SC319_1	TRAV10	#N/A	TRAJ18	#N/A	CVVSDRGSTLGRLYF	1	15	TRBV25-1	#N/A	CASSEGKGTDTQYF	1	14	CVVSDRGSTLGRLYF_CASSEGKGTDTQYF
SC319_1_GTATTCTGTATCGCAT-1	SC319_1	TRAV10	#N/A	TRAJ18	#N/A	CVVSDRGSTLGRLYF	1	15	TRBV25-1	#N/A	CASSDPLGTDTQYF	1	14	CVVSDRGSTLGRLYF_CASSDPLGTDTQYF
SC319_1_GTATTCTTCCCGACTT-1	SC319_1	TRAV10	#N/A	TRAJ18	#N/A	CVVSDRGSTLGRLYF	1	15	TRBV25-1	#N/A	CASSSGTGGRRAFF	1	14	CVVSDRGSTLGRLYF_CASSSGTGGRRAFF
SC319_1_GTATTCTTCCTGTAGA-1	SC319_1	TRAV10	#N/A	TRAJ18	#N/A	CVVSDRGSTLGRLYF	1	15	TRBV25-1	#N/A	CASSDRQGNTDTQYF	1	15	CVVSDRGSTLGRLYF_CASSDRQGNTDTQYF
SC319_1_GTCAAGTAGACGCTTT-1	SC319_1	TRAV10	#N/A	TRAJ18	#N/A	CVVSDRGSTLGRLYF	1	15	TRBV25-1	#N/A	CASSSGRAYEQYF	1	13	CVVSDRGSTLGRLYF_CASSSGRAYEQYF
SC319_1_GTCAAGTAGCGATGAC-1	SC319_1	TRAV10	#N/A	TRAJ18	#N/A	CVVSDRGSTLGRLYF	1	15	TRBV25-1	#N/A	CASSDTPTTGSQETQYF	1	17	CVVSDRGSTLGRLYF_CASSDTPTTGSQETQYF
SC319_1_GTCAAGTCACCATCCT-1	SC319_1	TRAV10	#N/A	TRAJ18	#N/A	CVVSDRGSTLGRLYF	1	15	TRBV25-1	#N/A	CASSEGTTDTQYF	1	13	CVVSDRGSTLGRLYF_CASSEGTTDTQYF
SC319_1_GTCAAGTTCGAATCCA-1	SC319_1	TRAV10	#N/A	TRAJ18	#N/A	CVVSDRGSTLGRLYF	1	15	TRBV25-1	#N/A	CASSGTSGRKTQYF	1	14	CVVSDRGSTLGRLYF_CASSGTSGRKTQYF
SC319_1_GTCACAAAGTCTTGCA-1	SC319_1	TRAV10	#N/A	TRAJ18	#N/A	CVVSDRGSTLGRLYF	1	15	TRBV25-1	#N/A	CASSGPSHTQYF	1	12	CVVSDRGSTLGRLYF_CASSGPSHTQYF
SC319_1_GTCACGGAGGCTAGGT-1	SC319_1	TRAV10	#N/A	TRAJ18	#N/A	CVVSDRGSTLGRLYF	1	15	#N/A	#N/A	NA	1	0	CVVSDRGSTLGRLYF_NA
SC319_1_GTCACGGCACCTATCC-1	SC319_1	TRAV10	#N/A	TRAJ18	#N/A	CVVSDRGSTLGRLYF	1	15	TRBV25-1	#N/A	CASSGTSGGTDTQYF	1	15	CVVSDRGSTLGRLYF_CASSGTSGGTDTQYF
SC319_1_GTCACGGGTAACGCGA-1	SC319_1	TRAV10	#N/A	TRAJ18	#N/A	CVVSDRGSTLGRLYF	1	15	TRBV25-1	#N/A	CASSSGRAYEQYF	1	13	CVVSDRGSTLGRLYF_CASSSGRAYEQYF
SC319_1_GTCACGGGTACTTCTT-1	SC319_1	TRAV10	#N/A	TRAJ18	#N/A	CVVSDRGSTLGRLYF	1	15	TRBV25-1	#N/A	CASRDRVGTGELFF	1	14	CVVSDRGSTLGRLYF_CASRDRVGTGELFF
SC319_1_GTCACGGTCTTGTCAT-1	SC319_1	TRAV10	#N/A	TRAJ18	#N/A	CVVSDRGSTLGRLYF	1	15	#N/A	#N/A	NA	1	0	CVVSDRGSTLGRLYF_NA
SC319_1_GTCATTTAGTGTACCT-1	SC319_1	TRAV10	#N/A	TRAJ18	#N/A	CVVSDRGSTLGRLYF	1	15	TRBV25-1	#N/A	CASSETLATLTDTQYF	1	16	CVVSDRGSTLGRLYF_CASSETLATLTDTQYF
SC319_1_GTCATTTGTCTCTTAT-1	SC319_1	TRAV10	#N/A	TRAJ18	#N/A	CVVSDRGSTLGRLYF	1	15	TRBV25-1	#N/A	CASSEYRGNTGELFF	1	15	CVVSDRGSTLGRLYF_CASSEYRGNTGELFF
SC319_1_GTCATTTGTTGGTGGA-1	SC319_1	TRAV10	#N/A	TRAJ18	#N/A	CVVSDRGSTLGRLYF	1	15	TRBV25-1	TRBV25-1	CASSHSAKNIQYF;CASSGSAGVAHDTQYF	2	29	CVVSDRGSTLGRLYF_CASSHSAKNIQYF;CASSGSAGVAHDTQYF
SC319_1_GTCATTTTCCCATTAT-1	SC319_1	TRAV10	#N/A	TRAJ18	#N/A	CVVSDRGSTLGRLYF	1	15	TRBV25-1	#N/A	CASSEYTGHTEAFF	1	14	CVVSDRGSTLGRLYF_CASSEYTGHTEAFF
SC319_1_GTCATTTTCTAACGGT-1	SC319_1	TRAV10	#N/A	TRAJ18	#N/A	CVVSDRGSTLGRLYF	1	15	TRBV25-1	#N/A	CASSGTSGRKTQYF	1	14	CVVSDRGSTLGRLYF_CASSGTSGRKTQYF
SC319_1_GTCCTCACACTTCGAA-1	SC319_1	TRAV10	#N/A	TRAJ18	#N/A	CVVSDRGSTLGRLYF	1	15	TRBV25-1	#N/A	CASSNGLAKNIQYF	1	14	CVVSDRGSTLGRLYF_CASSNGLAKNIQYF
SC319_1_GTCCTCAGTAGGGTAC-1	SC319_1	TRAV10	#N/A	TRAJ18	#N/A	CVVSDRGSTLGRLYF	1	15	TRBV25-1	#N/A	CASSDGGFETQYF	1	13	CVVSDRGSTLGRLYF_CASSDGGFETQYF
SC319_1_GTCCTCAGTTAGGGTG-1	SC319_1	TRAV10	#N/A	TRAJ18	#N/A	CVVSDRGSTLGRLYF	1	15	TRBV25-1	#N/A	CASSAGTGGNQPQHF	1	15	CVVSDRGSTLGRLYF_CASSAGTGGNQPQHF
SC319_1_GTCCTCATCGAATGGG-1	SC319_1	TRAV10	#N/A	TRAJ18	#N/A	CVVSDRGSTLGRLYF	1	15	TRBV25-1	#N/A	CASSSPEAGGSTDTQYF	1	17	CVVSDRGSTLGRLYF_CASSSPEAGGSTDTQYF
SC319_1_GTCCTCATCTGGCGTG-1	SC319_1	TRAV10	#N/A	TRAJ18	#N/A	CVVSDRGSTLGRLYF	1	15	TRBV25-1	#N/A	CASLEQNIQYF	1	11	CVVSDRGSTLGRLYF_CASLEQNIQYF
SC319_1_GTCGGGTAGTTGCAGG-1	SC319_1	TRAV10	#N/A	TRAJ18	#N/A	CVVSDRGSTLGRLYF	1	15	TRBV25-1	#N/A	CASSEYTDTQYF	1	12	CVVSDRGSTLGRLYF_CASSEYTDTQYF
SC319_1_GTCGGGTCAATGACCT-1	SC319_1	TRAV10	#N/A	TRAJ18	#N/A	CVVSDRGSTLGRLYF	1	15	TRBV25-1	#N/A	CASSERGYSNQPQHF	1	15	CVVSDRGSTLGRLYF_CASSERGYSNQPQHF
SC319_1_GTCGGGTCACAACTGT-1	SC319_1	TRAV10	#N/A	TRAJ18	#N/A	CVVSDRGSTLGRLYF	1	15	TRBV25-1	#N/A	CASSESAINEKLFF	1	14	CVVSDRGSTLGRLYF_CASSESAINEKLFF
SC319_1_GTCGGGTGTCAATGTC-1	SC319_1	TRAV10	#N/A	TRAJ18	#N/A	CVVSDRGSTLGRLYF	1	15	TRBV25-1	#N/A	CASRDRVGTGELFF	1	14	CVVSDRGSTLGRLYF_CASRDRVGTGELFF
SC319_1_GTCGGGTGTCGCCATG-1	SC319_1	TRAV10	#N/A	TRAJ18	#N/A	CVVSDRGSTLGRLYF	1	15	TRBV25-1	#N/A	CASSEDRDSNQPQHF	1	15	CVVSDRGSTLGRLYF_CASSEDRDSNQPQHF
SC319_1_GTCGGGTTCCATGCTC-1	SC319_1	TRAV10	#N/A	TRAJ18	#N/A	CVVSDRGSTLGRLYF	1	15	TRBV25-1	#N/A	CASSEVEQFF	1	10	CVVSDRGSTLGRLYF_CASSEVEQFF
SC319_1_GTCGTAAAGCTGAAAT-1	SC319_1	TRAV10	#N/A	TRAJ18	#N/A	CVVSDRGSTLGRLYF	1	15	TRBV25-1	#N/A	CASSEYEGQGAGSYNEQFF	1	19	CVVSDRGSTLGRLYF_CASSEYEGQGAGSYNEQFF
SC319_1_GTCGTAAAGGTTCCTA-1	SC319_1	TRAV10	#N/A	TRAJ18	#N/A	CVVSDRGSTLGRLYF	1	15	TRBV25-1	#N/A	CASSGPGGDFNQPQHF	1	16	CVVSDRGSTLGRLYF_CASSGPGGDFNQPQHF
SC319_1_GTCGTAAGTCTCATCC-1	SC319_1	TRAV10	#N/A	TRAJ18	#N/A	CVVSDRGSTLGRLYF	1	15	TRBV25-1	#N/A	CASSGGDNQAFF	1	12	CVVSDRGSTLGRLYF_CASSGGDNQAFF
SC319_1_GTCGTAAGTTAAGTAG-1	SC319_1	TRAV10	#N/A	TRAJ18	#N/A	CVVSDRGSTLGRLYF	1	15	TRBV25-1	#N/A	CASTGTGVSPLHF	1	13	CVVSDRGSTLGRLYF_CASTGTGVSPLHF
SC319_1_GTCGTAATCTCTTGAT-1	SC319_1	TRAV10	#N/A	TRAJ18	#N/A	CVVSDRGSTLGRLYF	1	15	TRBV25-1	#N/A	CASSESGPGRQETQYF	1	16	CVVSDRGSTLGRLYF_CASSESGPGRQETQYF
SC319_1_GTCTCGTAGACGCAAC-1	SC319_1	TRAV10	#N/A	TRAJ18	#N/A	CVVSDRGSTLGRLYF	1	15	TRBV25-1	#N/A	CASSKGGRSYNEQFF	1	15	CVVSDRGSTLGRLYF_CASSKGGRSYNEQFF
SC319_1_GTCTCGTGTATTCTCT-1	SC319_1	TRAV10	#N/A	TRAJ18	#N/A	CVVSDRGSTLGRLYF	1	15	TRBV25-1	#N/A	CASISGGSYNEQFF	1	14	CVVSDRGSTLGRLYF_CASISGGSYNEQFF
SC319_1_GTCTCGTGTCTCTCGT-1	SC319_1	TRAV10	#N/A	TRAJ18	#N/A	CVVSDRGSTLGRLYF	1	15	TRBV25-1	#N/A	CASSDRQGNTDTQYF	1	15	CVVSDRGSTLGRLYF_CASSDRQGNTDTQYF
SC319_1_GTCTCGTGTGGTCCGT-1	SC319_1	TRAV10	#N/A	TRAJ18	#N/A	CVVSDRGSTLGRLYF	1	15	TRBV25-1	#N/A	CASRDRGDNEQFF	1	13	CVVSDRGSTLGRLYF_CASRDRGDNEQFF
SC319_1_GTCTCGTGTTTGTTTC-1	SC319_1	TRAV10	#N/A	TRAJ18	#N/A	CVVKDRGSTLGRLYF	1	15	TRBV25-1	#N/A	CASSEFGPGRVEQFF	1	15	CVVKDRGSTLGRLYF_CASSEFGPGRVEQFF
SC319_1_GTCTCGTTCCTAAGTG-1	SC319_1	TRAV10	#N/A	TRAJ18	#N/A	CVVSDRGSTLGRLYF	1	15	TRBV25-1	#N/A	CASSESGPGRQETQYF	1	16	CVVSDRGSTLGRLYF_CASSESGPGRQETQYF
SC319_1_GTCTTCGAGCGTGAAC-1	SC319_1	TRAV10	#N/A	TRAJ18	#N/A	CVVSDRGSTLGRLYF	1	15	TRBV25-1	#N/A	CASSDRQGNTDTQYF	1	15	CVVSDRGSTLGRLYF_CASSDRQGNTDTQYF
SC319_1_GTCTTCGCAATTCCTT-1	SC319_1	TRAV10	#N/A	TRAJ18	#N/A	CVVSDRGSTLGRLYF	1	15	TRBV25-1	#N/A	CASSDRTSGRNEQFF	1	15	CVVSDRGSTLGRLYF_CASSDRTSGRNEQFF
SC319_1_GTCTTCGCATCCCATC-1	SC319_1	TRAV10	#N/A	TRAJ18	#N/A	CVVSDRGSTLGRLYF	1	15	TRBV25-1	#N/A	CASSESSGGRNEQFF	1	15	CVVSDRGSTLGRLYF_CASSESSGGRNEQFF
SC319_1_GTCTTCGGTTGAGTTC-1	SC319_1	TRAV10	#N/A	TRAJ18	#N/A	CVVSDRGSTLGRLYF	1	15	TRBV25-1	TRBV25-1	CASSEFGTGTSYEQYF;CASSGTAKNIQYF	2	29	CVVSDRGSTLGRLYF_CASSEFGTGTSYEQYF;CASSGTAKNIQYF
SC319_1_GTGAAGGAGACTAGAT-1	SC319_1	TRAV10	#N/A	TRAJ18	#N/A	CVVSDRGSTLGRLYF	1	15	TRBV25-1	#N/A	CASRGLAGGETQYF	1	14	CVVSDRGSTLGRLYF_CASRGLAGGETQYF
SC319_1_GTGAAGGGTATAATGG-1	SC319_1	TRAV10	#N/A	TRAJ18	#N/A	CVVSDRGSTLGRLYF	1	15	#N/A	#N/A	NA	1	0	CVVSDRGSTLGRLYF_NA
SC319_1_GTGAAGGGTCAGAGGT-1	SC319_1	TRAV10	#N/A	TRAJ18	#N/A	CVVSDRGSTLGRLYF	1	15	TRBV25-1	#N/A	CASSDREGQPQHF	1	13	CVVSDRGSTLGRLYF_CASSDREGQPQHF
SC319_1_GTGAAGGGTCAGATAA-1	SC319_1	TRAV10	#N/A	TRAJ18	#N/A	CVVSDRGSTLGRLYF	1	15	TRBV25-1	#N/A	CASSEGHSNQPQHF	1	14	CVVSDRGSTLGRLYF_CASSEGHSNQPQHF
SC319_1_GTGAAGGTCTGCTGTC-1	SC319_1	TRAV10	#N/A	TRAJ18	#N/A	CVVSDRGSTLGRLYF	1	15	TRBV25-1	#N/A	CASSEGYEQYF	1	11	CVVSDRGSTLGRLYF_CASSEGYEQYF
SC319_1_GTGCAGCAGGATGGTC-1	SC319_1	TRAV10	#N/A	TRAJ18	#N/A	CVVSDRGSTLGRLYF	1	15	#N/A	#N/A	NA	1	0	CVVSDRGSTLGRLYF_NA
SC319_1_GTGCAGCGTAGGACAC-1	SC319_1	TRAV10	#N/A	TRAJ18	#N/A	CVVSDRGSTLGRLYF	1	15	TRBV25-1	#N/A	CASSDNRHSGNTIYF	1	15	CVVSDRGSTLGRLYF_CASSDNRHSGNTIYF
SC319_1_GTGCATAAGCCACGCT-1	SC319_1	TRAV10	#N/A	TRAJ18	#N/A	CVVSDRGSTLGRLYF	1	15	TRBV25-1	#N/A	CASSERGPETQYF	1	13	CVVSDRGSTLGRLYF_CASSERGPETQYF
SC319_1_GTGCATACAAGACGTG-1	SC319_1	TRAV10	#N/A	TRAJ18	#N/A	CVVSDRGSTLGRLYF	1	15	TRBV25-1	#N/A	CASSEKYSNQPQHF	1	14	CVVSDRGSTLGRLYF_CASSEKYSNQPQHF
SC319_1_GTGCATACACATGACT-1	SC319_1	TRAV10	#N/A	TRAJ18	#N/A	CVVNDRGSTLGRLYF	1	15	TRBV25-1	#N/A	CASSEGLAGVSDTQYF	1	16	CVVNDRGSTLGRLYF_CASSEGLAGVSDTQYF
SC319_1_GTGCATACATGCGCAC-1	SC319_1	TRAV10	#N/A	TRAJ18	#N/A	CVVSDRGSTLGRLYF	1	15	TRBV25-1	#N/A	CASSEGKGTDTQYF	1	14	CVVSDRGSTLGRLYF_CASSEGKGTDTQYF
SC319_1_GTGCATAGTAGCTAAA-1	SC319_1	TRAV10	#N/A	TRAJ18	#N/A	CVVSDRGSTLGRLYF	1	15	TRBV25-1	#N/A	CASSDREGQPQHF	1	13	CVVSDRGSTLGRLYF_CASSDREGQPQHF
SC319_1_GTGCATAGTTTAGGAA-1	SC319_1	TRAV10	#N/A	TRAJ18	#N/A	CVVSDRGSTLGRLYF	1	15	TRBV25-1	#N/A	CASSGLDRDTEAFF	1	14	CVVSDRGSTLGRLYF_CASSGLDRDTEAFF
SC319_1_GTGCGGTGTTCCCTTG-1	SC319_1	TRAV10	#N/A	TRAJ18	#N/A	CVVSDRGSTLGRLYF	1	15	TRBV25-1	#N/A	CASSHLNTEAFF	1	12	CVVSDRGSTLGRLYF_CASSHLNTEAFF
SC319_1_GTGCTTCAGGGATACC-1	SC319_1	TRAV10	#N/A	TRAJ18	#N/A	CVVSDRGSTLGRLYF	1	15	TRBV25-1	#N/A	CASSEHRGGTQYF	1	13	CVVSDRGSTLGRLYF_CASSEHRGGTQYF
SC319_1_GTGCTTCCACAAGTAA-1	SC319_1	TRAV10	#N/A	TRAJ18	#N/A	CVVSDRGSTLGRLYF	1	15	TRBV25-1	#N/A	CASSVREGRGTDTQYF	1	16	CVVSDRGSTLGRLYF_CASSVREGRGTDTQYF
SC319_1_GTGCTTCCAGCCTTTC-1	SC319_1	TRAV10	#N/A	TRAJ18	#N/A	CVVSDRGSTLGRLYF	1	15	TRBV25-1	#N/A	CASSESAINEKLFF	1	14	CVVSDRGSTLGRLYF_CASSESAINEKLFF
SC319_1_GTGCTTCGTACGCACC-1	SC319_1	TRAV10	#N/A	TRAJ18	#N/A	CVVSDRGSTLGRLYF	1	15	TRBV25-1	#N/A	CASSEGLTDTQYF	1	13	CVVSDRGSTLGRLYF_CASSEGLTDTQYF
SC319_1_GTGCTTCGTATAGGTA-1	SC319_1	TRAV10	#N/A	TRAJ18	#N/A	CVVSDRGSTLGRLYF	1	15	TRBV25-1	#N/A	CASGKAGGPDEQYF	1	14	CVVSDRGSTLGRLYF_CASGKAGGPDEQYF
SC319_1_GTGCTTCGTCGAGATG-1	SC319_1	TRAV10	#N/A	TRAJ18	#N/A	CVVSDRGSTLGRLYF	1	15	TRBV25-1	#N/A	CASSQNSGNTIYF	1	13	CVVSDRGSTLGRLYF_CASSQNSGNTIYF
SC319_1_GTGCTTCTCCTTGACC-1	SC319_1	TRAV10	#N/A	TRAJ18	#N/A	CVVSDRGSTLGRLYF	1	15	TRBV25-1	#N/A	CASSGGGRKTSGRFGTDTQYF	1	21	CVVSDRGSTLGRLYF_CASSGGGRKTSGRFGTDTQYF
SC319_1_GTGCTTCTCGGCCGAT-1	SC319_1	TRAV10	#N/A	TRAJ18	#N/A	CVVSDRGSTLGRLYF	1	15	TRBV25-1	#N/A	CASRDRGTDTQYF	1	13	CVVSDRGSTLGRLYF_CASRDRGTDTQYF
SC319_1_GTGGGTCCAGATTGCT-1	SC319_1	TRAV10	#N/A	TRAJ18	#N/A	CVVSDRGSTLGRLYF	1	15	TRBV25-1	#N/A	CASGGLTNEKLFF	1	13	CVVSDRGSTLGRLYF_CASGGLTNEKLFF
SC319_1_GTGGGTCGTCTGGTCG-1	SC319_1	TRAV10	#N/A	TRAJ18	#N/A	CVVADRGSTLGRLYF	1	15	TRBV25-1	#N/A	CASSRPTGGTNEKLFF	1	16	CVVADRGSTLGRLYF_CASSRPTGGTNEKLFF
SC319_1_GTGGGTCTCAACACGT-1	SC319_1	TRAV10	#N/A	TRAJ18	#N/A	CVVIDRGSTLGRLYF	1	15	TRBV25-1	#N/A	CASSVHNSERRYNEQFF	1	17	CVVIDRGSTLGRLYF_CASSVHNSERRYNEQFF
SC319_1_GTGGGTCTCTGGAGCC-1	SC319_1	TRAV10	#N/A	TRAJ18	#N/A	CVVSDRGSTLGRLYF	1	15	TRBV25-1	#N/A	CASSEIAFGDSTDTQYF	1	17	CVVSDRGSTLGRLYF_CASSEIAFGDSTDTQYF
SC319_1_GTGGGTCTCTGTGCAA-1	SC319_1	TRAV10	#N/A	TRAJ18	#N/A	CVVSDRGSTLGRLYF	1	15	TRBV25-1	#N/A	CASSATVAGGLYEQYF	1	16	CVVSDRGSTLGRLYF_CASSATVAGGLYEQYF
SC319_1_GTGTGCGAGATGCCTT-1	SC319_1	TRAV10	#N/A	TRAJ18	#N/A	CVVSDRGSTLGRLYF	1	15	TRBV25-1	#N/A	CASSEGKGTDTQYF	1	14	CVVSDRGSTLGRLYF_CASSEGKGTDTQYF
SC319_1_GTGTGCGAGTACACCT-1	SC319_1	TRAV10	#N/A	TRAJ18	#N/A	CVVSDRGSTLGRLYF	1	15	TRBV25-1	#N/A	CASSESESHSNQPQHF	1	16	CVVSDRGSTLGRLYF_CASSESESHSNQPQHF
SC319_1_GTGTGCGCAGGGATTG-1	SC319_1	TRAV10	#N/A	TRAJ18	#N/A	CVVSDRGSTLGRLYF	1	15	TRBV25-1	#N/A	CASSEGTTDTQYF	1	13	CVVSDRGSTLGRLYF_CASSEGTTDTQYF
SC319_1_GTGTGCGTCAGATAAG-1	SC319_1	TRAV10	#N/A	TRAJ18	#N/A	CVVSDRGSTLGRLYF	1	15	TRBV25-1	#N/A	CASSESAINEKLFF	1	14	CVVSDRGSTLGRLYF_CASSESAINEKLFF
SC319_1_GTGTGCGTCAGGCAAG-1	SC319_1	TRAV10	#N/A	TRAJ18	#N/A	CVVSDRGSTLGRLYF	1	15	TRBV25-1	#N/A	CASSDRGDYEQYF	1	13	CVVSDRGSTLGRLYF_CASSDRGDYEQYF
SC319_1_GTGTTAGAGAGTCGGT-1	SC319_1	TRAV10	#N/A	TRAJ18	#N/A	CVVSDRGSTLGRLYF	1	15	TRBV25-1	#N/A	CASSEHNEQFF	1	11	CVVSDRGSTLGRLYF_CASSEHNEQFF
SC319_1_GTGTTAGAGATCTGAA-1	SC319_1	TRAV10	#N/A	TRAJ18	#N/A	CVVSDRGSTLGRLYF	1	15	TRBV25-1	#N/A	CASSEGRGHEQYF	1	13	CVVSDRGSTLGRLYF_CASSEGRGHEQYF
SC319_1_GTGTTAGAGGCTAGCA-1	SC319_1	TRAV10	#N/A	TRAJ18	#N/A	CVVSDRGSTLGRLYF	1	15	TRBV25-1	#N/A	CASSDRQGNTDTQYF	1	15	CVVSDRGSTLGRLYF_CASSDRQGNTDTQYF
SC319_1_GTGTTAGCAAACCTAC-1	SC319_1	TRAV10	#N/A	TRAJ18	#N/A	CVVKDRGSTLGRLYF	1	15	TRBV25-1	#N/A	CASRGDRDGNQPQHF	1	15	CVVKDRGSTLGRLYF_CASRGDRDGNQPQHF
SC319_1_GTGTTAGCACCTATCC-1	SC319_1	TRAV10	#N/A	TRAJ18	#N/A	CVVSDRGSTLGRLYF	1	15	TRBV25-1	#N/A	CASSDRNTEAFF	1	12	CVVSDRGSTLGRLYF_CASSDRNTEAFF
SC319_1_GTGTTAGGTAGGCATG-1	SC319_1	TRAV10	#N/A	TRAJ18	#N/A	CVVSDRGSTLGRLYF	1	15	TRBV25-1	#N/A	CASSERGPETQYF	1	13	CVVSDRGSTLGRLYF_CASSERGPETQYF
SC319_1_GTGTTAGGTATGCTTG-1	SC319_1	TRAV10	#N/A	TRAJ18	#N/A	CVVSDRGSTLGRLYF	1	15	TRBV25-1	#N/A	CASSAPGGAYNEQFF	1	15	CVVSDRGSTLGRLYF_CASSAPGGAYNEQFF
SC319_1_GTGTTAGTCCACGTGG-1	SC319_1	TRAV10	#N/A	TRAJ18	#N/A	CVVADRGSTLGRLYF	1	15	TRBV25-1	#N/A	CASSDGRGPVETQYF	1	15	CVVADRGSTLGRLYF_CASSDGRGPVETQYF
SC319_1_GTGTTAGTCCTCAATT-1	SC319_1	TRAV10	#N/A	TRAJ18	#N/A	CVVSDRGSTLGRLYF	1	15	TRBV25-1	#N/A	CASISGGSYNEQFF	1	14	CVVSDRGSTLGRLYF_CASISGGSYNEQFF
SC319_1_GTTAAGCAGTGAACAT-1	SC319_1	TRAV10	#N/A	TRAJ18	#N/A	CVVSDRGSTLGRLYF	1	15	TRBV7-9	TRBV25-1	CASSLDPGQFYEQYV;CASSDGKVSDTQYF	2	29	CVVSDRGSTLGRLYF_CASSLDPGQFYEQYV;CASSDGKVSDTQYF
SC319_1_GTTAAGCGTCAGAAGC-1	SC319_1	TRAV10	#N/A	TRAJ18	#N/A	CVVSDRGSTLGRLYF	1	15	TRBV25-1	#N/A	CASSQNSGNTIYF	1	13	CVVSDRGSTLGRLYF_CASSQNSGNTIYF
SC319_1_GTTACAGCAAACGCGA-1	SC319_1	TRAV10	#N/A	TRAJ18	#N/A	CVVSDRGSTLGRLYF	1	15	TRBV25-1	#N/A	CASSEWSGVSGNTIYF	1	16	CVVSDRGSTLGRLYF_CASSEWSGVSGNTIYF
SC319_1_GTTACAGCAAGAGTCG-1	SC319_1	TRAV10	#N/A	TRAJ18	#N/A	CVVSDRGSTLGRLYF	1	15	TRBV25-1	#N/A	CASSAHTGELFF	1	12	CVVSDRGSTLGRLYF_CASSAHTGELFF
SC319_1_GTTACAGCAGATCGGA-1	SC319_1	TRAV10	#N/A	TRAJ18	#N/A	CVVSDRGSTLGRLYF	1	15	TRBV25-1	#N/A	CASSGGTGSNQPQHF	1	15	CVVSDRGSTLGRLYF_CASSGGTGSNQPQHF
SC319_1_GTTACAGGTCTCATCC-1	SC319_1	TRAV10	#N/A	TRAJ18	#N/A	CVVSDRGSTLGRLYF	1	15	TRBV25-1	#N/A	CASSEQGAKNIQYF	1	14	CVVSDRGSTLGRLYF_CASSEQGAKNIQYF
SC319_1_GTTACAGGTTGGTGGA-1	SC319_1	TRAV10	#N/A	TRAJ18	#N/A	CVVSDRGSTLGRLYF	1	15	TRBV25-1	#N/A	CASSGTSGGKNIQYF	1	15	CVVSDRGSTLGRLYF_CASSGTSGGKNIQYF
SC319_1_GTTACAGTCGTTTAGG-1	SC319_1	TRAV10	#N/A	TRAJ18	#N/A	CVVSDRGSTLGRLYF	1	15	TRBV25-1	#N/A	CASSDRQGNTDTQYF	1	15	CVVSDRGSTLGRLYF_CASSDRQGNTDTQYF
SC319_1_GTTCATTAGACTGTAA-1	SC319_1	TRAV10	#N/A	TRAJ18	#N/A	CVVSDRGSTLGRLYF	1	15	TRBV25-1	#N/A	CASSEGKGTDTQYF	1	14	CVVSDRGSTLGRLYF_CASSEGKGTDTQYF
SC319_1_GTTCATTAGCAATATG-1	SC319_1	TRAV10	#N/A	TRAJ18	#N/A	CVVSDRGSTLGRLYF	1	15	TRBV25-1	#N/A	CASSDRETQYF	1	11	CVVSDRGSTLGRLYF_CASSDRETQYF
SC319_1_GTTCATTAGCAGGCTA-1	SC319_1	TRAV10	#N/A	TRAJ18	#N/A	CVVSDRGSTLGRLYF	1	15	TRBV25-1	#N/A	CASSDRGNQPQHF	1	13	CVVSDRGSTLGRLYF_CASSDRGNQPQHF
SC319_1_GTTCATTAGGAGCGAG-1	SC319_1	TRAV10	#N/A	TRAJ18	#N/A	CVVSDRGSTLGRLYF	1	15	TRBV25-1	#N/A	CASSEAGESTDTQYF	1	15	CVVSDRGSTLGRLYF_CASSEAGESTDTQYF
SC319_1_GTTCATTAGTGGAGAA-1	SC319_1	TRAV10	#N/A	TRAJ18	#N/A	CVVSDRGSTLGRLYF	1	15	#N/A	#N/A	NA	1	0	CVVSDRGSTLGRLYF_NA
SC319_1_GTTCATTAGTGGGATC-1	SC319_1	TRAV10	#N/A	TRAJ18	#N/A	CVVSDRGSTLGRLYF	1	15	#N/A	#N/A	NA	1	0	CVVSDRGSTLGRLYF_NA
SC319_1_GTTCATTAGTTGCAGG-1	SC319_1	TRAV10	#N/A	TRAJ18	#N/A	CVVSDRGSTLGRLYF	1	15	TRBV25-1	#N/A	CASIAGGPNEQFF	1	13	CVVSDRGSTLGRLYF_CASIAGGPNEQFF
SC319_1_GTTCATTGTGATAAAC-1	SC319_1	TRAV10	#N/A	TRAJ18	#N/A	CVVSDRGSTLGRLYF	1	15	TRBV25-1	#N/A	CASSLAGGQPDTQYF	1	15	CVVSDRGSTLGRLYF_CASSLAGGQPDTQYF
SC319_1_GTTCATTGTGCACGAA-1	SC319_1	TRAV10	#N/A	TRAJ18	#N/A	CVVSDRGSTLGRLYF	1	15	TRBV25-1	#N/A	CASSEWGREQYF	1	12	CVVSDRGSTLGRLYF_CASSEWGREQYF
SC319_1_GTTCATTTCCAGAAGG-1	SC319_1	TRAV10	#N/A	TRAJ18	#N/A	CVVSDRGSTLGRLYF	1	15	TRBV25-1	#N/A	CASSGQGNQPQHF	1	13	CVVSDRGSTLGRLYF_CASSGQGNQPQHF
SC319_1_GTTCGGGAGCTAGGCA-1	SC319_1	TRAV10	#N/A	TRAJ18	#N/A	CVVSDRGSTLGRLYF	1	15	TRBV25-1	#N/A	CASSERGYSNQPQHF	1	15	CVVSDRGSTLGRLYF_CASSERGYSNQPQHF
SC319_1_GTTCGGGCAAGAAAGG-1	SC319_1	TRAV10	#N/A	TRAJ18	#N/A	CVVNDRGSTLGRLYF	1	15	TRBV25-1	#N/A	CASSDRSSSYNEQFF	1	15	CVVNDRGSTLGRLYF_CASSDRSSSYNEQFF
SC319_1_GTTCGGGCAGACGCTC-1	SC319_1	TRAV10	#N/A	TRAJ18	#N/A	CVVSDRGSTLGRLYF	1	15	TRBV25-1	TRBV25-1	CASRGLAGGETQYF;CASSEGLEVKGPSSYNEQFF	2	34	CVVSDRGSTLGRLYF_CASRGLAGGETQYF;CASSEGLEVKGPSSYNEQFF
SC319_1_GTTCGGGGTGGGTATG-1	SC319_1	TRAV10	#N/A	TRAJ18	#N/A	CVVSDRGSTLGRLYF	1	15	TRBV25-1	#N/A	CASSSGTGGRRAFF	1	14	CVVSDRGSTLGRLYF_CASSSGTGGRRAFF
SC319_1_GTTCGGGGTTGGACCC-1	SC319_1	TRAV10	#N/A	TRAJ18	#N/A	CVVSDRGSTLGRLYF	1	15	TRBV14	TRBV25-1	CASRDYGYTF;CASSGRADTQYF	2	22	CVVSDRGSTLGRLYF_CASRDYGYTF;CASSGRADTQYF
SC319_1_GTTCTCGAGAGGTTAT-1	SC319_1	TRAV10	#N/A	TRAJ18	#N/A	CVVSDRGSTLGRLYF	1	15	TRBV25-1	#N/A	CASSGRQGANEKLFF	1	15	CVVSDRGSTLGRLYF_CASSGRQGANEKLFF
SC319_1_GTTCTCGCAGACACTT-1	SC319_1	TRAV10	#N/A	TRAJ18	#N/A	CVVSDRGSTLGRLYF	1	15	TRBV25-1	#N/A	CASRQYQETQYF	1	12	CVVSDRGSTLGRLYF_CASRQYQETQYF
SC319_1_GTTCTCGGTGTGGTTT-1	SC319_1	TRAV10	#N/A	TRAJ18	#N/A	CVVSDRGSTLGRLYF	1	15	TRBV25-1	#N/A	CASSHLNTEAFF	1	12	CVVSDRGSTLGRLYF_CASSHLNTEAFF
SC319_1_GTTCTCGGTGTTGGGA-1	SC319_1	TRAV10	#N/A	TRAJ18	#N/A	CVVSDRGSTLGRLYF	1	15	TRBV25-1	#N/A	CASSEHRGGTQYF	1	13	CVVSDRGSTLGRLYF_CASSEHRGGTQYF
SC319_1_GTTCTCGGTTACCGAT-1	SC319_1	TRAV10	#N/A	TRAJ18	#N/A	CVVSDRGSTLGRLYF	1	15	TRBV25-1	#N/A	CASSEWDRVGNTIYF	1	15	CVVSDRGSTLGRLYF_CASSEWDRVGNTIYF
SC319_1_GTTCTCGTCGGAAATA-1	SC319_1	TRAV10	#N/A	TRAJ18	#N/A	CVVSDRGSTLGRLYF	1	15	#N/A	#N/A	NA	1	0	CVVSDRGSTLGRLYF_NA
SC319_1_GTTTCTAAGGAGCGAG-1	SC319_1	TRAV10	#N/A	TRAJ18	#N/A	CVVSDRGSTLGRLYF	1	15	TRBV25-1	#N/A	CASSVRGQGAETQYF	1	15	CVVSDRGSTLGRLYF_CASSVRGQGAETQYF
SC319_1_GTTTCTAAGGGATCTG-1	SC319_1	TRAV10	#N/A	TRAJ18	#N/A	CVVSDRGSTLGRLYF	1	15	TRBV25-1	#N/A	CASSDNRHSGNTIYF	1	15	CVVSDRGSTLGRLYF_CASSDNRHSGNTIYF
SC319_1_GTTTCTAAGGGCATGT-1	SC319_1	TRAV10	#N/A	TRAJ18	#N/A	CVVSDRGSTLGRLYF	1	15	TRBV25-1	#N/A	CASIGQAHNEQFF	1	13	CVVSDRGSTLGRLYF_CASIGQAHNEQFF
SC319_1_GTTTCTAGTCCCGACA-1	SC319_1	TRAV10	#N/A	TRAJ18	#N/A	CVVSDRGSTLGRLYF	1	15	TRBV25-1	#N/A	CASRGAQAQETQYF	1	14	CVVSDRGSTLGRLYF_CASRGAQAQETQYF
SC319_1_GTTTCTATCAGTCAGT-1	SC319_1	TRAV10	#N/A	TRAJ18	#N/A	CVVNDRGSTLGRLYF	1	15	TRBV25-1	#N/A	CASSEYSSGGQLTQYF	1	16	CVVNDRGSTLGRLYF_CASSEYSSGGQLTQYF
SC319_1_TAAACCGAGACAATAC-1	SC319_1	TRAV10	#N/A	TRAJ18	#N/A	CVVSDRGSTLGRLYF	1	15	TRBV25-1	#N/A	CASSAHTGELFF	1	12	CVVSDRGSTLGRLYF_CASSAHTGELFF
SC319_1_TAAACCGCAATCAGAA-1	SC319_1	TRAV10	#N/A	TRAJ18	#N/A	CVVSDRGSTLGRLYF	1	15	TRBV7-6	TRBV25-1	CASTARGGGLSSYEQYV;CASSESGPGRQETQYF	2	33	CVVSDRGSTLGRLYF_CASTARGGGLSSYEQYV;CASSESGPGRQETQYF
SC319_1_TAAACCGCATCGGGTC-1	SC319_1	TRAV10	#N/A	TRAJ18	#N/A	CVVSDRGSTLGRLYF	1	15	TRBV25-1	#N/A	CASRGLAGGETQYF	1	14	CVVSDRGSTLGRLYF_CASRGLAGGETQYF
SC319_1_TAAACCGCATTTCAGG-1	SC319_1	TRAV10	#N/A	TRAJ18	#N/A	CVVSDRGSTLGRLYF	1	15	TRBV25-1	#N/A	CASSETATNEKLFF	1	14	CVVSDRGSTLGRLYF_CASSETATNEKLFF
SC319_1_TAAACCGGTCTGGAGA-1	SC319_1	TRAV10	#N/A	TRAJ18	#N/A	CVVSDRGSTLGRLYF	1	15	TRBV25-1	#N/A	CASSGYQGLAGEETQYF	1	17	CVVSDRGSTLGRLYF_CASSGYQGLAGEETQYF
SC319_1_TAAACCGGTGCCTGGT-1	SC319_1	TRAV10	#N/A	TRAJ18	#N/A	CVVSDRGSTLGRLYF	1	15	TRBV25-1	#N/A	CASSDQTSRGTGELFF	1	16	CVVSDRGSTLGRLYF_CASSDQTSRGTGELFF
SC319_1_TAAACCGGTTATCGGT-1	SC319_1	TRAV10	#N/A	TRAJ18	#N/A	CVVSDRGSTLGRLYF	1	15	TRBV25-1	#N/A	CASSGSSGGNEQFF	1	14	CVVSDRGSTLGRLYF_CASSGSSGGNEQFF
SC319_1_TAAACCGGTTTGTGTG-1	SC319_1	TRAV10	#N/A	TRAJ18	#N/A	CVVSDRGSTLGRLYF	1	15	TRBV25-1	#N/A	CASSDTDTQYF	1	11	CVVSDRGSTLGRLYF_CASSDTDTQYF
SC319_1_TAAACCGTCGTTACAG-1	SC319_1	TRAV10	#N/A	TRAJ18	#N/A	CVVSDRGSTLGRLYF	1	15	TRBV25-1	#N/A	CASSDRGNQPQHF	1	13	CVVSDRGSTLGRLYF_CASSDRGNQPQHF
SC319_1_TAAGCGTAGTCATGCT-1	SC319_1	TRAV10	#N/A	TRAJ18	#N/A	CVVSDRGSTLGRLYF	1	15	#N/A	#N/A	NA	1	0	CVVSDRGSTLGRLYF_NA
SC319_1_TAAGCGTCACACGCTG-1	SC319_1	TRAV10	#N/A	TRAJ18	#N/A	CVVADRGSTLGRLYF	1	15	TRBV25-1	#N/A	CASSDGRGPVETQYF	1	15	CVVADRGSTLGRLYF_CASSDGRGPVETQYF
SC319_1_TAAGCGTCAGTCAGAG-1	SC319_1	TRAV10	#N/A	TRAJ18	#N/A	CVVSDRGSTLGRLYF	1	15	TRBV7-6	TRBV25-1	CASTARGGGLSSYEQYV;CASSESGPGRQETQYF	2	33	CVVSDRGSTLGRLYF_CASTARGGGLSSYEQYV;CASSESGPGRQETQYF
SC319_1_TAAGCGTCATGACGGA-1	SC319_1	TRAV10	#N/A	TRAJ18	#N/A	CVVSDRGSTLGRLYF	1	15	TRBV25-1	#N/A	CASSEGHSNQPQHF	1	14	CVVSDRGSTLGRLYF_CASSEGHSNQPQHF
SC319_1_TAAGCGTCATTGCGGC-1	SC319_1	TRAV10	#N/A	TRAJ18	#N/A	CVVSDRGSTLGRLYF	1	15	TRBV25-1	#N/A	CASRDRVGTGELFF	1	14	CVVSDRGSTLGRLYF_CASRDRVGTGELFF
SC319_1_TAAGCGTGTAAGGGCT-1	SC319_1	TRAV10	#N/A	TRAJ18	#N/A	CVVSDRGSTLGRLYF	1	15	TRBV25-1	#N/A	CASSDLRDRPSSYEQYF	1	17	CVVSDRGSTLGRLYF_CASSDLRDRPSSYEQYF
SC319_1_TAAGCGTGTAGTAGTA-1	SC319_1	TRAV10	#N/A	TRAJ18	#N/A	CVVSDRGSTLGRLYF	1	15	TRBV25-1	TRBV25-1	CASSESNEQFF;CASSEADTQYF	2	22	CVVSDRGSTLGRLYF_CASSESNEQFF;CASSEADTQYF
SC319_1_TAAGCGTGTATCAGTC-1	SC319_1	TRAV10	#N/A	TRAJ18	#N/A	CVVSDRGSTLGRLYF	1	15	TRBV25-1	#N/A	CASSDSQTDNYEQYF	1	15	CVVSDRGSTLGRLYF_CASSDSQTDNYEQYF
SC319_1_TAAGCGTGTGTATGGG-1	SC319_1	TRAV10	#N/A	TRAJ18	#N/A	CVVSDRGSTLGRLYF	1	15	#N/A	#N/A	NA	1	0	CVVSDRGSTLGRLYF_NA
SC319_1_TAAGCGTTCGTTGACA-1	SC319_1	TRAV10	#N/A	TRAJ18	#N/A	CVVSDRGSTLGRLYF	1	15	TRBV25-1	#N/A	CASSSPGQGNNEQFF	1	15	CVVSDRGSTLGRLYF_CASSSPGQGNNEQFF
SC319_1_TAAGCGTTCTGCGGCA-1	SC319_1	TRAV10	#N/A	TRAJ18	#N/A	CVVSDRGSTLGRLYF	1	15	TRBV25-1	#N/A	CASSDRDTNEKLFF	1	14	CVVSDRGSTLGRLYF_CASSDRDTNEKLFF
SC319_1_TAAGTGCGTCTTTCAT-1	SC319_1	TRAV10	#N/A	TRAJ18	#N/A	CVVSDRGSTLGRLYF	1	15	TRBV25-1	#N/A	CASSEFGQGNSGNTIYF	1	17	CVVSDRGSTLGRLYF_CASSEFGQGNSGNTIYF
SC319_1_TAAGTGCGTGCTAGCC-1	SC319_1	TRAV10	#N/A	TRAJ18	#N/A	CVVSDRGSTLGRLYF	1	15	TRBV25-1	#N/A	CASSDPSGRFNEQFF	1	15	CVVSDRGSTLGRLYF_CASSDPSGRFNEQFF
SC319_1_TAAGTGCTCCACTGGG-1	SC319_1	TRAV10	#N/A	TRAJ18	#N/A	CVVSDRGSTLGRLYF	1	15	TRBV25-1	#N/A	CASSESGSGRYEQYF	1	15	CVVSDRGSTLGRLYF_CASSESGSGRYEQYF
SC319_1_TACACGAAGGGATCTG-1	SC319_1	TRAV10	#N/A	TRAJ18	#N/A	CVVSDRGSTLGRLYF	1	15	TRBV25-1	TRBV25-1	CASSEVEQFF;CASSSGTGGRRAFF	2	24	CVVSDRGSTLGRLYF_CASSEVEQFF;CASSSGTGGRRAFF
SC319_1_TACACGAAGTCAAGCG-1	SC319_1	TRAV10	#N/A	TRAJ18	#N/A	CVVSDRGSTLGRLYF	1	15	TRBV25-1	TRBV25-1	CASSEYRQSSGNTIYF;CASSGYQGLAGEETQYF	2	33	CVVSDRGSTLGRLYF_CASSEYRQSSGNTIYF;CASSGYQGLAGEETQYF
SC319_1_TACACGAAGTGGTAGC-1	SC319_1	TRAV10	#N/A	TRAJ18	#N/A	CVVSDRGSTLGRLYF	1	15	TRBV25-1	#N/A	CASTGGYNEQFF	1	12	CVVSDRGSTLGRLYF_CASTGGYNEQFF
SC319_1_TACACGACAGCGATCC-1	SC319_1	TRAV10	#N/A	TRAJ18	#N/A	CVVSDRGSTLGRLYF	1	15	TRBV25-1	#N/A	CASSGSSGGNEQFF	1	14	CVVSDRGSTLGRLYF_CASSGSSGGNEQFF
SC319_1_TACACGAGTAAGTGTA-1	SC319_1	TRAV10	#N/A	TRAJ18	#N/A	CVVNDRGSTLGRLYF	1	15	TRBV25-1	#N/A	CASSEGLAGVSDTQYF	1	16	CVVNDRGSTLGRLYF_CASSEGLAGVSDTQYF
SC319_1_TACACGAGTCCTCCAT-1	SC319_1	TRAV10	#N/A	TRAJ18	#N/A	CVVSDRGSTLGRLYF	1	15	TRBV25-1	#N/A	CASSAQGQGGSGNTIYF	1	17	CVVSDRGSTLGRLYF_CASSAQGQGGSGNTIYF
SC319_1_TACACGAGTTGTCTTT-1	SC319_1	TRAV10	#N/A	TRAJ18	#N/A	CVVSDRGSTLGRLYF	1	15	TRBV25-1	#N/A	CASRGQGSNEKLFF	1	14	CVVSDRGSTLGRLYF_CASRGQGSNEKLFF
SC319_1_TACAGTGCACAACGTT-1	SC319_1	TRAV10	#N/A	TRAJ18	#N/A	CVVSDRGSTLGRLYF	1	15	TRBV25-1	#N/A	CASSGTSGGKNIQYF	1	15	CVVSDRGSTLGRLYF_CASSGTSGGKNIQYF
SC319_1_TACAGTGCAGACTCGC-1	SC319_1	TRAV10	#N/A	TRAJ18	#N/A	CVVSDRGSTLGRLYF	1	15	#N/A	#N/A	NA	1	0	CVVSDRGSTLGRLYF_NA
SC319_1_TACAGTGTCTCACATT-1	SC319_1	TRAV10	#N/A	TRAJ18	#N/A	CVVSDRGSTLGRLYF	1	15	TRBV25-1	#N/A	CASSGTSGGADTQYF	1	15	CVVSDRGSTLGRLYF_CASSGTSGGADTQYF
SC319_1_TACCTATAGGAATCGC-1	SC319_1	TRAV10	#N/A	TRAJ18	#N/A	CVVGDRGSTLGRLYF	1	15	TRBV25-1	#N/A	CASSVSGPQETQYF	1	14	CVVGDRGSTLGRLYF_CASSVSGPQETQYF
SC319_1_TACCTATAGGTGCTAG-1	SC319_1	TRAV10	#N/A	TRAJ18	#N/A	CVVSDRGSTLGRLYF	1	15	TRBV25-1	#N/A	CASSDRQGNTDTQYF	1	15	CVVSDRGSTLGRLYF_CASSDRQGNTDTQYF
SC319_1_TACCTATGTGTAACGG-1	SC319_1	TRAV10	#N/A	TRAJ18	#N/A	CVVCDRGSTLGRLYF	1	15	TRBV25-1	#N/A	CASSEGQASGNTIYF	1	15	CVVCDRGSTLGRLYF_CASSEGQASGNTIYF
SC319_1_TACCTATTCCTTGGTC-1	SC319_1	TRAV10	#N/A	TRAJ18	#N/A	CVVSDRGSTLGRLYF	1	15	TRBV25-1	#N/A	CASSPGPTTGAFF	1	13	CVVSDRGSTLGRLYF_CASSPGPTTGAFF
SC319_1_TACCTATTCTCTAAGG-1	SC319_1	TRAV10	#N/A	TRAJ18	#N/A	CVVSDRGSTLGRLYF	1	15	TRBV25-1	#N/A	CASSEKYSNQPQHF	1	14	CVVSDRGSTLGRLYF_CASSEKYSNQPQHF
SC319_1_TACCTATTCTTCCTTC-1	SC319_1	TRAV10	#N/A	TRAJ18	#N/A	CVVSDRGSTLGRLYF	1	15	#N/A	#N/A	NA	1	0	CVVSDRGSTLGRLYF_NA
SC319_1_TACCTTAAGCGTAGTG-1	SC319_1	TRAV10	#N/A	TRAJ18	#N/A	CVVSDRGSTLGRLYF	1	15	TRBV25-1	#N/A	CASSEETQYF	1	10	CVVSDRGSTLGRLYF_CASSEETQYF
SC319_1_TACCTTAAGGCCCTTG-1	SC319_1	TRAV10	#N/A	TRAJ18	#N/A	CVVSDRGSTLGRLYF	1	15	TRBV25-1	#N/A	CASSGAPGQGGNQPQHF	1	17	CVVSDRGSTLGRLYF_CASSGAPGQGGNQPQHF
SC319_1_TACCTTAAGTACGTAA-1	SC319_1	TRAV10	#N/A	TRAJ18	#N/A	CVVSDRGSTLGRLYF	1	15	TRBV25-1	#N/A	CASRTGPGTSGRTDTQYF	1	18	CVVSDRGSTLGRLYF_CASRTGPGTSGRTDTQYF
SC319_1_TACCTTACACGTCAGC-1	SC319_1	TRAV10	#N/A	TRAJ18	#N/A	CVVSDRGSTLGRLYF	1	15	TRBV25-1	#N/A	CASRDRVGTGELFF	1	14	CVVSDRGSTLGRLYF_CASRDRVGTGELFF
SC319_1_TACCTTACAGCTGTTA-1	SC319_1	TRAV10	#N/A	TRAJ18	#N/A	CVVSDRGSTLGRLYF	1	15	TRBV25-1	#N/A	CASSEQGARGTDTQYF	1	16	CVVSDRGSTLGRLYF_CASSEQGARGTDTQYF
SC319_1_TACCTTAGTGATGTGG-1	SC319_1	TRAV10	#N/A	TRAJ18	#N/A	CVVSDRGSTLGRLYF	1	15	TRBV25-1	#N/A	CASGGEGVMETQYF	1	14	CVVSDRGSTLGRLYF_CASGGEGVMETQYF
SC319_1_TACCTTATCGGCTACG-1	SC319_1	TRAV10	#N/A	TRAJ18	#N/A	CVVSDRGSTLGRLYF	1	15	TRBV25-1	#N/A	CASSEKYSNQPQHF	1	14	CVVSDRGSTLGRLYF_CASSEKYSNQPQHF
SC319_1_TACCTTATCTAACGGT-1	SC319_1	TRAV10	TRAV10	TRAJ18	TRAJ20	CVVSDRGSTLGRLYF;CVVSEYKLSF	2	25	TRBV25-1	#N/A	CASSTGDSNQPQHF	1	14	CVVSDRGSTLGRLYF;CVVSEYKLSF_CASSTGDSNQPQHF
SC319_1_TACGGATAGGGTTTCT-1	SC319_1	TRAV10	#N/A	TRAJ18	#N/A	CVVSDRGSTLGRLYF	1	15	TRBV25-1	#N/A	CASSEYPGRSSGNTIYF	1	17	CVVSDRGSTLGRLYF_CASSEYPGRSSGNTIYF
SC319_1_TACGGATAGTGGCACA-1	SC319_1	TRAV10	#N/A	TRAJ18	#N/A	CVVSDRGSTLGRLYF	1	15	TRBV25-1	#N/A	CASSSGTGGRRAFF	1	14	CVVSDRGSTLGRLYF_CASSSGTGGRRAFF
SC319_1_TACGGATGTAGGAGTC-1	SC319_1	TRAV10	#N/A	TRAJ18	#N/A	CVVSDRGSTLGRLYF	1	15	TRBV25-1	#N/A	CASSGLDRDTEAFF	1	14	CVVSDRGSTLGRLYF_CASSGLDRDTEAFF
SC319_1_TACGGATTCATACGGT-1	SC319_1	TRAV10	#N/A	TRAJ18	#N/A	CVVSDRGSTLGRLYF	1	15	TRBV25-1	#N/A	CASSDRGRTDTQYF	1	14	CVVSDRGSTLGRLYF_CASSDRGRTDTQYF
SC319_1_TACGGGCAGACAGAGA-1	SC319_1	TRAV10	#N/A	TRAJ18	#N/A	CVVSDRGSTLGRLYF	1	15	TRBV25-1	#N/A	CASSEHNEQFF	1	11	CVVSDRGSTLGRLYF_CASSEHNEQFF
SC319_1_TACGGGCGTGGCTCCA-1	SC319_1	TRAV10	#N/A	TRAJ18	#N/A	CVVSDRGSTLGRLYF	1	15	TRBV25-1	#N/A	CASSGGDNQAFF	1	12	CVVSDRGSTLGRLYF_CASSGGDNQAFF
SC319_1_TACGGTAAGTCTCCTC-1	SC319_1	TRAV10	#N/A	TRAJ18	#N/A	CVVSDRGSTLGRLYF	1	15	TRBV25-1	#N/A	CASSATSGGADTQYF	1	15	CVVSDRGSTLGRLYF_CASSATSGGADTQYF
SC319_1_TACGGTACAGATCCAT-1	SC319_1	TRAV10	#N/A	TRAJ18	#N/A	CVVSDRGSTLGRLYF	1	15	#N/A	#N/A	NA	1	0	CVVSDRGSTLGRLYF_NA
SC319_1_TACGGTACATGGGAAC-1	SC319_1	TRAV10	#N/A	TRAJ18	#N/A	CVVSDRGSTLGRLYF	1	15	TRBV25-1	#N/A	CASSDSTDTQYF	1	12	CVVSDRGSTLGRLYF_CASSDSTDTQYF
SC319_1_TACGGTATCCTATGTT-1	SC319_1	TRAV10	#N/A	TRAJ18	#N/A	CVVSDRGSTLGRLYF	1	15	TRBV25-1	#N/A	CASSDPLGTDTQYF	1	14	CVVSDRGSTLGRLYF_CASSDPLGTDTQYF
SC319_1_TACTCATAGTGTACGG-1	SC319_1	TRAV10	#N/A	TRAJ18	#N/A	CVVSDRGSTLGRLYF	1	15	#N/A	#N/A	NA	1	0	CVVSDRGSTLGRLYF_NA
SC319_1_TACTCATCATTAGCCA-1	SC319_1	TRAV10	#N/A	TRAJ18	#N/A	CVVSDRGSTLGRLYF	1	15	TRBV25-1	#N/A	CASSESGGSLAKNIQYF	1	17	CVVSDRGSTLGRLYF_CASSESGGSLAKNIQYF
SC319_1_TACTCATTCAGGCGAA-1	SC319_1	TRAV10	#N/A	TRAJ18	#N/A	CVVSDRGSTLGRLYF	1	15	TRBV25-1	#N/A	CASSERVLASAQEQYF	1	16	CVVSDRGSTLGRLYF_CASSERVLASAQEQYF
SC319_1_TACTCGCAGTGGGATC-1	SC319_1	TRAV10	#N/A	TRAJ18	#N/A	CVVSDRGSTLGRLYF	1	15	TRBV25-1	#N/A	CASSGLDRDTEAFF	1	14	CVVSDRGSTLGRLYF_CASSGLDRDTEAFF
SC319_1_TACTCGCCAAACCCAT-1	SC319_1	TRAV10	#N/A	TRAJ18	#N/A	CVVADRGSTLGRLYF	1	15	TRBV25-1	#N/A	CASSDGRGPVETQYF	1	15	CVVADRGSTLGRLYF_CASSDGRGPVETQYF
SC319_1_TACTCGCGTTCGTTGA-1	SC319_1	TRAV10	#N/A	TRAJ18	#N/A	CVVSDRGSTLGRLYF	1	15	TRBV25-1	#N/A	CASSDNSGNTIYF	1	13	CVVSDRGSTLGRLYF_CASSDNSGNTIYF
SC319_1_TACTTACGTGTGGTTT-1	SC319_1	TRAV10	#N/A	TRAJ18	#N/A	CVVTDRGSTLGRLYF	1	15	TRBV20-1	#N/A	CSANYRHRDRGETQYF	1	16	CVVTDRGSTLGRLYF_CSANYRHRDRGETQYF
SC319_1_TACTTACTCCATGAAC-1	SC319_1	TRAV10	#N/A	TRAJ18	#N/A	CVVSDRGSTLGRLYF	1	15	TRBV25-1	#N/A	CASSGYQGLAGEETQYF	1	17	CVVSDRGSTLGRLYF_CASSGYQGLAGEETQYF
SC319_1_TACTTGTTCTATCCCG-1	SC319_1	TRAV10	#N/A	TRAJ18	#N/A	CVVSDRGSTLGRLYF	1	15	#N/A	#N/A	NA	1	0	CVVSDRGSTLGRLYF_NA
SC319_1_TAGACCAAGAGTGACC-1	SC319_1	TRAV10	#N/A	TRAJ18	#N/A	CVVSDRGSTLGRLYF	1	15	TRBV25-1	#N/A	CASSEADTQYF	1	11	CVVSDRGSTLGRLYF_CASSEADTQYF
SC319_1_TAGACCAAGGTAGCCA-1	SC319_1	TRAV10	#N/A	TRAJ18	#N/A	CVVSDRGSTLGRLYF	1	15	TRBV25-1	#N/A	CASSERGNTIYF	1	12	CVVSDRGSTLGRLYF_CASSERGNTIYF
SC319_1_TAGACCACATTATCTC-1	SC319_1	TRAV10	#N/A	TRAJ18	#N/A	CVVSDRGSTLGRLYF	1	15	#N/A	#N/A	NA	1	0	CVVSDRGSTLGRLYF_NA
SC319_1_TAGAGCTAGGTAAACT-1	SC319_1	TRAV10	#N/A	TRAJ18	#N/A	CVVSDRGSTLGRLYF	1	15	TRBV25-1	#N/A	CASSAQGQGGSGNTIYF	1	17	CVVSDRGSTLGRLYF_CASSAQGQGGSGNTIYF
SC319_1_TAGAGCTAGGTGACCA-1	SC319_1	TRAV10	#N/A	TRAJ18	#N/A	CVVSDRGSTLGRLYF	1	15	TRBV25-1	#N/A	CASRQKYRDRGRLETQYF	1	18	CVVSDRGSTLGRLYF_CASRQKYRDRGRLETQYF
SC319_1_TAGAGCTAGTAGGCCA-1	SC319_1	TRAV10	#N/A	TRAJ18	#N/A	CVVSDRGSTLGRLYF	1	15	#N/A	#N/A	NA	1	0	CVVSDRGSTLGRLYF_NA
SC319_1_TAGAGCTAGTGTGAAT-1	SC319_1	TRAV10	#N/A	TRAJ18	#N/A	CVVSDRGSTLGRLYF	1	15	TRBV25-1	#N/A	CASSEETQYF	1	10	CVVSDRGSTLGRLYF_CASSEETQYF
SC319_1_TAGAGCTCAAATTGCC-1	SC319_1	TRAV10	#N/A	TRAJ18	#N/A	CVVSDRGSTLGRLYF	1	15	TRBV25-1	#N/A	CASSATSGGADTQYF	1	15	CVVSDRGSTLGRLYF_CASSATSGGADTQYF
SC319_1_TAGAGCTGTAAGCACG-1	SC319_1	TRAV10	#N/A	TRAJ18	#N/A	CVVSDRGSTLGRLYF	1	15	TRBV25-1	#N/A	CASSGTSGGTDTQYF	1	15	CVVSDRGSTLGRLYF_CASSGTSGGTDTQYF
SC319_1_TAGAGCTGTACTTGAC-1	SC319_1	TRAV10	#N/A	TRAJ18	#N/A	CVVSDRGSTLGRLYF	1	15	TRBV25-1	#N/A	CASSDREGQPQHF	1	13	CVVSDRGSTLGRLYF_CASSDREGQPQHF
SC319_1_TAGAGCTGTTCACCTC-1	SC319_1	TRAV10	#N/A	TRAJ18	#N/A	CVVSDRGSTLGRLYF	1	15	TRBV25-1	#N/A	CASSDSQTDNYEQYF	1	15	CVVSDRGSTLGRLYF_CASSDSQTDNYEQYF
SC319_1_TAGAGCTTCAGGCGAA-1	SC319_1	TRAV10	#N/A	TRAJ18	#N/A	CVVSDRGSTLGRLYF	1	15	TRBV25-1	#N/A	CASSDNRHSGNTIYF	1	15	CVVSDRGSTLGRLYF_CASSDNRHSGNTIYF
SC319_1_TAGAGCTTCGCATGAT-1	SC319_1	TRAV10	#N/A	TRAJ18	#N/A	CVVSDRGSTLGRLYF	1	15	TRBV25-1	#N/A	CASSEKYSNQPQHF	1	14	CVVSDRGSTLGRLYF_CASSEKYSNQPQHF
SC319_1_TAGAGCTTCTATCGCC-1	SC319_1	TRAV10	#N/A	TRAJ18	#N/A	CVVTDRGSTLGRLYF	1	15	TRBV25-1	#N/A	CASSEFIGGGFITDTQYF	1	18	CVVTDRGSTLGRLYF_CASSEFIGGGFITDTQYF
SC319_1_TAGAGCTTCTCTGCTG-1	SC319_1	TRAV10	#N/A	TRAJ18	#N/A	CVVSDRGSTLGRLYF	1	15	TRBV25-1	#N/A	CASSEAGESTDTQYF	1	15	CVVSDRGSTLGRLYF_CASSEAGESTDTQYF
SC319_1_TAGCCGGAGTGGAGAA-1	SC319_1	TRAV10	#N/A	TRAJ18	#N/A	CVVSDRGSTLGRLYF	1	15	TRBV25-1	#N/A	CASSKGGRSYNEQFF	1	15	CVVSDRGSTLGRLYF_CASSKGGRSYNEQFF
SC319_1_TAGCCGGCAAAGGAAG-1	SC319_1	TRAV10	#N/A	TRAJ18	#N/A	CVVSDRGSTLGRLYF	1	15	TRBV25-1	#N/A	CASSEGKGTDTQYF	1	14	CVVSDRGSTLGRLYF_CASSEGKGTDTQYF
SC319_1_TAGCCGGCACTGAAGG-1	SC319_1	TRAV10	#N/A	TRAJ18	#N/A	CVVSDRGSTLGRLYF	1	15	TRBV25-1	#N/A	CASRDRVGTGELFF	1	14	CVVSDRGSTLGRLYF_CASRDRVGTGELFF
SC319_1_TAGCCGGTCGTACGGC-1	SC319_1	TRAV10	#N/A	TRAJ18	#N/A	CVVSDRGSTLGRLYF	1	15	TRBV25-1	#N/A	CASSSSGANVLTF	1	13	CVVSDRGSTLGRLYF_CASSSSGANVLTF
SC319_1_TAGGCATAGGGTCGAT-1	SC319_1	TRAV10	#N/A	TRAJ18	#N/A	CVVSDRGSTLGRLYF	1	15	TRBV25-1	#N/A	CASSIPGDRARTDTQYF	1	17	CVVSDRGSTLGRLYF_CASSIPGDRARTDTQYF
SC319_1_TAGGCATCACAACTGT-1	SC319_1	TRAV10	#N/A	TRAJ18	#N/A	CVVSDRGSTLGRLYF	1	15	TRBV25-1	TRBV25-1	CASSAPGGAYNEQFF;CASSAHTGELFF	2	27	CVVSDRGSTLGRLYF_CASSAPGGAYNEQFF;CASSAHTGELFF
SC319_1_TAGGCATCATGCCCGA-1	SC319_1	TRAV10	#N/A	TRAJ18	#N/A	CVVTDRGSTLGRLYF	1	15	TRBV25-1	#N/A	CASSEYTSTDTQYF	1	14	CVVTDRGSTLGRLYF_CASSEYTSTDTQYF
SC319_1_TAGGCATGTACCGTAT-1	SC319_1	TRAV10	#N/A	TRAJ18	#N/A	CVVSDRGSTLGRLYF	1	15	TRBV25-1	#N/A	CASSDRGGNTIYF	1	13	CVVSDRGSTLGRLYF_CASSDRGGNTIYF
SC319_1_TAGGCATGTGGAAAGA-1	SC319_1	TRAV10	#N/A	TRAJ18	#N/A	CVVNDRGSTLGRLYF	1	15	TRBV25-1	#N/A	CASSDRSSSYNEQFF	1	15	CVVNDRGSTLGRLYF_CASSDRSSSYNEQFF
SC319_1_TAGGCATTCCCAAGAT-1	SC319_1	TRAV10	#N/A	TRAJ18	#N/A	CVVSDRGSTLGRLYF	1	15	TRBV25-1	#N/A	CASSEYTDTQYF	1	12	CVVSDRGSTLGRLYF_CASSEYTDTQYF
SC319_1_TAGTGGTAGGGATCTG-1	SC319_1	TRAV10	#N/A	TRAJ18	#N/A	CVVSDRGSTLGRLYF	1	15	TRBV25-1	#N/A	CASSEWDRVGNTIYF	1	15	CVVSDRGSTLGRLYF_CASSEWDRVGNTIYF
SC319_1_TAGTGGTGTAGCGTAG-1	SC319_1	TRAV10	#N/A	TRAJ18	#N/A	CVVSDRGSTLGRLYF	1	15	TRBV25-1	#N/A	CASSDRVLNTEAFF	1	14	CVVSDRGSTLGRLYF_CASSDRVLNTEAFF
SC319_1_TAGTGGTGTCGGCATC-1	SC319_1	TRAV10	#N/A	TRAJ18	#N/A	CVVSDRGSTLGRLYF	1	15	TRBV25-1	#N/A	CASSATVAGGLYEQYF	1	16	CVVSDRGSTLGRLYF_CASSATVAGGLYEQYF
SC319_1_TAGTGGTGTGTTGGGA-1	SC319_1	TRAV10	#N/A	TRAJ18	#N/A	CVVSDRGSTLGRLYF	1	15	TRBV25-1	#N/A	CASSGTSGRKTQYF	1	14	CVVSDRGSTLGRLYF_CASSGTSGRKTQYF
SC319_1_TAGTTGGTCTCGATGA-1	SC319_1	TRAV10	#N/A	TRAJ18	#N/A	CVVSDRGSTLGRLYF	1	15	TRBV25-1	#N/A	CASSSSGANVLTF	1	13	CVVSDRGSTLGRLYF_CASSSSGANVLTF
SC319_1_TAGTTGGTCTTGTACT-1	SC319_1	TRAV10	#N/A	TRAJ18	#N/A	CVVSDRGSTLGRLYF	1	15	TRBV25-1	#N/A	CASSELGSNQPQHF	1	14	CVVSDRGSTLGRLYF_CASSELGSNQPQHF
SC319_1_TATCAGGGTTCACGGC-1	SC319_1	TRAV10	#N/A	TRAJ18	#N/A	CVVSDRGSTLGRLYF	1	15	TRBV25-1	#N/A	CASSDRVLNTEAFF	1	14	CVVSDRGSTLGRLYF_CASSDRVLNTEAFF
SC319_1_TATCTCAAGTGAAGAG-1	SC319_1	TRAV10	#N/A	TRAJ18	#N/A	CVVSDRGSTLGRLYF	1	15	TRBV25-1	#N/A	CASSGYQGLAGEETQYF	1	17	CVVSDRGSTLGRLYF_CASSGYQGLAGEETQYF
SC319_1_TATCTCACAAACGCGA-1	SC319_1	TRAV10	#N/A	TRAJ18	#N/A	CVVSDRGSTLGRLYF	1	15	TRBV25-1	#N/A	CASRDRGDNEQFF	1	13	CVVSDRGSTLGRLYF_CASRDRGDNEQFF
SC319_1_TATCTCACAAGCCATT-1	SC319_1	TRAV10	#N/A	TRAJ18	#N/A	CVVSDRGSTLGRLYF	1	15	#N/A	#N/A	NA	1	0	CVVSDRGSTLGRLYF_NA
SC319_1_TATCTCAGTGGTACAG-1	SC319_1	TRAV10	#N/A	TRAJ18	#N/A	CVVTDRGSTLGRLYF	1	15	TRBV25-1	#N/A	CASSESRGYNEQFF	1	14	CVVTDRGSTLGRLYF_CASSESRGYNEQFF
SC319_1_TATCTCAGTTAAGATG-1	SC319_1	TRAV10	#N/A	TRAJ18	#N/A	CVVSDRGSTLGRLYF	1	15	TRBV25-1	#N/A	CASSDRQGNTDTQYF	1	15	CVVSDRGSTLGRLYF_CASSDRQGNTDTQYF
SC319_1_TATCTCATCCTATGTT-1	SC319_1	TRAV10	#N/A	TRAJ18	#N/A	CVVSDRGSTLGRLYF	1	15	TRBV25-1	#N/A	CASSRQTTSSGNEQFF	1	16	CVVSDRGSTLGRLYF_CASSRQTTSSGNEQFF
SC319_1_TATCTCATCTCCGGTT-1	SC319_1	TRAV10	#N/A	TRAJ18	#N/A	CVVSDRGSTLGRLYF	1	15	TRBV25-1	#N/A	CASSLGQYEQYF	1	12	CVVSDRGSTLGRLYF_CASSLGQYEQYF
SC319_1_TATGCCCAGAGTAAGG-1	SC319_1	TRAV10	#N/A	TRAJ18	#N/A	CVVSDRGSTLGRLYF	1	15	TRBV25-1	#N/A	CASRDRVGTGELFF	1	14	CVVSDRGSTLGRLYF_CASRDRVGTGELFF
SC319_1_TATGCCCAGCGTGAGT-1	SC319_1	TRAV10	#N/A	TRAJ18	#N/A	CVVSDRGSTLGRLYF	1	15	#N/A	#N/A	NA	1	0	CVVSDRGSTLGRLYF_NA
SC319_1_TATGCCCAGCTAACTC-1	SC319_1	TRAV10	#N/A	TRAJ18	#N/A	CVVSDRGSTLGRLYF	1	15	TRBV25-1	#N/A	CASSRQTTSSGNEQFF	1	16	CVVSDRGSTLGRLYF_CASSRQTTSSGNEQFF
SC319_1_TATGCCCAGCTGCAAG-1	SC319_1	TRAV10	#N/A	TRAJ18	#N/A	CVVSDRGSTLGRLYF	1	15	TRBV25-1	#N/A	CASSNKLRTGRDTDTQYF	1	18	CVVSDRGSTLGRLYF_CASSNKLRTGRDTDTQYF
SC319_1_TATGCCCGTGGTAACG-1	SC319_1	TRAV10	#N/A	TRAJ18	#N/A	CVVSDRGSTLGRLYF	1	15	TRBV25-1	#N/A	CASSVQGAPEETQYF	1	15	CVVSDRGSTLGRLYF_CASSVQGAPEETQYF
SC319_1_TATGCCCGTGTTTGGT-1	SC319_1	TRAV10	#N/A	TRAJ18	#N/A	CVVSDRGSTLGRLYF	1	15	TRBV25-1	#N/A	CASSHLNTEAFF	1	12	CVVSDRGSTLGRLYF_CASSHLNTEAFF
SC319_1_TATTACCAGAAACGAG-1	SC319_1	TRAV10	#N/A	TRAJ18	#N/A	CVVNDRGSTLGRLYF	1	15	TRBV25-1	#N/A	CASSDRSSSYNEQFF	1	15	CVVNDRGSTLGRLYF_CASSDRSSSYNEQFF
SC319_1_TATTACCAGAATAGGG-1	SC319_1	TRAV10	#N/A	TRAJ18	#N/A	CVVSDRGSTLGRLYF	1	15	TRBV25-1	#N/A	CASSPSRGSTDTQYF	1	15	CVVSDRGSTLGRLYF_CASSPSRGSTDTQYF
SC319_1_TATTACCAGGGTTCCC-1	SC319_1	TRAV10	#N/A	TRAJ18	#N/A	CVVSDRGSTLGRLYF	1	15	#N/A	#N/A	NA	1	0	CVVSDRGSTLGRLYF_NA
SC319_1_TATTACCCAAGCCCAC-1	SC319_1	TRAV10	#N/A	TRAJ18	#N/A	CVVIDRGSTLGRLYF	1	15	TRBV25-1	#N/A	CASSVAGGHNEQFF	1	14	CVVIDRGSTLGRLYF_CASSVAGGHNEQFF
SC319_1_TATTACCTCAACACCA-1	SC319_1	TRAV10	#N/A	TRAJ18	#N/A	CVVSDRGSTLGRLYF	1	15	TRBV25-1	#N/A	CASSAPGRGTKRDNEQFF	1	18	CVVSDRGSTLGRLYF_CASSAPGRGTKRDNEQFF
SC319_1_TATTACCTCCAGTAGT-1	SC319_1	TRAV10	#N/A	TRAJ18	#N/A	CVVSDRGSTLGRLYF	1	15	TRBV25-1	#N/A	CASSDKGQGNTEAFF	1	15	CVVSDRGSTLGRLYF_CASSDKGQGNTEAFF
SC319_1_TATTACCTCGGCTACG-1	SC319_1	TRAV10	#N/A	TRAJ18	#N/A	CVVSDRGSTLGRLYF	1	15	TRBV25-1	#N/A	CASSDRQGNTDTQYF	1	15	CVVSDRGSTLGRLYF_CASSDRQGNTDTQYF
SC319_1_TATTACCTCTCCTATA-1	SC319_1	TRAV10	#N/A	TRAJ18	#N/A	CVVSDRGSTLGRLYF	1	15	TRBV25-1	#N/A	CASSEGRSYEQYF	1	13	CVVSDRGSTLGRLYF_CASSEGRSYEQYF
SC319_1_TCAACGACAGGGTTAG-1	SC319_1	TRAV10	#N/A	TRAJ18	#N/A	CVVSDRGSTLGRLYF	1	15	TRBV25-1	#N/A	CASSKGGRSYNEQFF	1	15	CVVSDRGSTLGRLYF_CASSKGGRSYNEQFF
SC319_1_TCAACGAGTTCATGGT-1	SC319_1	TRAV10	#N/A	TRAJ18	#N/A	CVVSDRGSTLGRLYF	1	15	TRBV7-6	#N/A	CASTARGGGLSSYEQYV	1	17	CVVSDRGSTLGRLYF_CASTARGGGLSSYEQYV
SC319_1_TCAACGATCACCGTAA-1	SC319_1	TRAV10	#N/A	TRAJ18	#N/A	CVVSDRGSTLGRLYF	1	15	TRBV25-1	#N/A	CASSEAGESTDTQYF	1	15	CVVSDRGSTLGRLYF_CASSEAGESTDTQYF
SC319_1_TCAACGATCACGACTA-1	SC319_1	TRAV10	#N/A	TRAJ18	#N/A	CVVSDRGSTLGRLYF	1	15	TRBV25-1	#N/A	CASSHLNTEAFF	1	12	CVVSDRGSTLGRLYF_CASSHLNTEAFF
SC319_1_TCAACGATCAGCCTAA-1	SC319_1	TRAV10	#N/A	TRAJ18	#N/A	CVVSDRGSTLGRLYF	1	15	TRBV25-1	#N/A	CASSVRGQGAETQYF	1	15	CVVSDRGSTLGRLYF_CASSVRGQGAETQYF
SC319_1_TCAACGATCAGGCCCA-1	SC319_1	TRAV10	#N/A	TRAJ18	#N/A	CVVSDRGSTLGRLYF	1	15	TRBV25-1	#N/A	CASSGLKSTGELFF	1	14	CVVSDRGSTLGRLYF_CASSGLKSTGELFF
SC319_1_TCAATCTAGAATTCCC-1	SC319_1	TRAV10	#N/A	TRAJ18	#N/A	CVVSDRGSTLGRLYF	1	15	TRBV25-1	TRBV25-1	CASRARDRDYEQYF;CASSSPPQGEVTYNEQFF	2	32	CVVSDRGSTLGRLYF_CASRARDRDYEQYF;CASSSPPQGEVTYNEQFF
SC319_1_TCAATCTCATGTAGTC-1	SC319_1	TRAV10	#N/A	TRAJ18	#N/A	CVVSDRGSTLGRLYF	1	15	TRBV25-1	TRBV25-1	CASSHLNTEAFF;CASSEWQGAGELFF	2	26	CVVSDRGSTLGRLYF_CASSHLNTEAFF;CASSEWQGAGELFF
SC319_1_TCAATCTGTCCCGACA-1	SC319_1	TRAV10	#N/A	TRAJ18	#N/A	CVVSDRGSTLGRLYF	1	15	TRBV25-1	#N/A	CASSAGTGGNQPQHF	1	15	CVVSDRGSTLGRLYF_CASSAGTGGNQPQHF
SC319_1_TCAATCTTCGTGGGAA-1	SC319_1	TRAV10	#N/A	TRAJ18	#N/A	CVVSDRGSTLGRLYF	1	15	TRBV25-1	TRBV25-1	CASRPWTSGSDEQFF;CASGDSNTEAFF	2	27	CVVSDRGSTLGRLYF_CASRPWTSGSDEQFF;CASGDSNTEAFF
SC319_1_TCACAAGCAGTTAACC-1	SC319_1	TRAV10	#N/A	TRAJ18	#N/A	CVVSDRGSTLGRLYF	1	15	TRBV25-1	#N/A	CASSDRETQYF	1	11	CVVSDRGSTLGRLYF_CASSDRETQYF
SC319_1_TCACAAGGTACCAGTT-1	SC319_1	TRAV10	#N/A	TRAJ18	#N/A	CVVSDRGSTLGRLYF	1	15	TRBV25-1	#N/A	CASSDRDNEQFF	1	12	CVVSDRGSTLGRLYF_CASSDRDNEQFF
SC319_1_TCACAAGGTATTCTCT-1	SC319_1	TRAV10	#N/A	TRAJ18	#N/A	CVVSDRGSTLGRLYF	1	15	TRBV25-1	#N/A	CASTPSGTGELFF	1	13	CVVSDRGSTLGRLYF_CASTPSGTGELFF
SC319_1_TCACAAGGTCAATACC-1	SC319_1	TRAV10	#N/A	TRAJ18	#N/A	CVVSDRGSTLGRLYF	1	15	TRBV7-6	#N/A	CASTARGGGLSSYEQYV	1	17	CVVSDRGSTLGRLYF_CASTARGGGLSSYEQYV
SC319_1_TCACGAAAGACTACAA-1	SC319_1	TRAV10	#N/A	TRAJ18	#N/A	CVVSDRGSTLGRLYF	1	15	TRBV25-1	#N/A	CASTLTRSGTQYF	1	13	CVVSDRGSTLGRLYF_CASTLTRSGTQYF
SC319_1_TCACGAAAGATCTGAA-1	SC319_1	TRAV10	#N/A	TRAJ18	#N/A	CVVIDRGSTLGRLYF	1	15	TRBV25-1	#N/A	CASSDFTGGDTQYF	1	14	CVVIDRGSTLGRLYF_CASSDFTGGDTQYF
SC319_1_TCACGAACAGCTCCGA-1	SC319_1	TRAV10	#N/A	TRAJ18	#N/A	CVVSDRGSTLGRLYF	1	15	TRBV25-1	#N/A	CASSASLRTDTQYF	1	14	CVVSDRGSTLGRLYF_CASSASLRTDTQYF
SC319_1_TCACGAAGTATAATGG-1	SC319_1	TRAV10	#N/A	TRAJ18	#N/A	CVVSDRGSTLGRLYF	1	15	TRBV25-1	#N/A	CASSSSGANVLTF	1	13	CVVSDRGSTLGRLYF_CASSSSGANVLTF
SC319_1_TCACGAATCAGTCAGT-1	SC319_1	TRAV10	#N/A	TRAJ18	#N/A	CVVSDRGSTLGRLYF	1	15	TRBV25-1	#N/A	CASSELSGGNTGELFF	1	16	CVVSDRGSTLGRLYF_CASSELSGGNTGELFF
SC319_1_TCAGATGAGTGTCCAT-1	SC319_1	TRAV10	#N/A	TRAJ18	#N/A	CVVSDRGSTLGRLYF	1	15	TRBV25-1	#N/A	CASRDRVGTGELFF	1	14	CVVSDRGSTLGRLYF_CASRDRVGTGELFF
SC319_1_TCAGATGGTAAGGGCT-1	SC319_1	TRAV10	#N/A	TRAJ18	#N/A	CVVSDRGSTLGRLYF	1	15	TRBV25-1	#N/A	CASSVPSTDTQYF	1	13	CVVSDRGSTLGRLYF_CASSVPSTDTQYF
SC319_1_TCAGATGGTACCGTAT-1	SC319_1	TRAV10	#N/A	TRAJ18	#N/A	CVVSDRGSTLGRLYF	1	15	TRBV25-1	#N/A	CASSEGKGTDTQYF	1	14	CVVSDRGSTLGRLYF_CASSEGKGTDTQYF
SC319_1_TCAGATGGTCGAACAG-1	SC319_1	TRAV10	#N/A	TRAJ18	#N/A	CVVSDRGSTLGRLYF	1	15	TRBV25-1	#N/A	CASSGTSGGADTQYF	1	15	CVVSDRGSTLGRLYF_CASSGTSGGADTQYF
SC319_1_TCAGATGGTTGAGTTC-1	SC319_1	TRAV10	#N/A	TRAJ18	#N/A	CVVSDRGSTLGRLYF	1	15	TRBV25-1	#N/A	CASSNGGGNQPQHF	1	14	CVVSDRGSTLGRLYF_CASSNGGGNQPQHF
[truncated: 1,235 more rows]

## Sheet: TAble 1b
Supplemenatry Table 1b. Single cell TCR repertoire of Adult-derived iNK T cells
barcode	sample	TRAV_1	TRAV_2	TRAJ_1	TRAJ_2	cdr3_aa1	Num_chain_aa1	Length_aa1	TRBV_1	TRBV_2	cdr3_aa2	Num_chain_aa2	Length_aa2	CTaa
SC319_2_AAACCTGAGAGTACCG-1	SC319_2	TRAV10	#N/A	TRAJ18	#N/A	CVVSDRGSTLGRLYF	1	15	#N/A	#N/A	NA	1	0	CVVSDRGSTLGRLYF_NA
SC319_2_AAACCTGAGGTGCACA-1	SC319_2	TRAV10	#N/A	TRAJ18	#N/A	CVVSDRGSTLGRLYF	1	15	TRBV25-1	#N/A	CASSEYPPKDASSYNEQFF	1	19	CVVSDRGSTLGRLYF_CASSEYPPKDASSYNEQFF
SC319_2_AAACCTGAGTACTTGC-1	SC319_2	TRAV10	#N/A	TRAJ18	#N/A	CVVSDRGSTLGRLYF	1	15	TRBV25-1	#N/A	CASSDARGLASSTDTQYF	1	18	CVVSDRGSTLGRLYF_CASSDARGLASSTDTQYF
SC319_2_AAACCTGGTAGCACGA-1	SC319_2	TRAV13-1	TRAV10	TRAJ10	TRAJ18	CAALVWGLTGGGNKLTF;CVVSDRGSTLGRLYF	2	32	TRBV25-1	#N/A	CASSESRGLGETQYF	1	15	CAALVWGLTGGGNKLTF;CVVSDRGSTLGRLYF_CASSESRGLGETQYF
SC319_2_AAACCTGTCAATCTCT-1	SC319_2	TRAV10	#N/A	TRAJ18	#N/A	CVVSDRGSTLGRLYF	1	15	TRBV25-1	#N/A	CASSARDSNTDTQYF	1	15	CVVSDRGSTLGRLYF_CASSARDSNTDTQYF
SC319_2_AAACCTGTCATCGATG-1	SC319_2	TRAV10	#N/A	TRAJ18	#N/A	CVVSDRGSTLGRLYF	1	15	TRBV25-1	#N/A	CASGKGSYEQYF	1	12	CVVSDRGSTLGRLYF_CASGKGSYEQYF
SC319_2_AAACGGGAGCCCAACC-1	SC319_2	TRAV19	TRAV10	TRAJ41	TRAJ18	CASGYALNF;CVVSDRGSTLGRLYF	2	24	TRBV25-1	#N/A	CASSEGGTNYNEQFF	1	15	CASGYALNF;CVVSDRGSTLGRLYF_CASSEGGTNYNEQFF
SC319_2_AAACGGGAGGCTATCT-1	SC319_2	TRAV1-1	TRAV10	TRAJ39	TRAJ18	CAVTNNNAGNMLTF;CVVSDRGSTLGRLYF	2	29	TRBV25-1	#N/A	CASTKQGESPTDTQYF	1	16	CAVTNNNAGNMLTF;CVVSDRGSTLGRLYF_CASTKQGESPTDTQYF
SC319_2_AAACGGGAGTCTTGCA-1	SC319_2	TRAV10	#N/A	TRAJ18	#N/A	CVVSDRGSTLGRLYF	1	15	TRBV25-1	#N/A	CASSDSAGTTPREQFF	1	16	CVVSDRGSTLGRLYF_CASSDSAGTTPREQFF
SC319_2_AAACGGGAGTGGAGTC-1	SC319_2	TRAV10	#N/A	TRAJ18	#N/A	CVVSDRGSTLGRLYF	1	15	TRBV25-1	#N/A	CASSEYPPKDASSYNEQFF	1	19	CVVSDRGSTLGRLYF_CASSEYPPKDASSYNEQFF
SC319_2_AAACGGGCAATAACGA-1	SC319_2	TRAV10	#N/A	TRAJ18	#N/A	CVVSDRGSTLGRLYF	1	15	TRBV25-1	#N/A	CASSDRYSNQPQHF	1	14	CVVSDRGSTLGRLYF_CASSDRYSNQPQHF
SC319_2_AAACGGGCAATACGCT-1	SC319_2	TRAV12-2	TRAV10	TRAJ29	TRAJ18	CAVPSGNTPLVF;CVVSDRGSTLGRLYF	2	27	TRBV25-1	#N/A	CASSTSLPPVKPQETQYF	1	18	CAVPSGNTPLVF;CVVSDRGSTLGRLYF_CASSTSLPPVKPQETQYF
SC319_2_AAACGGGCACGGTAAG-1	SC319_2	TRAV10	#N/A	TRAJ18	#N/A	CVVSDRGSTLGRLYF	1	15	TRBV25-1	#N/A	CASSGNRRDQETQYF	1	15	CVVSDRGSTLGRLYF_CASSGNRRDQETQYF
SC319_2_AAACGGGGTTTGGCGC-1	SC319_2	TRAV10	#N/A	TRAJ18	#N/A	CVVSDRGSTLGRLYF	1	15	TRBV25-1	#N/A	CASSGNRRDQETQYF	1	15	CVVSDRGSTLGRLYF_CASSGNRRDQETQYF
SC319_2_AAACGGGTCCGCGGTA-1	SC319_2	TRAV10	#N/A	TRAJ18	#N/A	CVVSDRGSTLGRLYF	1	15	TRBV25-1	#N/A	CASSESARQGAYEQYF	1	16	CVVSDRGSTLGRLYF_CASSESARQGAYEQYF
SC319_2_AAACGGGTCGTTTGCC-1	SC319_2	TRAV10	#N/A	TRAJ18	#N/A	CVVSDRGSTLGRLYF	1	15	TRBV25-1	#N/A	CASSESVQGIAGANVLTF	1	18	CVVSDRGSTLGRLYF_CASSESVQGIAGANVLTF
SC319_2_AAACGGGTCTCTTATG-1	SC319_2	TRAV10	#N/A	TRAJ18	#N/A	CVVSDRGSTLGRLYF	1	15	TRBV25-1	#N/A	CASGKGSYEQYF	1	12	CVVSDRGSTLGRLYF_CASGKGSYEQYF
SC319_2_AAAGATGAGGAATCGC-1	SC319_2	TRAV10	#N/A	TRAJ18	#N/A	CVVSDRGSTLGRLYF	1	15	TRBV25-1	#N/A	CASSGEGFKNIQYF	1	14	CVVSDRGSTLGRLYF_CASSGEGFKNIQYF
SC319_2_AAAGATGAGGACACCA-1	SC319_2	TRAV2	TRAV10	TRAJ8	TRAJ18	CAVEGSPGFQKLVF;CVVSDRGSTLGRLYF	2	29	TRBV25-1	#N/A	CASSQGAGETQYF	1	13	CAVEGSPGFQKLVF;CVVSDRGSTLGRLYF_CASSQGAGETQYF
SC319_2_AAAGATGAGTGCTGCC-1	SC319_2	TRAV3	#N/A	TRAJ3	#N/A	CAVRELAGYSSASKIIF	1	17	TRBV25-1	#N/A	CASSKTRVDSTDTQYF	1	16	CAVRELAGYSSASKIIF_CASSKTRVDSTDTQYF
SC319_2_AAAGATGCAAGAGGCT-1	SC319_2	TRAV10	#N/A	TRAJ18	#N/A	CVVSDRGSTLGRLYF	1	15	TRBV25-1	#N/A	CASGKGSYEQYF	1	12	CVVSDRGSTLGRLYF_CASGKGSYEQYF
SC319_2_AAAGATGCACTTACGA-1	SC319_2	TRAV10	#N/A	TRAJ18	#N/A	CVVSDRGSTLGRLYF	1	15	TRBV25-1	#N/A	CASSGNGTGPPGVAQYF	1	17	CVVSDRGSTLGRLYF_CASSGNGTGPPGVAQYF
SC319_2_AAAGATGGTAAGTAGT-1	SC319_2	TRAV10	#N/A	TRAJ18	#N/A	CVVSDRGSTLGRLYF	1	15	TRBV25-1	#N/A	CASSDLSPPGREEAGELFF	1	19	CVVSDRGSTLGRLYF_CASSDLSPPGREEAGELFF
SC319_2_AAAGATGGTGCCTGCA-1	SC319_2	TRAV12-1	#N/A	TRAJ15	#N/A	CVVNANQAGTALIF	1	14	#N/A	#N/A	NA	1	0	CVVNANQAGTALIF_NA
SC319_2_AAAGATGTCGCATGGC-1	SC319_2	TRAV10	#N/A	TRAJ18	#N/A	CVVSDRGSTLGRLYF	1	15	TRBV25-1	#N/A	CASGRAGGPDTQDF	1	14	CVVSDRGSTLGRLYF_CASGRAGGPDTQDF
SC319_2_AAAGATGTCTTTACAC-1	SC319_2	TRAV10	#N/A	TRAJ18	#N/A	CVVSDRGSTLGRLYF	1	15	TRBV25-1	#N/A	CASSEYLESNGYTF	1	14	CVVSDRGSTLGRLYF_CASSEYLESNGYTF
SC319_2_AAAGCAATCGCGCCAA-1	SC319_2	TRAV10	#N/A	TRAJ18	#N/A	CVVSDRGSTLGRLYF	1	15	TRBV25-1	#N/A	CASSARDSNTDTQYF	1	15	CVVSDRGSTLGRLYF_CASSARDSNTDTQYF
SC319_2_AAAGTAGGTGTGCCTG-1	SC319_2	TRAV10	#N/A	TRAJ18	#N/A	CVVSDRGSTLGRLYF	1	15	TRBV25-1	#N/A	CASSEGQGAYNEQFF	1	15	CVVSDRGSTLGRLYF_CASSEGQGAYNEQFF
SC319_2_AAAGTAGGTGTGCGTC-1	SC319_2	TRAV10	#N/A	TRAJ18	#N/A	CVVSDRGSTLGRLYF	1	15	TRBV25-1	#N/A	CASSGNRRDQETQYF	1	15	CVVSDRGSTLGRLYF_CASSGNRRDQETQYF
SC319_2_AAAGTAGGTTCGTCTC-1	SC319_2	TRAV2	TRAV10	TRAJ8	TRAJ18	CAVEGSPGFQKLVF;CVVSDRGSTLGRLYF	2	29	TRBV25-1	#N/A	CASSQGAGETQYF	1	13	CAVEGSPGFQKLVF;CVVSDRGSTLGRLYF_CASSQGAGETQYF
SC319_2_AAAGTAGTCAACGCTA-1	SC319_2	TRAV10	#N/A	TRAJ18	#N/A	CVVSDRGSTLGRLYF	1	15	TRBV25-1	#N/A	CASSESVQGIAGANVLTF	1	18	CVVSDRGSTLGRLYF_CASSESVQGIAGANVLTF
SC319_2_AAAGTAGTCGCGATCG-1	SC319_2	TRAV10	#N/A	TRAJ18	#N/A	CVVSDRGSTLGRLYF	1	15	TRBV25-1	#N/A	CASSEYLESNGYTF	1	14	CVVSDRGSTLGRLYF_CASSEYLESNGYTF
SC319_2_AAATGCCAGTAATCCC-1	SC319_2	TRAV10	#N/A	TRAJ18	#N/A	CVVSDRGSTLGRLYF	1	15	#N/A	#N/A	NA	1	0	CVVSDRGSTLGRLYF_NA
SC319_2_AAATGCCAGTCTCAAC-1	SC319_2	TRAV10	#N/A	TRAJ18	#N/A	CVVSDRGSTLGRLYF	1	15	TRBV25-1	#N/A	CASSGLEERARHQETQYF	1	18	CVVSDRGSTLGRLYF_CASSGLEERARHQETQYF
SC319_2_AAATGCCCATGGGAAC-1	SC319_2	TRAV1-2	TRAV10	TRAJ29	TRAJ18	CAVSHTPLVF;CVVSDRGSTLGRLYF	2	25	TRBV25-1	#N/A	CASSGGLGLNEQYF	1	14	CAVSHTPLVF;CVVSDRGSTLGRLYF_CASSGGLGLNEQYF
SC319_2_AAATGCCGTAAACCTC-1	SC319_2	TRAV2	TRAV10	TRAJ27	TRAJ18	CACNAGKSTF;CVVSDRGSTLGRLYF	2	25	TRBV25-1	#N/A	CASSESPAGSRPTTTDTQYF	1	20	CACNAGKSTF;CVVSDRGSTLGRLYF_CASSESPAGSRPTTTDTQYF
SC319_2_AAATGCCGTCGCTTTC-1	SC319_2	TRAV10	#N/A	TRAJ18	#N/A	CVVSDRGSTLGRLYF	1	15	TRBV25-1	#N/A	CASSETSTYEQYF	1	13	CVVSDRGSTLGRLYF_CASSETSTYEQYF
SC319_2_AAATGCCTCTACCAGA-1	SC319_2	TRAV10	#N/A	TRAJ18	#N/A	CVVSDRGSTLGRLYF	1	15	TRBV25-1	#N/A	CASSARDSNTDTQYF	1	15	CVVSDRGSTLGRLYF_CASSARDSNTDTQYF
SC319_2_AACACGTCAAGTCTGT-1	SC319_2	TRAV10	#N/A	TRAJ18	#N/A	CVVSDRGSTLGRLYF	1	15	TRBV25-1	#N/A	CASSESSGDRSNQPQHF	1	17	CVVSDRGSTLGRLYF_CASSESSGDRSNQPQHF
SC319_2_AACACGTCAATGTAAG-1	SC319_2	TRAV3	#N/A	TRAJ22	#N/A	CAVRDLSGSARQLTF	1	15	#N/A	#N/A	NA	1	0	CAVRDLSGSARQLTF_NA
SC319_2_AACACGTGTGTAACGG-1	SC319_2	TRAV10	#N/A	TRAJ18	#N/A	CVVSDRGSTLGRLYF	1	15	TRBV25-1	#N/A	CASHKDRTGGNNEQFF	1	16	CVVSDRGSTLGRLYF_CASHKDRTGGNNEQFF
SC319_2_AACACGTGTTAAGGGC-1	SC319_2	TRAV10	#N/A	TRAJ18	#N/A	CVVSDRGSTLGRLYF	1	15	TRBV25-1	#N/A	CASSEYPPKDASSYNEQFF	1	19	CVVSDRGSTLGRLYF_CASSEYPPKDASSYNEQFF
SC319_2_AACACGTTCAACACGT-1	SC319_2	TRAV10	#N/A	TRAJ18	#N/A	CVVSDRGSTLGRLYF	1	15	TRBV25-1	#N/A	CASSAGQRLDGYTF	1	14	CVVSDRGSTLGRLYF_CASSAGQRLDGYTF
SC319_2_AACACGTTCTCTAGGA-1	SC319_2	TRAV10	#N/A	TRAJ18	#N/A	CVVSDRGSTLGRLYF	1	15	TRBV25-1	#N/A	CASSEVRKDRGTSKDTQYF	1	19	CVVSDRGSTLGRLYF_CASSEVRKDRGTSKDTQYF
SC319_2_AACCATGCAGGGTACA-1	SC319_2	TRAV12-2	TRAV10	TRAJ29	TRAJ18	CAVPSGNTPLVF;CVVSDRGSTLGRLYF	2	27	TRBV25-1	#N/A	CASSTSLPPVKPQETQYF	1	18	CAVPSGNTPLVF;CVVSDRGSTLGRLYF_CASSTSLPPVKPQETQYF
SC319_2_AACCATGCATCATCCC-1	SC319_2	TRAV30	TRAV10	TRAJ38	TRAJ18	CGTPNNAGNNRKLIW;CVVSDRGSTLGRLYF	2	30	TRBV25-1	#N/A	CASSGNTGSFDYTF	1	14	CGTPNNAGNNRKLIW;CVVSDRGSTLGRLYF_CASSGNTGSFDYTF
SC319_2_AACCATGCATCCGTGG-1	SC319_2	#N/A	#N/A	#N/A	#N/A	NA	1	0	TRBV25-1	#N/A	CASSARDSNTDTQYF	1	15	NA_CASSARDSNTDTQYF
SC319_2_AACCATGGTCTACCTC-1	SC319_2	TRAV10	#N/A	TRAJ18	#N/A	CVVSDRGSTLGRLYF	1	15	TRBV25-1	#N/A	CASSSRTGILQRDEQFF	1	17	CVVSDRGSTLGRLYF_CASSSRTGILQRDEQFF
SC319_2_AACCATGGTGTATGGG-1	SC319_2	TRAV10	#N/A	TRAJ18	#N/A	CVVSDRGSTLGRLYF	1	15	TRBV25-1	#N/A	CASSESVQGIAGANVLTF	1	18	CVVSDRGSTLGRLYF_CASSESVQGIAGANVLTF
SC319_2_AACCGCGAGCGCCTTG-1	SC319_2	TRAV10	#N/A	TRAJ18	#N/A	CVVSDRGSTLGRLYF	1	15	TRBV25-1	#N/A	CASSNGRGASNQPQHF	1	16	CVVSDRGSTLGRLYF_CASSNGRGASNQPQHF
SC319_2_AACCGCGCAGCTGTGC-1	SC319_2	TRAV10	#N/A	TRAJ18	#N/A	CVVSDRGSTLGRLYF	1	15	TRBV25-1	#N/A	CASSEYPPKDASSYNEQFF	1	19	CVVSDRGSTLGRLYF_CASSEYPPKDASSYNEQFF
SC319_2_AACCGCGGTGTGTGCC-1	SC319_2	TRAV10	#N/A	TRAJ18	#N/A	CVVSDRGSTLGRLYF	1	15	TRBV25-1	#N/A	CASSGRGEENQPQHF	1	15	CVVSDRGSTLGRLYF_CASSGRGEENQPQHF
SC319_2_AACCGCGGTTCGTTGA-1	SC319_2	TRAV10	#N/A	TRAJ18	#N/A	CVVSDRGSTLGRLYF	1	15	TRBV25-1	#N/A	CASSVTGTGERNIQYF	1	16	CVVSDRGSTLGRLYF_CASSVTGTGERNIQYF
SC319_2_AACCGCGTCAGGATCT-1	SC319_2	TRAV10	#N/A	TRAJ18	#N/A	CVVSDRGSTLGRLYF	1	15	TRBV25-1	#N/A	CASSFQGEGPTYNEQFF	1	17	CVVSDRGSTLGRLYF_CASSFQGEGPTYNEQFF
SC319_2_AACCGCGTCGGATGTT-1	SC319_2	TRAV10	#N/A	TRAJ18	#N/A	CVISDRGSTLGRLYF	1	15	TRBV25-1	#N/A	CASSSRGAPMGRDTQYF	1	17	CVISDRGSTLGRLYF_CASSSRGAPMGRDTQYF
SC319_2_AACCGCGTCGGTCTAA-1	SC319_2	TRAV10	#N/A	TRAJ18	#N/A	CVVSDRGSTLGRLYF	1	15	TRBV25-1	#N/A	CASSDQIGQGADNEQFF	1	17	CVVSDRGSTLGRLYF_CASSDQIGQGADNEQFF
SC319_2_AACCGCGTCTGATACG-1	SC319_2	TRAV10	#N/A	TRAJ18	#N/A	CVVSDRGSTLGRLYF	1	15	TRBV25-1	#N/A	CASSGNRRDQETQYF	1	15	CVVSDRGSTLGRLYF_CASSGNRRDQETQYF
SC319_2_AACGTTGCACCCAGTG-1	SC319_2	TRAV10	#N/A	TRAJ18	#N/A	CVVSDRGSTLGRLYF	1	15	TRBV25-1	#N/A	CASSPERGPTYEQYF	1	15	CVVSDRGSTLGRLYF_CASSPERGPTYEQYF
SC319_2_AACGTTGCAGCTCCGA-1	SC319_2	TRAV10	#N/A	TRAJ18	#N/A	CVVSDRGSTLGRLYF	1	15	TRBV25-1	#N/A	CASSESIVKEPGNTIYF	1	17	CVVSDRGSTLGRLYF_CASSESIVKEPGNTIYF
SC319_2_AACGTTGCATCCCACT-1	SC319_2	TRAV1-2	TRAV10	TRAJ29	TRAJ18	CAVSHTPLVF;CVVSDRGSTLGRLYF	2	25	TRBV25-1	#N/A	CASSGGLGLNEQYF	1	14	CAVSHTPLVF;CVVSDRGSTLGRLYF_CASSGGLGLNEQYF
SC319_2_AACGTTGCATTCTCAT-1	SC319_2	TRAV10	#N/A	TRAJ18	#N/A	CVVSDRGSTLGRLYF	1	15	TRBV25-1	#N/A	CASSGNGTGPPGVAQYF	1	17	CVVSDRGSTLGRLYF_CASSGNGTGPPGVAQYF
SC319_2_AACGTTGTCGAACGGA-1	SC319_2	TRAV10	#N/A	TRAJ18	#N/A	CVVSDRGSTLGRLYF	1	15	TRBV25-1	#N/A	CASSAGQRLDGYTF	1	14	CVVSDRGSTLGRLYF_CASSAGQRLDGYTF
SC319_2_AACGTTGTCTCGAGTA-1	SC319_2	TRAV10	#N/A	TRAJ18	#N/A	CVVSDRGSTLGRLYF	1	15	TRBV25-1	#N/A	CASSDAGTGNTGNTIYF	1	17	CVVSDRGSTLGRLYF_CASSDAGTGNTGNTIYF
SC319_2_AACGTTGTCTGAGGGA-1	SC319_2	TRAV2	TRAV10	TRAJ27	TRAJ18	CACNAGKSTF;CVVSDRGSTLGRLYF	2	25	TRBV25-1	#N/A	CASSESPAGSRPTTTDTQYF	1	20	CACNAGKSTF;CVVSDRGSTLGRLYF_CASSESPAGSRPTTTDTQYF
SC319_2_AACTCAGCAACGATCT-1	SC319_2	TRAV10	#N/A	TRAJ4	#N/A	CVVFSGGYNKLIF	1	13	TRBV12-5	#N/A	CASGSPDRVSYEQYF	1	15	CVVFSGGYNKLIF_CASGSPDRVSYEQYF
SC319_2_AACTCAGCAGCCTATA-1	SC319_2	TRAV10	#N/A	TRAJ18	#N/A	CVVSDRGSTLGRLYF	1	15	TRBV25-1	#N/A	CASSEIEADAYNEQFF	1	16	CVVSDRGSTLGRLYF_CASSEIEADAYNEQFF
SC319_2_AACTCAGGTCCCTTGT-1	SC319_2	TRAV10	#N/A	TRAJ18	#N/A	CVVSDRGSTLGRLYF	1	15	TRBV25-1	#N/A	CASSESVQGIAGANVLTF	1	18	CVVSDRGSTLGRLYF_CASSESVQGIAGANVLTF
SC319_2_AACTCAGGTTCGCTAA-1	SC319_2	TRAV10	#N/A	TRAJ18	#N/A	CVVSDRGSTLGRLYF	1	15	TRBV25-1	#N/A	CASSARDSNTDTQYF	1	15	CVVSDRGSTLGRLYF_CASSARDSNTDTQYF
SC319_2_AACTCAGGTTGTGGCC-1	SC319_2	TRAV10	#N/A	TRAJ18	#N/A	CVVSDRGSTLGRLYF	1	15	TRBV25-1	#N/A	CASSESVQGIAGANVLTF	1	18	CVVSDRGSTLGRLYF_CASSESVQGIAGANVLTF
SC319_2_AACTCAGTCAGCCTAA-1	SC319_2	TRAV10	#N/A	TRAJ18	#N/A	CVVSDRGSTLGRLYF	1	15	TRBV25-1	#N/A	CASSGGASNQPQHF	1	14	CVVSDRGSTLGRLYF_CASSGGASNQPQHF
SC319_2_AACTCAGTCTTGGGTA-1	SC319_2	TRAV10	#N/A	TRAJ18	#N/A	CVVSDRGSTLGRLYF	1	15	TRBV25-1	#N/A	CASSEPSRVQNSPLHF	1	16	CVVSDRGSTLGRLYF_CASSEPSRVQNSPLHF
SC319_2_AACTCCCCAAAGCAAT-1	SC319_2	#N/A	#N/A	#N/A	#N/A	NA	1	0	TRBV25-1	#N/A	CASSDARGLASSTDTQYF	1	18	NA_CASSDARGLASSTDTQYF
SC319_2_AACTCCCCATCTCCCA-1	SC319_2	TRAV10	#N/A	TRAJ18	#N/A	CVVSDRGSTLGRLYF	1	15	TRBV25-1	#N/A	CASSSRIGTDNEQFF	1	15	CVVSDRGSTLGRLYF_CASSSRIGTDNEQFF
SC319_2_AACTCCCGTAGCACGA-1	SC319_2	TRAV10	#N/A	TRAJ18	#N/A	CVVSDRGSTLGRLYF	1	15	TRBV25-1	#N/A	CASSEYPPKDASSYNEQFF	1	19	CVVSDRGSTLGRLYF_CASSEYPPKDASSYNEQFF
SC319_2_AACTCCCTCAACTCTT-1	SC319_2	TRAV8-4	TRAV10	TRAJ29	TRAJ18	CAAPHGGNTPLVF;CVVSDRGSTLGRLYF	2	28	TRBV25-1	#N/A	CASSDPQGTGNTIYF	1	15	CAAPHGGNTPLVF;CVVSDRGSTLGRLYF_CASSDPQGTGNTIYF
SC319_2_AACTCCCTCATGCAAC-1	SC319_2	TRAV19	TRAV10	TRAJ24	TRAJ18	CALSEMTTDSWGKLQF;CVVSDRGSTLGRLYF	2	31	TRBV25-1	#N/A	CASSEPQGSTNEKLFF	1	16	CALSEMTTDSWGKLQF;CVVSDRGSTLGRLYF_CASSEPQGSTNEKLFF
SC319_2_AACTCCCTCTCGTATT-1	SC319_2	TRAV10	#N/A	TRAJ18	#N/A	CVVSDRGSTLGRLYF	1	15	TRBV25-1	#N/A	CASSEYPPKDASSYNEQFF	1	19	CVVSDRGSTLGRLYF_CASSEYPPKDASSYNEQFF
SC319_2_AACTCTTAGAAGATTC-1	SC319_2	TRAV1-2	TRAV10	TRAJ40	TRAJ18	CAVNTSGTYKYIF;CVVSDRGSTLGRLYF	2	28	TRBV25-1	#N/A	CASSESGGPYTGELFF	1	16	CAVNTSGTYKYIF;CVVSDRGSTLGRLYF_CASSESGGPYTGELFF
SC319_2_AACTCTTAGCACAGGT-1	SC319_2	TRAV10	#N/A	TRAJ18	#N/A	CVVSDRGSTLGRLYF	1	15	TRBV25-1	#N/A	CASSSKGGPSYNEQFF	1	16	CVVSDRGSTLGRLYF_CASSSKGGPSYNEQFF
SC319_2_AACTCTTAGGCAGGTT-1	SC319_2	TRAV8-6	TRAV10	TRAJ8	TRAJ18	CAGAPNTGFQKLVF;CVVSDRGSTLGRLYF	2	29	TRBV25-1	#N/A	CASTPGNTGNSPLHF	1	15	CAGAPNTGFQKLVF;CVVSDRGSTLGRLYF_CASTPGNTGNSPLHF
SC319_2_AACTCTTCACAACTGT-1	SC319_2	TRAV10	#N/A	TRAJ18	#N/A	CVVSDRGSTLGRLYF	1	15	TRBV25-1	#N/A	CASSGSKNEQFF	1	12	CVVSDRGSTLGRLYF_CASSGSKNEQFF
SC319_2_AACTCTTCAGACGCTC-1	SC319_2	TRAV10	#N/A	TRAJ18	#N/A	CVVSDRGSTLGRLYF	1	15	TRBV25-1	#N/A	CASSEGVDISSGYTF	1	15	CVVSDRGSTLGRLYF_CASSEGVDISSGYTF
SC319_2_AACTCTTGTTGTTTGG-1	SC319_2	TRAV10	#N/A	TRAJ18	#N/A	CVVSDRGSTLGRLYF	1	15	TRBV25-1	#N/A	CASSDARGLASSTDTQYF	1	18	CVVSDRGSTLGRLYF_CASSDARGLASSTDTQYF
SC319_2_AACTGGTAGAGTTGGC-1	SC319_2	TRAV10	#N/A	TRAJ18	#N/A	CVVSDRGSTLGRLYF	1	15	TRBV25-1	#N/A	CASSGAGKDNEQFF	1	14	CVVSDRGSTLGRLYF_CASSGAGKDNEQFF
SC319_2_AACTGGTAGTAGCGGT-1	SC319_2	TRAV1-2	TRAV10	TRAJ29	TRAJ18	CAVSHTPLVF;CVVSDRGSTLGRLYF	2	25	TRBV25-1	#N/A	CASSGGLGLNEQYF	1	14	CAVSHTPLVF;CVVSDRGSTLGRLYF_CASSGGLGLNEQYF
SC319_2_AACTGGTGTCAAAGCG-1	SC319_2	TRAV10	#N/A	TRAJ18	#N/A	CVVSDRGSTLGRLYF	1	15	TRBV25-1	#N/A	CASSEGTSGALSSYNEQFF	1	19	CVVSDRGSTLGRLYF_CASSEGTSGALSSYNEQFF
SC319_2_AACTGGTGTCGTCTTC-1	SC319_2	TRAV10	#N/A	TRAJ18	#N/A	CVVSDRGSTLGRLYF	1	15	TRBV25-1	#N/A	CASSGNRRDQETQYF	1	15	CVVSDRGSTLGRLYF_CASSGNRRDQETQYF
SC319_2_AACTGGTTCAATCTCT-1	SC319_2	TRAV10	#N/A	TRAJ18	#N/A	CVVSDRGSTLGRLYF	1	15	TRBV25-1	#N/A	CASSEIEADAYNEQFF	1	16	CVVSDRGSTLGRLYF_CASSEIEADAYNEQFF
SC319_2_AACTTTCGTACGCACC-1	SC319_2	TRAV10	#N/A	TRAJ18	#N/A	CVVSDRGSTLGRLYF	1	15	TRBV25-1	#N/A	CASSFQGEGPTYNEQFF	1	17	CVVSDRGSTLGRLYF_CASSFQGEGPTYNEQFF
SC319_2_AACTTTCTCCAAAGTC-1	SC319_2	TRAV10	#N/A	TRAJ18	#N/A	CVVSDRGSTLGRLYF	1	15	TRBV25-1	#N/A	CASSNTSGGTAGPETQYF	1	18	CVVSDRGSTLGRLYF_CASSNTSGGTAGPETQYF
SC319_2_AAGACCTAGCAATATG-1	SC319_2	TRAV10	#N/A	TRAJ18	#N/A	CVVSDRGSTLGRLYF	1	15	TRBV25-1	#N/A	CASSESVQGIAGANVLTF	1	18	CVVSDRGSTLGRLYF_CASSESVQGIAGANVLTF
SC319_2_AAGACCTAGTCCGGTC-1	SC319_2	TRAV10	#N/A	TRAJ18	#N/A	CVVSDRGSTLGRLYF	1	15	TRBV25-1	#N/A	CASSESVQGIAGANVLTF	1	18	CVVSDRGSTLGRLYF_CASSESVQGIAGANVLTF
SC319_2_AAGACCTAGTTACCCA-1	SC319_2	TRAV10	#N/A	TRAJ18	#N/A	CVVSDRGSTLGRLYF	1	15	TRBV25-1	#N/A	CASNGPGTGGQETQYF	1	16	CVVSDRGSTLGRLYF_CASNGPGTGGQETQYF
SC319_2_AAGACCTCAGTAACGG-1	SC319_2	TRAV10	#N/A	TRAJ18	#N/A	CVVSDRGSTLGRLYF	1	15	TRBV25-1	#N/A	CASSTLGGASGYTF	1	14	CVVSDRGSTLGRLYF_CASSTLGGASGYTF
SC319_2_AAGACCTGTCTAACGT-1	SC319_2	TRAV12-2	TRAV10	TRAJ29	TRAJ18	CAVPSGNTPLVF;CVVSDRGSTLGRLYF	2	27	TRBV25-1	#N/A	CASSTSLPPVKPQETQYF	1	18	CAVPSGNTPLVF;CVVSDRGSTLGRLYF_CASSTSLPPVKPQETQYF
SC319_2_AAGACCTGTTGTGGAG-1	SC319_2	TRAV10	#N/A	TRAJ18	#N/A	CVVSDRGSTLGRLYF	1	15	TRBV25-1	#N/A	CASSEYPPKDASSYNEQFF	1	19	CVVSDRGSTLGRLYF_CASSEYPPKDASSYNEQFF
SC319_2_AAGACCTTCAGTACGT-1	SC319_2	TRAV10	#N/A	TRAJ18	#N/A	CVVSDRGSTLGRLYF	1	15	TRBV25-1	#N/A	CATSGTGWNEQFF	1	13	CVVSDRGSTLGRLYF_CATSGTGWNEQFF
SC319_2_AAGACCTTCTATGTGG-1	SC319_2	TRAV10	#N/A	TRAJ18	#N/A	CVVSDRGSTLGRLYF	1	15	TRBV25-1	#N/A	CASSESNGGAISSDTQYF	1	18	CVVSDRGSTLGRLYF_CASSESNGGAISSDTQYF
SC319_2_AAGCCGCAGAGCCCAA-1	SC319_2	TRAV10	#N/A	TRAJ18	#N/A	CVVSDRGSTLGRLYF	1	15	TRBV25-1	#N/A	CASSESVQGIAGANVLTF	1	18	CVVSDRGSTLGRLYF_CASSESVQGIAGANVLTF
SC319_2_AAGCCGCAGATCCGAG-1	SC319_2	TRAV1-2	TRAV10	TRAJ40	TRAJ18	CAVNTSGTYKYIF;CVVSDRGSTLGRLYF	2	28	TRBV25-1	#N/A	CASSESGGPYTGELFF	1	16	CAVNTSGTYKYIF;CVVSDRGSTLGRLYF_CASSESGGPYTGELFF
SC319_2_AAGCCGCCACGTGAGA-1	SC319_2	TRAV10	#N/A	TRAJ18	#N/A	CVVSDRGSTLGRLYF	1	15	TRBV25-1	#N/A	CASSEYPPKDASSYNEQFF	1	19	CVVSDRGSTLGRLYF_CASSEYPPKDASSYNEQFF
SC319_2_AAGCCGCGTAAGTGTA-1	SC319_2	TRAV1-1	TRAV10	TRAJ39	TRAJ18	CAVTNNNAGNMLTF;CVVSDRGSTLGRLYF	2	29	TRBV25-1	#N/A	CASTKQGESPTDTQYF	1	16	CAVTNNNAGNMLTF;CVVSDRGSTLGRLYF_CASTKQGESPTDTQYF
SC319_2_AAGGAGCAGCATGGCA-1	SC319_2	TRAV10	#N/A	TRAJ18	#N/A	CVVSDRGSTLGRLYF	1	15	TRBV25-1	#N/A	CASSENGPTTGANVLTF	1	17	CVVSDRGSTLGRLYF_CASSENGPTTGANVLTF
SC319_2_AAGGAGCAGGACATTA-1	SC319_2	TRAV10	#N/A	TRAJ18	#N/A	CVVSDRGSTLGRLYF	1	15	TRBV25-1	#N/A	CASSESVQGIAGANVLTF	1	18	CVVSDRGSTLGRLYF_CASSESVQGIAGANVLTF
SC319_2_AAGGAGCAGGCTAGCA-1	SC319_2	TRAV10	#N/A	TRAJ18	#N/A	CVVSDRGSTLGRLYF	1	15	TRBV25-1	#N/A	CASSEGAGSTDTQYF	1	15	CVVSDRGSTLGRLYF_CASSEGAGSTDTQYF
SC319_2_AAGGAGCTCAGAAATG-1	SC319_2	TRAV10	#N/A	TRAJ18	#N/A	CVVSDRGSTLGRLYF	1	15	TRBV25-1	#N/A	CATHRGGVQETQYF	1	14	CVVSDRGSTLGRLYF_CATHRGGVQETQYF
SC319_2_AAGGCAGAGCGTAATA-1	SC319_2	TRAV10	#N/A	TRAJ18	#N/A	CVVSDRGSTLGRLYF	1	15	TRBV25-1	#N/A	CASSEPSRVQNSPLHF	1	16	CVVSDRGSTLGRLYF_CASSEPSRVQNSPLHF
SC319_2_AAGGCAGCACCTCGGA-1	SC319_2	TRAV10	#N/A	TRAJ18	#N/A	CVVSDRGSTLGRLYF	1	15	TRBV25-1	#N/A	CASSGPGTGGLKSSYEQYF	1	19	CVVSDRGSTLGRLYF_CASSGPGTGGLKSSYEQYF
SC319_2_AAGGCAGCACGGTTTA-1	SC319_2	TRAV10	#N/A	TRAJ18	#N/A	CVVSDRGSTLGRLYF	1	15	TRBV25-1	#N/A	CASSGGGRYEQYF	1	13	CVVSDRGSTLGRLYF_CASSGGGRYEQYF
SC319_2_AAGGCAGGTTAAAGAC-1	SC319_2	TRAV13-1	TRAV10	TRAJ10	TRAJ18	CAALVWGLTGGGNKLTF;CVVSDRGSTLGRLYF	2	32	TRBV25-1	#N/A	CASSESRGLGETQYF	1	15	CAALVWGLTGGGNKLTF;CVVSDRGSTLGRLYF_CASSESRGLGETQYF
SC319_2_AAGGCAGTCAATACCG-1	SC319_2	TRAV10	#N/A	TRAJ18	#N/A	CVVSDRGSTLGRLYF	1	15	TRBV25-1	#N/A	CASSEKGRGTSTDTQYF	1	17	CVVSDRGSTLGRLYF_CASSEKGRGTSTDTQYF
SC319_2_AAGGTTCAGACTAAGT-1	SC319_2	TRAV10	#N/A	TRAJ18	#N/A	CVVSDRGSTLGRLYF	1	15	TRBV25-1	#N/A	CASSEYPPKDASSYNEQFF	1	19	CVVSDRGSTLGRLYF_CASSEYPPKDASSYNEQFF
SC319_2_AAGGTTCAGCTAACTC-1	SC319_2	TRAV10	#N/A	TRAJ18	#N/A	CVVSDRGSTLGRLYF	1	15	TRBV25-1	#N/A	CASSESVQGIAGANVLTF	1	18	CVVSDRGSTLGRLYF_CASSESVQGIAGANVLTF
SC319_2_AAGGTTCAGCTGAACG-1	SC319_2	TRAV10	#N/A	TRAJ18	#N/A	CVVSDRGSTLGRLYF	1	15	TRBV25-1	#N/A	CASSGGQGGQPQHF	1	14	CVVSDRGSTLGRLYF_CASSGGQGGQPQHF
SC319_2_AAGGTTCCAACGCACC-1	SC319_2	TRAV10	#N/A	TRAJ18	#N/A	CVVSDRGSTLGRLYF	1	15	TRBV25-1	#N/A	CASSGHIGTHYEQYF	1	15	CVVSDRGSTLGRLYF_CASSGHIGTHYEQYF
SC319_2_AAGGTTCGTCTTCTCG-1	SC319_2	TRAV10	#N/A	TRAJ18	#N/A	CVVSDRGSTLGRLYF	1	15	TRBV25-1	#N/A	CASSEGTSGALSSYNEQFF	1	19	CVVSDRGSTLGRLYF_CASSEGTSGALSSYNEQFF
SC319_2_AAGTCTGAGTCACGCC-1	SC319_2	TRAV10	#N/A	TRAJ18	#N/A	CVVSDRGSTLGRLYF	1	15	TRBV25-1	#N/A	CASSESRGGASSYEQYF	1	17	CVVSDRGSTLGRLYF_CASSESRGGASSYEQYF
SC319_2_AAGTCTGCAGTCACTA-1	SC319_2	TRAV12-1	TRAV10	TRAJ34	TRAJ18	CVVNITNTDKLIF;CVVSDRGSTLGRLYF	2	28	TRBV25-1	#N/A	CASSDPGETRSGDTQYF	1	17	CVVNITNTDKLIF;CVVSDRGSTLGRLYF_CASSDPGETRSGDTQYF
SC319_2_AAGTCTGTCAACGGGA-1	SC319_2	TRAV10	#N/A	TRAJ18	#N/A	CVVSDRGSTLGRLYF	1	15	TRBV25-1	#N/A	CASSESVQGIAGANVLTF	1	18	CVVSDRGSTLGRLYF_CASSESVQGIAGANVLTF
SC319_2_AAGTCTGTCACCGTAA-1	SC319_2	TRAV10	#N/A	TRAJ18	#N/A	CVVSDRGSTLGRLYF	1	15	TRBV25-1	#N/A	CASTGLAGTKETQYF	1	15	CVVSDRGSTLGRLYF_CASTGLAGTKETQYF
SC319_2_AAGTCTGTCTTGGGTA-1	SC319_2	TRAV10	#N/A	TRAJ18	#N/A	CVVTDRGSTLGRLYF	1	15	TRBV25-1	#N/A	CASSDIERPTYNEQFF	1	16	CVVTDRGSTLGRLYF_CASSDIERPTYNEQFF
SC319_2_AATCCAGAGGTCGGAT-1	SC319_2	TRAV10	#N/A	TRAJ18	#N/A	CVVSDRGSTLGRLYF	1	15	TRBV25-1	#N/A	CASSETSTYEQYF	1	13	CVVSDRGSTLGRLYF_CASSETSTYEQYF
SC319_2_AATCCAGGTGTGCGTC-1	SC319_2	TRAV10	#N/A	TRAJ18	#N/A	CVVSDRGSTLGRLYF	1	15	TRBV25-1	#N/A	CASSGQGGSTYEQYF	1	15	CVVSDRGSTLGRLYF_CASSGQGGSTYEQYF
SC319_2_AATCCAGTCAACACAC-1	SC319_2	#N/A	#N/A	#N/A	#N/A	NA	1	0	TRBV25-1	#N/A	CASSFRDRVHEQYF	1	14	NA_CASSFRDRVHEQYF
SC319_2_AATCCAGTCGCCAAAT-1	SC319_2	TRAV10	#N/A	TRAJ18	#N/A	CVVSDRGSTLGRLYF	1	15	TRBV25-1	#N/A	CASSGNGTGPPGVAQYF	1	17	CVVSDRGSTLGRLYF_CASSGNGTGPPGVAQYF
SC319_2_AATCCAGTCGTCCGTT-1	SC319_2	TRAV2	TRAV10	TRAJ8	TRAJ18	CAVEGSPGFQKLVF;CVVSDRGSTLGRLYF	2	29	TRBV25-1	#N/A	CASSQGAGETQYF	1	13	CAVEGSPGFQKLVF;CVVSDRGSTLGRLYF_CASSQGAGETQYF
SC319_2_AATCGGTAGGGTTCCC-1	SC319_2	TRAV10	#N/A	TRAJ18	#N/A	CVVSDRGSTLGRLYF	1	15	TRBV25-1	#N/A	CASSEYLESNGYTF	1	14	CVVSDRGSTLGRLYF_CASSEYLESNGYTF
SC319_2_AATCGGTGTCTCCATC-1	SC319_2	TRAV10	#N/A	TRAJ18	#N/A	CVVSDRGSTLGRLYF	1	15	TRBV25-1	#N/A	CASSESVQGIAGANVLTF	1	18	CVVSDRGSTLGRLYF_CASSESVQGIAGANVLTF
SC319_2_ACACCAAAGGAGTTGC-1	SC319_2	TRAV1-2	TRAV10	TRAJ37	TRAJ18	CACLSSSNTGKLIF;CVVSDRGSTLGRLYF	2	29	TRBV25-1	#N/A	CASSGKGQGSYEQYF	1	15	CACLSSSNTGKLIF;CVVSDRGSTLGRLYF_CASSGKGQGSYEQYF
SC319_2_ACACCAACAAGCCTAT-1	SC319_2	TRAV10	#N/A	TRAJ18	#N/A	CVVSDRGSTLGRLYF	1	15	TRBV25-1	#N/A	CASSEIEADAYNEQFF	1	16	CVVSDRGSTLGRLYF_CASSEIEADAYNEQFF
SC319_2_ACACCAACATGCCACG-1	SC319_2	TRAV10	#N/A	TRAJ18	#N/A	CVVSDRGSTLGRLYF	1	15	TRBV25-1	#N/A	CASSEYPPKDASSYNEQFF	1	19	CVVSDRGSTLGRLYF_CASSEYPPKDASSYNEQFF
SC319_2_ACACCAAGTCAACTGT-1	SC319_2	TRAV10	#N/A	TRAJ18	#N/A	CVVSDRGSTLGRLYF	1	15	TRBV25-1	#N/A	CASSGNGTGPPGVAQYF	1	17	CVVSDRGSTLGRLYF_CASSGNGTGPPGVAQYF
SC319_2_ACACCAATCACATACG-1	SC319_2	TRAV10	#N/A	TRAJ18	#N/A	CVVSDRGSTLGRLYF	1	15	TRBV25-1	#N/A	CASSEFGDRAYEQYF	1	15	CVVSDRGSTLGRLYF_CASSEFGDRAYEQYF
SC319_2_ACACCAATCACCCTCA-1	SC319_2	TRAV10	#N/A	TRAJ18	#N/A	CVVSDRGSTLGRLYF	1	15	TRBV25-1	#N/A	CASSGGGGAKETQYF	1	15	CVVSDRGSTLGRLYF_CASSGGGGAKETQYF
SC319_2_ACACCAATCCTGCAGG-1	SC319_2	TRAV10	#N/A	TRAJ18	#N/A	CVVSDRGSTLGRLYF	1	15	TRBV25-1	#N/A	CASSAPGQGPREQYF	1	15	CVVSDRGSTLGRLYF_CASSAPGQGPREQYF
SC319_2_ACACCAATCTTCAACT-1	SC319_2	TRAV10	#N/A	TRAJ18	#N/A	CVVSDRGSTLGRLYF	1	15	TRBV25-1	#N/A	CASSEFGDRAYEQYF	1	15	CVVSDRGSTLGRLYF_CASSEFGDRAYEQYF
SC319_2_ACACCCTAGGGTTCCC-1	SC319_2	TRAV1-2	TRAV10	TRAJ29	TRAJ18	CAVSHTPLVF;CVVSDRGSTLGRLYF	2	25	TRBV25-1	#N/A	CASSGGLGLNEQYF	1	14	CAVSHTPLVF;CVVSDRGSTLGRLYF_CASSGGLGLNEQYF
SC319_2_ACACCCTGTCATCGGC-1	SC319_2	TRAV14/DV4	TRAV10	TRAJ16	TRAJ18	CAPFRGTDGQKLLF;CVVSDRGSTLGRLYF	2	29	TRBV25-1	#N/A	CASSEGQGDVYNEQFF	1	16	CAPFRGTDGQKLLF;CVVSDRGSTLGRLYF_CASSEGQGDVYNEQFF
SC319_2_ACACCCTGTCCGAATT-1	SC319_2	TRAV10	#N/A	TRAJ18	#N/A	CVVSDRGSTLGRLYF	1	15	TRBV25-1	#N/A	CASSGPITASGANVLTF	1	17	CVVSDRGSTLGRLYF_CASSGPITASGANVLTF
SC319_2_ACACCCTGTCCTCCAT-1	SC319_2	TRAV2	TRAV10	TRAJ8	TRAJ18	CAVEGSPGFQKLVF;CVVSDRGSTLGRLYF	2	29	TRBV25-1	#N/A	CASSQGAGETQYF	1	13	CAVEGSPGFQKLVF;CVVSDRGSTLGRLYF_CASSQGAGETQYF
SC319_2_ACACCGGAGAAGGTGA-1	SC319_2	TRAV10	#N/A	TRAJ18	#N/A	CVVSDRGSTLGRLYF	1	15	TRBV25-1	#N/A	CASSEVRKDRGTSKDTQYF	1	19	CVVSDRGSTLGRLYF_CASSEVRKDRGTSKDTQYF
SC319_2_ACACCGGAGCGCCTTG-1	SC319_2	TRAV12-2	TRAV10	TRAJ29	TRAJ18	CAVPSGNTPLVF;CVVSDRGSTLGRLYF	2	27	TRBV25-1	#N/A	CASSTSLPPVKPQETQYF	1	18	CAVPSGNTPLVF;CVVSDRGSTLGRLYF_CASSTSLPPVKPQETQYF
SC319_2_ACACCGGCAATCCAAC-1	SC319_2	TRAV10	#N/A	TRAJ18	#N/A	CVVSDRGSTLGRLYF	1	15	TRBV25-1	#N/A	CASSPERGPTYEQYF	1	15	CVVSDRGSTLGRLYF_CASSPERGPTYEQYF
SC319_2_ACACCGGCAGCCTTTC-1	SC319_2	TRAV2	TRAV10	TRAJ26	TRAJ18	CAVEEGYGQNFVF;CVVSDRGSTLGRLYF	2	28	TRBV25-1	#N/A	CASSDGRGTGRQETQYF	1	17	CAVEEGYGQNFVF;CVVSDRGSTLGRLYF_CASSDGRGTGRQETQYF
SC319_2_ACACTGAAGTCATCCA-1	SC319_2	TRAV10	#N/A	TRAJ18	#N/A	CVVSDRGSTLGRLYF	1	15	TRBV25-1	#N/A	CASNPAGDRVSEQYF	1	15	CVVSDRGSTLGRLYF_CASNPAGDRVSEQYF
SC319_2_ACACTGACAATGAAAC-1	SC319_2	TRAV10	#N/A	TRAJ18	#N/A	CVVSDRGSTLGRLYF	1	15	TRBV25-1	#N/A	CASSEFPSGGSNTGELFF	1	18	CVVSDRGSTLGRLYF_CASSEFPSGGSNTGELFF
SC319_2_ACACTGAGTAAGCACG-1	SC319_2	TRAV2	TRAV10	TRAJ27	TRAJ18	CACNAGKSTF;CVVSDRGSTLGRLYF	2	25	TRBV25-1	#N/A	CASSESPAGSRPTTTDTQYF	1	20	CACNAGKSTF;CVVSDRGSTLGRLYF_CASSESPAGSRPTTTDTQYF
SC319_2_ACACTGAGTACCGGCT-1	SC319_2	TRAV10	#N/A	TRAJ18	#N/A	CVVSDRGSTLGRLYF	1	15	TRBV25-1	#N/A	CASSGNRRDQETQYF	1	15	CVVSDRGSTLGRLYF_CASSGNRRDQETQYF
SC319_2_ACACTGAGTATTACCG-1	SC319_2	TRAV10	#N/A	TRAJ18	#N/A	CVVSDRGSTLGRLYF	1	15	#N/A	#N/A	NA	1	0	CVVSDRGSTLGRLYF_NA
SC319_2_ACACTGAGTCTTGTCC-1	SC319_2	TRAV10	#N/A	TRAJ18	#N/A	CVVSDRGSTLGRLYF	1	15	TRBV25-1	#N/A	CASSESVQGIAGANVLTF	1	18	CVVSDRGSTLGRLYF_CASSESVQGIAGANVLTF
SC319_2_ACACTGATCCCTAATT-1	SC319_2	TRAV10	#N/A	TRAJ18	#N/A	CVVSDRGSTLGRLYF	1	15	TRBV25-1	#N/A	CASSDQGLHEQYF	1	13	CVVSDRGSTLGRLYF_CASSDQGLHEQYF
SC319_2_ACAGCCGAGAAACCTA-1	SC319_2	TRAV10	#N/A	TRAJ18	#N/A	CVVSDRGSTLGRLYF	1	15	TRBV25-1	#N/A	CASSESVQGIAGANVLTF	1	18	CVVSDRGSTLGRLYF_CASSESVQGIAGANVLTF
SC319_2_ACAGCCGAGACATAAC-1	SC319_2	TRAV10	#N/A	TRAJ18	#N/A	CVVSDRGSTLGRLYF	1	15	TRBV25-1	#N/A	CASSGRGEENQPQHF	1	15	CVVSDRGSTLGRLYF_CASSGRGEENQPQHF
SC319_2_ACAGCCGAGACTAGGC-1	SC319_2	TRAV10	#N/A	TRAJ18	#N/A	CVVSDRGSTLGRLYF	1	15	TRBV25-1	#N/A	CASSLGGTGRGIQYF	1	15	CVVSDRGSTLGRLYF_CASSLGGTGRGIQYF
SC319_2_ACAGCCGAGGTTACCT-1	SC319_2	TRAV12-1	TRAV10	TRAJ34	TRAJ18	CVVNITNTDKLIF;CVVSDRGSTLGRLYF	2	28	TRBV25-1	#N/A	CASSDPGETRSGDTQYF	1	17	CVVNITNTDKLIF;CVVSDRGSTLGRLYF_CASSDPGETRSGDTQYF
SC319_2_ACAGCCGCACATCCGG-1	SC319_2	TRAV10	#N/A	TRAJ18	#N/A	CVVSDRGSTLGRLYF	1	15	TRBV25-1	#N/A	CASSDTGARRNEQYF	1	15	CVVSDRGSTLGRLYF_CASSDTGARRNEQYF
SC319_2_ACAGCCGCATCCGCGA-1	SC319_2	TRAV10	#N/A	TRAJ18	#N/A	CVVSDRGSTLGRLYF	1	15	TRBV25-1	#N/A	CASTGLAGTKETQYF	1	15	CVVSDRGSTLGRLYF_CASTGLAGTKETQYF
SC319_2_ACAGCCGGTGCCTTGG-1	SC319_2	TRAV10	#N/A	TRAJ18	#N/A	CVVSDRGSTLGRLYF	1	15	TRBV25-1	#N/A	CASSIGNEQFF	1	11	CVVSDRGSTLGRLYF_CASSIGNEQFF
SC319_2_ACAGCCGTCCTTAATC-1	SC319_2	TRAV2	TRAV10	TRAJ8	TRAJ18	CAVEGSPGFQKLVF;CVVSDRGSTLGRLYF	2	29	TRBV25-1	#N/A	CASSQGAGETQYF	1	13	CAVEGSPGFQKLVF;CVVSDRGSTLGRLYF_CASSQGAGETQYF
SC319_2_ACAGCCGTCTTCTGGC-1	SC319_2	TRAV2	TRAV10	TRAJ8	TRAJ18	CAVEGSPGFQKLVF;CVVSDRGSTLGRLYF	2	29	TRBV25-1	#N/A	CASSQGAGETQYF	1	13	CAVEGSPGFQKLVF;CVVSDRGSTLGRLYF_CASSQGAGETQYF
SC319_2_ACAGCTAAGAGTCGGT-1	SC319_2	TRAV10	#N/A	TRAJ18	#N/A	CVVSDRGSTLGRLYF	1	15	TRBV25-1	#N/A	CASSESVQGIAGANVLTF	1	18	CVVSDRGSTLGRLYF_CASSESVQGIAGANVLTF
SC319_2_ACAGCTAAGCCCTAAT-1	SC319_2	TRAV1-1	TRAV10	TRAJ16	TRAJ18	CAVSSFISDGQKLLF;CVVSDRGSTLGRLYF	2	30	TRBV25-1	#N/A	CASSDNGGPRPSGANVLTF	1	19	CAVSSFISDGQKLLF;CVVSDRGSTLGRLYF_CASSDNGGPRPSGANVLTF
SC319_2_ACAGCTAAGGACAGAA-1	SC319_2	TRAV10	#N/A	TRAJ18	#N/A	CVVSDRGSTLGRLYF	1	15	TRBV25-1	#N/A	CASSEYPPKDASSYNEQFF	1	19	CVVSDRGSTLGRLYF_CASSEYPPKDASSYNEQFF
SC319_2_ACAGCTAAGTGCGATG-1	SC319_2	TRAV10	#N/A	TRAJ18	#N/A	CVVSDRGSTLGRLYF	1	15	TRBV25-1	#N/A	CASSEYPPKDASSYNEQFF	1	19	CVVSDRGSTLGRLYF_CASSEYPPKDASSYNEQFF
SC319_2_ACAGCTACAAGACACG-1	SC319_2	TRAV10	#N/A	TRAJ18	#N/A	CVVSDRGSTLGRLYF	1	15	TRBV25-1	#N/A	CASSDARGLASSTDTQYF	1	18	CVVSDRGSTLGRLYF_CASSDARGLASSTDTQYF
SC319_2_ACAGCTACAGCTGCTG-1	SC319_2	TRAV10	#N/A	TRAJ18	#N/A	CVVSDRGSTLGRLYF	1	15	TRBV25-1	#N/A	CASSAPGVPEAFF	1	13	CVVSDRGSTLGRLYF_CASSAPGVPEAFF
SC319_2_ACAGCTACATCGATTG-1	SC319_2	TRAV10	#N/A	TRAJ18	#N/A	CVVSDRGSTLGRLYF	1	15	TRBV25-1	#N/A	CASISGRAGYQETQYF	1	16	CVVSDRGSTLGRLYF_CASISGRAGYQETQYF
SC319_2_ACAGCTAGTTACGCGC-1	SC319_2	TRAV10	#N/A	TRAJ18	#N/A	CVVNDRGSTLGRLYF	1	15	TRBV25-1	#N/A	CASSGRGGTGELFF	1	14	CVVNDRGSTLGRLYF_CASSGRGGTGELFF
SC319_2_ACAGCTAGTTGCGCAC-1	SC319_2	TRAV1-2	TRAV10	TRAJ29	TRAJ18	CAVSHTPLVF;CVVSDRGSTLGRLYF	2	25	TRBV25-1	#N/A	CASSGGLGLNEQYF	1	14	CAVSHTPLVF;CVVSDRGSTLGRLYF_CASSGGLGLNEQYF
SC319_2_ACATACGAGCAAATCA-1	SC319_2	TRAV1-2	TRAV10	TRAJ29	TRAJ18	CAVSHTPLVF;CVVSDRGSTLGRLYF	2	25	TRBV25-1	#N/A	CASSGGLGLNEQYF	1	14	CAVSHTPLVF;CVVSDRGSTLGRLYF_CASSGGLGLNEQYF
SC319_2_ACATACGCAAACCCAT-1	SC319_2	TRAV10	#N/A	TRAJ18	#N/A	CVVSDRGSTLGRLYF	1	15	TRBV25-1	#N/A	CASSGGGGAKETQYF	1	15	CVVSDRGSTLGRLYF_CASSGGGGAKETQYF
SC319_2_ACATACGCATCACGAT-1	SC319_2	TRAV10	#N/A	TRAJ18	#N/A	CVVSDRGSTLGRLYF	1	15	TRBV25-1	#N/A	CASSGLEERARHQETQYF	1	18	CVVSDRGSTLGRLYF_CASSGLEERARHQETQYF
SC319_2_ACATACGGTCTGGTCG-1	SC319_2	TRAV10	#N/A	TRAJ18	#N/A	CVVSDRGSTLGRLYF	1	15	TRBV25-1	#N/A	CASSTSDRAETQYF	1	14	CVVSDRGSTLGRLYF_CASSTSDRAETQYF
SC319_2_ACATACGTCCATGAGT-1	SC319_2	TRAV1-1	TRAV10	TRAJ16	TRAJ18	CAVSSFISDGQKLLF;CVVSDRGSTLGRLYF	2	30	TRBV25-1	#N/A	CASSDNGGPRPSGANVLTF	1	19	CAVSSFISDGQKLLF;CVVSDRGSTLGRLYF_CASSDNGGPRPSGANVLTF
SC319_2_ACATACGTCTTACCGC-1	SC319_2	TRAV12-3	#N/A	TRAJ18	#N/A	CAMSGGGRGSTLGRLYF	1	17	TRBV7-2	#N/A	CASSPLGDTQYF	1	12	CAMSGGGRGSTLGRLYF_CASSPLGDTQYF
SC319_2_ACATCAGAGTGAACAT-1	SC319_2	TRAV10	#N/A	TRAJ18	#N/A	CVVSDRGSTLGRLYF	1	15	TRBV25-1	#N/A	CASSTGPQETQYF	1	13	CVVSDRGSTLGRLYF_CASSTGPQETQYF
SC319_2_ACATCAGCACTATCTT-1	SC319_2	TRAV10	#N/A	TRAJ18	#N/A	CVVSDRGSTLGRLYF	1	15	TRBV25-1	#N/A	CASSDTPGQVGNNEQFF	1	17	CVVSDRGSTLGRLYF_CASSDTPGQVGNNEQFF
SC319_2_ACATCAGCAGACGCCT-1	SC319_2	TRAV10	#N/A	TRAJ18	#N/A	CVVSDRGSTLGRLYF	1	15	TRBV25-1	#N/A	CASSDQGLHEQYF	1	13	CVVSDRGSTLGRLYF_CASSDQGLHEQYF
SC319_2_ACATCAGCAGCGTCCA-1	SC319_2	TRAV10	#N/A	TRAJ18	#N/A	CVVSDRGSTLGRLYF	1	15	TRBV25-1	#N/A	CASSESVQGIAGANVLTF	1	18	CVVSDRGSTLGRLYF_CASSESVQGIAGANVLTF
SC319_2_ACATCAGTCGTTGACA-1	SC319_2	TRAV12-2	TRAV10	TRAJ29	TRAJ18	CAVPSGNTPLVF;CVVSDRGSTLGRLYF	2	27	TRBV25-1	#N/A	CASSTSLPPVKPQETQYF	1	18	CAVPSGNTPLVF;CVVSDRGSTLGRLYF_CASSTSLPPVKPQETQYF
SC319_2_ACATGGTAGATGTAAC-1	SC319_2	TRAV10	#N/A	TRAJ18	#N/A	CVVSDRGSTLGRLYF	1	15	TRBV25-1	#N/A	CASSGGRDRGQETQYF	1	16	CVVSDRGSTLGRLYF_CASSGGRDRGQETQYF
SC319_2_ACATGGTAGGATGCGT-1	SC319_2	TRAV10	#N/A	TRAJ18	#N/A	CVVSDRGSTLGRLYF	1	15	TRBV25-1	#N/A	CASSEYPPKDASSYNEQFF	1	19	CVVSDRGSTLGRLYF_CASSEYPPKDASSYNEQFF
SC319_2_ACATGGTCACCAGTTA-1	SC319_2	TRAV10	#N/A	TRAJ18	#N/A	CVVSDRGSTLGRLYF	1	15	TRBV25-1	#N/A	CASTGSPDASYNEQFF	1	16	CVVSDRGSTLGRLYF_CASTGSPDASYNEQFF
SC319_2_ACATGGTCATGGTAGG-1	SC319_2	TRAV10	#N/A	TRAJ18	#N/A	CVVSDRGSTLGRLYF	1	15	TRBV25-1	#N/A	CASSEYRIGVGTGELFF	1	17	CVVSDRGSTLGRLYF_CASSEYRIGVGTGELFF
SC319_2_ACATGGTGTAGGGACT-1	SC319_2	TRAV10	#N/A	TRAJ18	#N/A	CVVSDRGSTLGRLYF	1	15	TRBV25-1	#N/A	CASSPQRDRYEQYF	1	14	CVVSDRGSTLGRLYF_CASSPQRDRYEQYF
SC319_2_ACATGGTTCAAGAAGT-1	SC319_2	TRAV10	#N/A	TRAJ18	#N/A	CVVSDRGSTLGRLYF	1	15	TRBV25-1	#N/A	CASSAPGVPEAFF	1	13	CVVSDRGSTLGRLYF_CASSAPGVPEAFF
SC319_2_ACCAGTAAGCATGGCA-1	SC319_2	TRAV10	#N/A	TRAJ18	#N/A	CVVSDRGSTLGRLYF	1	15	TRBV25-1	#N/A	CASSEYPPKDASSYNEQFF	1	19	CVVSDRGSTLGRLYF_CASSEYPPKDASSYNEQFF
SC319_2_ACCAGTACAGTCAGAG-1	SC319_2	TRAV10	#N/A	TRAJ18	#N/A	CVVSDRGSTLGRLYF	1	15	TRBV25-1	#N/A	CASSESNGGAISSDTQYF	1	18	CVVSDRGSTLGRLYF_CASSESNGGAISSDTQYF
SC319_2_ACCAGTAGTCAATGTC-1	SC319_2	TRAV10	#N/A	TRAJ18	#N/A	CVVSDRGSTLGRLYF	1	15	TRBV25-1	#N/A	CASSESVQGIAGANVLTF	1	18	CVVSDRGSTLGRLYF_CASSESVQGIAGANVLTF
SC319_2_ACCAGTAGTCTTGTCC-1	SC319_2	TRAV10	#N/A	TRAJ18	#N/A	CVVSDRGSTLGRLYF	1	15	TRBV25-1	#N/A	CASSARDSNTDTQYF	1	15	CVVSDRGSTLGRLYF_CASSARDSNTDTQYF
SC319_2_ACCAGTATCAGGTAAA-1	SC319_2	TRAV19	TRAV10	TRAJ41	TRAJ18	CASGYALNF;CVVSDRGSTLGRLYF	2	24	TRBV25-1	#N/A	CASSEGGTNYNEQFF	1	15	CASGYALNF;CVVSDRGSTLGRLYF_CASSEGGTNYNEQFF
SC319_2_ACCAGTATCTATGTGG-1	SC319_2	TRAV10	#N/A	TRAJ18	#N/A	CVVSDRGSTLGRLYF	1	15	TRBV25-1	#N/A	CASSESIVKEPGNTIYF	1	17	CVVSDRGSTLGRLYF_CASSESIVKEPGNTIYF
SC319_2_ACCAGTATCTCACATT-1	SC319_2	TRAV10	#N/A	TRAJ18	#N/A	CVVSDRGSTLGRLYF	1	15	TRBV25-1	#N/A	CASSGNGTGPPGVAQYF	1	17	CVVSDRGSTLGRLYF_CASSGNGTGPPGVAQYF
SC319_2_ACCCACTCAACAACCT-1	SC319_2	TRAV10	#N/A	TRAJ18	#N/A	CVVSDRGSTLGRLYF	1	15	TRBV25-1	#N/A	CASSEVRKDRGTSKDTQYF	1	19	CVVSDRGSTLGRLYF_CASSEVRKDRGTSKDTQYF
SC319_2_ACCCACTCAATGAATG-1	SC319_2	TRAV10	#N/A	TRAJ18	#N/A	CVVSDRGSTLGRLYF	1	15	TRBV25-1	#N/A	CASSGPGTGGLKSSYEQYF	1	19	CVVSDRGSTLGRLYF_CASSGPGTGGLKSSYEQYF
SC319_2_ACCCACTCAGGAACGT-1	SC319_2	TRAV10	#N/A	TRAJ18	#N/A	CVVSDRGSTLGRLYF	1	15	TRBV25-1	#N/A	CASSESHGTASNQPQHF	1	17	CVVSDRGSTLGRLYF_CASSESHGTASNQPQHF
SC319_2_ACCCACTCAGTATCTG-1	SC319_2	TRAV12-2	TRAV10	TRAJ30	TRAJ18	CAARGDDKIIF;CVVSDRGSTLGRLYF	2	26	TRBV25-1	#N/A	CASSRTSGDIHYNEQFF	1	17	CAARGDDKIIF;CVVSDRGSTLGRLYF_CASSRTSGDIHYNEQFF
SC319_2_ACCCACTGTACAGACG-1	SC319_2	TRAV14/DV4	TRAV10	TRAJ7	TRAJ18	CAMREGRVGGNNRLAF;CVVSDRGSTLGRLYF	2	31	TRBV25-1	#N/A	CASSEGAGGKTDTQYF	1	16	CAMREGRVGGNNRLAF;CVVSDRGSTLGRLYF_CASSEGAGGKTDTQYF
SC319_2_ACCCACTGTGCCTTGG-1	SC319_2	TRAV12-2	TRAV10	TRAJ29	TRAJ18	CAVPSGNTPLVF;CVVSDRGSTLGRLYF	2	27	TRBV25-1	#N/A	CASSTSLPPVKPQETQYF	1	18	CAVPSGNTPLVF;CVVSDRGSTLGRLYF_CASSTSLPPVKPQETQYF
SC319_2_ACCCACTGTTCGTTGA-1	SC319_2	TRAV10	#N/A	TRAJ18	#N/A	CVVSDRGSTLGRLYF	1	15	#N/A	#N/A	NA	1	0	CVVSDRGSTLGRLYF_NA
SC319_2_ACCCACTGTTGTGGAG-1	SC319_2	TRAV19	TRAV10	TRAJ41	TRAJ18	CASGYALNF;CVVSDRGSTLGRLYF	2	24	TRBV25-1	#N/A	CASSEGGTNYNEQFF	1	15	CASGYALNF;CVVSDRGSTLGRLYF_CASSEGGTNYNEQFF
SC319_2_ACCCACTTCAGTCCCT-1	SC319_2	TRAV10	#N/A	TRAJ18	#N/A	CVVSDRGSTLGRLYF	1	15	TRBV25-1	#N/A	CASSEYPPKDASSYNEQFF	1	19	CVVSDRGSTLGRLYF_CASSEYPPKDASSYNEQFF
SC319_2_ACCCACTTCCTATTCA-1	SC319_2	TRAV1-2	TRAV10	TRAJ29	TRAJ18	CAVSHTPLVF;CVVSDRGSTLGRLYF	2	25	TRBV25-1	#N/A	CASSGGLGLNEQYF	1	14	CAVSHTPLVF;CVVSDRGSTLGRLYF_CASSGGLGLNEQYF
SC319_2_ACCCACTTCCTTAATC-1	SC319_2	TRAV10	#N/A	TRAJ18	#N/A	CVVSDRGSTLGRLYF	1	15	TRBV25-1	#N/A	CASSESVQGIAGANVLTF	1	18	CVVSDRGSTLGRLYF_CASSESVQGIAGANVLTF
SC319_2_ACCGTAAAGAAAGTGG-1	SC319_2	TRAV10	#N/A	TRAJ18	#N/A	CVVSDRGSTLGRLYF	1	15	TRBV25-1	#N/A	CASSEYPPKDASSYNEQFF	1	19	CVVSDRGSTLGRLYF_CASSEYPPKDASSYNEQFF
SC319_2_ACCGTAAAGTGGGATC-1	SC319_2	TRAV10	#N/A	TRAJ18	#N/A	CVVTDRGSTLGRLYF	1	15	TRBV25-1	#N/A	CASSDIERPTYNEQFF	1	16	CVVTDRGSTLGRLYF_CASSDIERPTYNEQFF
SC319_2_ACCGTAACACATGTGT-1	SC319_2	TRAV10	#N/A	TRAJ18	#N/A	CVVTDRGSTLGRLYF	1	15	TRBV25-1	#N/A	CASSEFQDKAGTGGSYNEQFF	1	21	CVVTDRGSTLGRLYF_CASSEFQDKAGTGGSYNEQFF
SC319_2_ACCGTAACATACCATG-1	SC319_2	TRAV10	#N/A	TRAJ18	#N/A	CVVSDRGSTLGRLYF	1	15	TRBV25-1	#N/A	CASSETSTYEQYF	1	13	CVVSDRGSTLGRLYF_CASSETSTYEQYF
SC319_2_ACCGTAAGTAGGGACT-1	SC319_2	TRAV10	#N/A	TRAJ18	#N/A	CVVSDRGSTLGRLYF	1	15	TRBV25-1	#N/A	CASTHGGTEAFF	1	12	CVVSDRGSTLGRLYF_CASTHGGTEAFF
SC319_2_ACCGTAATCCGCGTTT-1	SC319_2	TRAV10	#N/A	TRAJ18	#N/A	CVVSDRGSTLGRLYF	1	15	#N/A	#N/A	NA	1	0	CVVSDRGSTLGRLYF_NA
SC319_2_ACCTTTAAGTGGTAAT-1	SC319_2	TRAV10	#N/A	TRAJ18	#N/A	CVVSDRGSTLGRLYF	1	15	TRBV25-1	#N/A	CASSPRVAATRPPSADTQYF	1	20	CVVSDRGSTLGRLYF_CASSPRVAATRPPSADTQYF
SC319_2_ACCTTTACACCTGGTG-1	SC319_2	TRAV10	#N/A	TRAJ18	#N/A	CVVSDRGSTLGRLYF	1	15	TRBV25-1	#N/A	CASSGPGTGGLKSSYEQYF	1	19	CVVSDRGSTLGRLYF_CASSGPGTGGLKSSYEQYF
SC319_2_ACCTTTACACTTAAGC-1	SC319_2	TRAV10	#N/A	TRAJ18	#N/A	CVVSDRGSTLGRLYF	1	15	#N/A	#N/A	NA	1	0	CVVSDRGSTLGRLYF_NA
SC319_2_ACCTTTACATTTGCTT-1	SC319_2	TRAV10	#N/A	TRAJ18	#N/A	CVVSDRGSTLGRLYF	1	15	#N/A	#N/A	NA	1	0	CVVSDRGSTLGRLYF_NA
SC319_2_ACCTTTATCCTTTCTC-1	SC319_2	TRAV10	#N/A	TRAJ18	#N/A	CVVSDRGSTLGRLYF	1	15	TRBV25-1	#N/A	CASSGDRVDEQFF	1	13	CVVSDRGSTLGRLYF_CASSGDRVDEQFF
SC319_2_ACGAGCCAGCAGCGTA-1	SC319_2	TRAV10	#N/A	TRAJ18	#N/A	CVVSDRGSTLGRLYF	1	15	TRBV25-1	#N/A	CASSDARGLASSTDTQYF	1	18	CVVSDRGSTLGRLYF_CASSDARGLASSTDTQYF
SC319_2_ACGAGCCCACATGACT-1	SC319_2	TRAV10	#N/A	TRAJ18	#N/A	CVVSDRGSTLGRLYF	1	15	TRBV25-1	#N/A	CASSEPSGGLTDTQYF	1	16	CVVSDRGSTLGRLYF_CASSEPSGGLTDTQYF
SC319_2_ACGAGCCCAGTAACGG-1	SC319_2	TRAV13-1	TRAV10	TRAJ10	TRAJ18	CAALVWGLTGGGNKLTF;CVVSDRGSTLGRLYF	2	32	TRBV25-1	#N/A	CASSESRGLGETQYF	1	15	CAALVWGLTGGGNKLTF;CVVSDRGSTLGRLYF_CASSESRGLGETQYF
SC319_2_ACGAGCCTCACTATTC-1	SC319_2	TRAV10	#N/A	TRAJ18	#N/A	CVVSDRGSTLGRLYF	1	15	#N/A	#N/A	NA	1	0	CVVSDRGSTLGRLYF_NA
SC319_2_ACGAGCCTCCAGTATG-1	SC319_2	TRAV10	#N/A	TRAJ18	#N/A	CVVSDRGSTLGRLYF	1	15	TRBV25-1	#N/A	CASSEGTSGALSSYNEQFF	1	19	CVVSDRGSTLGRLYF_CASSEGTSGALSSYNEQFF
SC319_2_ACGAGGAAGCCACCTG-1	SC319_2	TRAV10	#N/A	TRAJ18	#N/A	CVVSDRGSTLGRLYF	1	15	TRBV25-1	#N/A	CASSESVQGIAGANVLTF	1	18	CVVSDRGSTLGRLYF_CASSESVQGIAGANVLTF
SC319_2_ACGAGGAGTACCAGTT-1	SC319_2	TRAV10	#N/A	TRAJ18	#N/A	CVVSDRGSTLGRLYF	1	15	TRBV25-1	#N/A	CASSGNRRDQETQYF	1	15	CVVSDRGSTLGRLYF_CASSGNRRDQETQYF
SC319_2_ACGAGGAGTCGACTGC-1	SC319_2	TRAV10	#N/A	TRAJ18	#N/A	CVVSDRGSTLGRLYF	1	15	TRBV25-1	#N/A	CASSPERGPTYEQYF	1	15	CVVSDRGSTLGRLYF_CASSPERGPTYEQYF
SC319_2_ACGATACAGAGCTTCT-1	SC319_2	TRAV10	TRAV10	TRAJ18	TRAJ18	CVVSDRGSTLGRLYF;CVVSDRGSTLGRLYF	2	30	TRBV25-1	#N/A	CATSGTGWNEQFF	1	13	CVVSDRGSTLGRLYF;CVVSDRGSTLGRLYF_CATSGTGWNEQFF
SC319_2_ACGATACAGCGTGTCC-1	SC319_2	TRAV10	#N/A	TRAJ18	#N/A	CVVSDRGSTLGRLYF	1	15	TRBV25-1	#N/A	CASSGAGKDNEQFF	1	14	CVVSDRGSTLGRLYF_CASSGAGKDNEQFF
SC319_2_ACGATACGTCTACCTC-1	SC319_2	TRAV10	#N/A	TRAJ18	#N/A	CVVSDRGSTLGRLYF	1	15	TRBV25-1	#N/A	CASSESVQGIAGANVLTF	1	18	CVVSDRGSTLGRLYF_CASSESVQGIAGANVLTF
SC319_2_ACGATACGTGCAGGTA-1	SC319_2	TRAV10	#N/A	TRAJ18	#N/A	CVVSDRGSTLGRLYF	1	15	TRBV25-1	#N/A	CASSEGRDGNTIYF	1	14	CVVSDRGSTLGRLYF_CASSEGRDGNTIYF
SC319_2_ACGATACTCCGTACAA-1	SC319_2	TRAV10	#N/A	TRAJ18	#N/A	CVVSDRGSTLGRLYF	1	15	TRBV25-1	#N/A	CASSAGTTNGKLFF	1	14	CVVSDRGSTLGRLYF_CASSAGTTNGKLFF
SC319_2_ACGATGTGTCCATCCT-1	SC319_2	TRAV10	#N/A	TRAJ18	#N/A	CVVSDRGSTLGRLYF	1	15	TRBV25-1	#N/A	CASGKGSYEQYF	1	12	CVVSDRGSTLGRLYF_CASGKGSYEQYF
SC319_2_ACGATGTTCTACTCAT-1	SC319_2	TRAV10	#N/A	TRAJ18	#N/A	CVVSDRGSTLGRLYF	1	15	TRBV25-1	#N/A	CASSPERGPTYEQYF	1	15	CVVSDRGSTLGRLYF_CASSPERGPTYEQYF
SC319_2_ACGCAGCAGGCATTGG-1	SC319_2	TRAV10	#N/A	TRAJ18	#N/A	CVVSDRGSTLGRLYF	1	15	TRBV25-1	#N/A	CASSEGTSGALSSYNEQFF	1	19	CVVSDRGSTLGRLYF_CASSEGTSGALSSYNEQFF
SC319_2_ACGCAGCGTAGAGCTG-1	SC319_2	TRAV12-2	TRAV10	TRAJ29	TRAJ18	CAVPSGNTPLVF;CVVSDRGSTLGRLYF	2	27	TRBV25-1	#N/A	CASSTSLPPVKPQETQYF	1	18	CAVPSGNTPLVF;CVVSDRGSTLGRLYF_CASSTSLPPVKPQETQYF
SC319_2_ACGCAGCGTCCGAAGA-1	SC319_2	TRAV10	#N/A	TRAJ18	#N/A	CVVSDRGSTLGRLYF	1	15	TRBV25-1	#N/A	CASSESIVKEPGNTIYF	1	17	CVVSDRGSTLGRLYF_CASSESIVKEPGNTIYF
SC319_2_ACGCAGCGTCTTGATG-1	SC319_2	TRAV10	#N/A	TRAJ18	#N/A	CVVSDRGSTLGRLYF	1	15	TRBV25-1	#N/A	CASSAALRQPHYNEQFF	1	17	CVVSDRGSTLGRLYF_CASSAALRQPHYNEQFF
SC319_2_ACGCAGCTCCGTAGGC-1	SC319_2	TRAV10	#N/A	TRAJ18	#N/A	CVVSDRGSTLGRLYF	1	15	TRBV25-1	#N/A	CASSEYPPKDASSYNEQFF	1	19	CVVSDRGSTLGRLYF_CASSEYPPKDASSYNEQFF
SC319_2_ACGCCAGAGCCACCTG-1	SC319_2	TRAV10	#N/A	TRAJ18	#N/A	CVVSDRGSTLGRLYF	1	15	TRBV25-1	#N/A	CASSEYPPKDASSYNEQFF	1	19	CVVSDRGSTLGRLYF_CASSEYPPKDASSYNEQFF
SC319_2_ACGCCAGAGTGCCATT-1	SC319_2	TRAV10	#N/A	TRAJ18	#N/A	CVVSDRGSTLGRLYF	1	15	TRBV25-1	#N/A	CASSEVRKDRGTSKDTQYF	1	19	CVVSDRGSTLGRLYF_CASSEVRKDRGTSKDTQYF
SC319_2_ACGCCAGCATCCGTGG-1	SC319_2	TRAV10	#N/A	TRAJ18	#N/A	CVVSDRGSTLGRLYF	1	15	TRBV25-1	#N/A	CASSNGRGASNQPQHF	1	16	CVVSDRGSTLGRLYF_CASSNGRGASNQPQHF
SC319_2_ACGCCAGTCTTGACGA-1	SC319_2	TRAV10	#N/A	TRAJ18	#N/A	CVVSDRGSTLGRLYF	1	15	TRBV25-1	#N/A	CASGPGEGGMSRTFF	1	15	CVVSDRGSTLGRLYF_CASGPGEGGMSRTFF
SC319_2_ACGCCGAAGGGTGTTG-1	SC319_2	TRAV10	#N/A	TRAJ18	#N/A	CVVSDRGSTLGRLYF	1	15	TRBV25-1	#N/A	CASSEGPGRGETQYF	1	15	CVVSDRGSTLGRLYF_CASSEGPGRGETQYF
SC319_2_ACGCCGAAGTACGTAA-1	SC319_2	TRAV10	#N/A	TRAJ18	#N/A	CVVCDRGSTLGRLYF	1	15	TRBV25-1	#N/A	CASSEYGTGGFYNEQFF	1	17	CVVCDRGSTLGRLYF_CASSEYGTGGFYNEQFF
SC319_2_ACGCCGAAGTGTACCT-1	SC319_2	TRAV10	#N/A	TRAJ18	#N/A	CVVSDRGSTLGRLYF	1	15	TRBV25-1	#N/A	CASSEYPPKDASSYNEQFF	1	19	CVVSDRGSTLGRLYF_CASSEYPPKDASSYNEQFF
SC319_2_ACGCCGACAAGAGGCT-1	SC319_2	TRAV16	TRAV10	TRAJ24	TRAJ18	CALKTDSWGKLQF;CVVSDRGSTLGRLYF	2	28	TRBV25-1	#N/A	CASSASQGAKGETQYF	1	16	CALKTDSWGKLQF;CVVSDRGSTLGRLYF_CASSASQGAKGETQYF
SC319_2_ACGCCGACAGTTCATG-1	SC319_2	TRAV10	#N/A	TRAJ18	#N/A	CVVSDRGSTLGRLYF	1	15	TRBV25-1	TRBV9	CASSELESGRNTDTQYF;CASIKYGQVANYGYTF	2	33	CVVSDRGSTLGRLYF_CASSELESGRNTDTQYF;CASIKYGQVANYGYTF
SC319_2_ACGCCGAGTAAAGTCA-1	SC319_2	TRAV10	#N/A	TRAJ18	#N/A	CVVSDRGSTLGRLYF	1	15	TRBV25-1	#N/A	CASSEIEADAYNEQFF	1	16	CVVSDRGSTLGRLYF_CASSEIEADAYNEQFF
SC319_2_ACGCCGATCACGGTTA-1	SC319_2	TRAV1-2	TRAV10	TRAJ29	TRAJ18	CAVSHTPLVF;CVVSDRGSTLGRLYF	2	25	TRBV25-1	#N/A	CASSGGLGLNEQYF	1	14	CAVSHTPLVF;CVVSDRGSTLGRLYF_CASSGGLGLNEQYF
SC319_2_ACGCCGATCGGATGTT-1	SC319_2	TRAV10	#N/A	TRAJ18	#N/A	CVVSDRGSTLGRLYF	1	15	TRBV25-1	#N/A	CASSGNRRDQETQYF	1	15	CVVSDRGSTLGRLYF_CASSGNRRDQETQYF
SC319_2_ACGCCGATCTGCGACG-1	SC319_2	TRAV10	#N/A	TRAJ18	#N/A	CVVSDRGSTLGRLYF	1	15	TRBV25-1	#N/A	CASSGEGFKNIQYF	1	14	CVVSDRGSTLGRLYF_CASSGEGFKNIQYF
SC319_2_ACGGAGACAGTCAGAG-1	SC319_2	TRAV10	#N/A	TRAJ18	#N/A	CVVSDRGSTLGRLYF	1	15	TRBV25-1	#N/A	CASSTLGGASGYTF	1	14	CVVSDRGSTLGRLYF_CASSTLGGASGYTF
SC319_2_ACGGAGACATCAGTAC-1	SC319_2	TRAV10	#N/A	TRAJ18	#N/A	CVVSDRGSTLGRLYF	1	15	TRBV25-1	#N/A	CASSDQIGQGADNEQFF	1	17	CVVSDRGSTLGRLYF_CASSDQIGQGADNEQFF
SC319_2_ACGGAGATCCGTACAA-1	SC319_2	TRAV10	#N/A	TRAJ18	#N/A	CVVSDRGSTLGRLYF	1	15	TRBV25-1	#N/A	CASSEKGRGTSTDTQYF	1	17	CVVSDRGSTLGRLYF_CASSEKGRGTSTDTQYF
SC319_2_ACGGAGATCCTAAGTG-1	SC319_2	TRAV10	#N/A	TRAJ18	#N/A	CVVSDRGSTLGRLYF	1	15	TRBV25-1	#N/A	CASSDARGLASSTDTQYF	1	18	CVVSDRGSTLGRLYF_CASSDARGLASSTDTQYF
SC319_2_ACGGAGATCCTCGCAT-1	SC319_2	TRAV10	#N/A	TRAJ18	#N/A	CVVSDRGSTLGRLYF	1	15	TRBV25-1	#N/A	CASSGNGTGPPGVAQYF	1	17	CVVSDRGSTLGRLYF_CASSGNGTGPPGVAQYF
SC319_2_ACGGAGATCTAACTCT-1	SC319_2	TRAV8-3	TRAV10	TRAJ10	TRAJ18	CAVGVTGGGNKLTF;CVVSDRGSTLGRLYF	2	29	TRBV25-1	#N/A	CASNGGPPSYNEQFF	1	15	CAVGVTGGGNKLTF;CVVSDRGSTLGRLYF_CASNGGPPSYNEQFF
SC319_2_ACGGCCAAGCGTAATA-1	SC319_2	TRAV10	#N/A	TRAJ18	#N/A	CVVSDRGSTLGRLYF	1	15	TRBV25-1	#N/A	CASSEYPPKDASSYNEQFF	1	19	CVVSDRGSTLGRLYF_CASSEYPPKDASSYNEQFF
SC319_2_ACGGCCACAGACTCGC-1	SC319_2	TRAV10	#N/A	TRAJ18	#N/A	CVVSDRGSTLGRLYF	1	15	TRBV25-1	#N/A	CASSDGLTNEKLFF	1	14	CVVSDRGSTLGRLYF_CASSDGLTNEKLFF
SC319_2_ACGGCCACAGTATGCT-1	SC319_2	#N/A	#N/A	#N/A	#N/A	NA	1	0	TRBV25-1	#N/A	CASQGQGSYEQYF	1	13	NA_CASQGQGSYEQYF
SC319_2_ACGGCCACAGTCCTTC-1	SC319_2	TRAV10	#N/A	TRAJ18	#N/A	CVVSDRGSTLGRLYF	1	15	TRBV25-1	#N/A	CASSGGSSGNTIYF	1	14	CVVSDRGSTLGRLYF_CASSGGSSGNTIYF
SC319_2_ACGGCCAGTAAAGTCA-1	SC319_2	TRAV10	#N/A	TRAJ18	#N/A	CVVSDRGSTLGRLYF	1	15	TRBV25-1	#N/A	CASSGTSFGTDTQYF	1	15	CVVSDRGSTLGRLYF_CASSGTSFGTDTQYF
SC319_2_ACGGCCAGTCCCTACT-1	SC319_2	TRAV10	#N/A	TRAJ18	#N/A	CVVSDRGSTLGRLYF	1	15	TRBV25-1	#N/A	CASSDGLTNEKLFF	1	14	CVVSDRGSTLGRLYF_CASSDGLTNEKLFF
SC319_2_ACGGCCAGTGGAAAGA-1	SC319_2	TRAV10	#N/A	TRAJ18	#N/A	CVVSDRGSTLGRLYF	1	15	TRBV25-1	#N/A	CASSETSTYEQYF	1	13	CVVSDRGSTLGRLYF_CASSETSTYEQYF
SC319_2_ACGGCCATCGGATGTT-1	SC319_2	TRAV10	#N/A	TRAJ18	#N/A	CVVCDRGSTLGRLYF	1	15	TRBV25-1	#N/A	CASSGPPTEAFF	1	12	CVVCDRGSTLGRLYF_CASSGPPTEAFF
SC319_2_ACGGCCATCTGGTATG-1	SC319_2	TRAV10	#N/A	TRAJ18	#N/A	CVVSDRGSTLGRLYF	1	15	TRBV25-1	#N/A	CASSESSGDRSNQPQHF	1	17	CVVSDRGSTLGRLYF_CASSESSGDRSNQPQHF
SC319_2_ACGGGCTAGAACAACT-1	SC319_2	TRAV8-6	TRAV10	TRAJ13	TRAJ18	CAVSETPKGYQKVTF;CVVSDRGSTLGRLYF	2	30	TRBV25-1	#N/A	CASSESGTAGSGTDTQYF	1	18	CAVSETPKGYQKVTF;CVVSDRGSTLGRLYF_CASSESGTAGSGTDTQYF
SC319_2_ACGGGCTAGACTGGGT-1	SC319_2	TRAV10	#N/A	TRAJ18	#N/A	CVVSDRGSTLGRLYF	1	15	TRBV25-1	#N/A	CASSPRDRSTSTYF	1	14	CVVSDRGSTLGRLYF_CASSPRDRSTSTYF
SC319_2_ACGGGCTAGGTCGGAT-1	SC319_2	TRAV1-2	TRAV10	TRAJ37	TRAJ18	CACLSSSNTGKLIF;CVVSDRGSTLGRLYF	2	29	TRBV25-1	#N/A	CASSGKGQGSYEQYF	1	15	CACLSSSNTGKLIF;CVVSDRGSTLGRLYF_CASSGKGQGSYEQYF
SC319_2_ACGGGCTGTCAATGTC-1	SC319_2	TRAV10	#N/A	TRAJ4	#N/A	CVVRPSGGYNKLIF	1	14	TRBV25-1	#N/A	CASSDTGNQPQHF	1	13	CVVRPSGGYNKLIF_CASSDTGNQPQHF
SC319_2_ACGGGCTGTGTGGTTT-1	SC319_2	TRAV10	#N/A	TRAJ18	#N/A	CVVSDRGSTLGRLYF	1	15	TRBV25-1	#N/A	CASSESVQGIAGANVLTF	1	18	CVVSDRGSTLGRLYF_CASSESVQGIAGANVLTF
SC319_2_ACGGGCTGTTCCCTTG-1	SC319_2	TRAV10	#N/A	TRAJ18	#N/A	CVVSDRGSTLGRLYF	1	15	TRBV25-1	#N/A	CASSAALRQPHYNEQFF	1	17	CVVSDRGSTLGRLYF_CASSAALRQPHYNEQFF
SC319_2_ACGGGCTTCCAGATCA-1	SC319_2	TRAV4	TRAV10	TRAJ30	TRAJ18	CLVGAPIPRNRDDKIIF;CVVSDRGSTLGRLYF	2	32	TRBV25-1	#N/A	CASSEPTAGRDEQYF	1	15	CLVGAPIPRNRDDKIIF;CVVSDRGSTLGRLYF_CASSEPTAGRDEQYF
SC319_2_ACGGGCTTCTTGAGGT-1	SC319_2	TRAV10	#N/A	TRAJ18	#N/A	CVVSDRGSTLGRLYF	1	15	TRBV25-1	#N/A	CASSAREVYTEAFF	1	14	CVVSDRGSTLGRLYF_CASSAREVYTEAFF
SC319_2_ACGGGTCAGATATGCA-1	SC319_2	TRAV10	#N/A	TRAJ18	#N/A	CVVSDRGSTLGRLYF	1	15	TRBV25-1	#N/A	CASSDPRGSRDEQFF	1	15	CVVSDRGSTLGRLYF_CASSDPRGSRDEQFF
SC319_2_ACGGGTCAGCACAGGT-1	SC319_2	TRAV10	#N/A	TRAJ18	#N/A	CVVSDRGSTLGRLYF	1	15	TRBV25-1	#N/A	CASSEVRKDRGTSKDTQYF	1	19	CVVSDRGSTLGRLYF_CASSEVRKDRGTSKDTQYF
SC319_2_ACGGGTCAGCCTATGT-1	SC319_2	TRAV12-1	TRAV10	TRAJ34	TRAJ18	CVVNITNTDKLIF;CVVSDRGSTLGRLYF	2	28	TRBV25-1	#N/A	CASSDPGETRSGDTQYF	1	17	CVVNITNTDKLIF;CVVSDRGSTLGRLYF_CASSDPGETRSGDTQYF
SC319_2_ACGGGTCAGGGATGGG-1	SC319_2	TRAV10	#N/A	TRAJ4	#N/A	CVVFSGGYNKLIF	1	13	TRBV12-5	#N/A	CASGSPDRVSYEQYF	1	15	CVVFSGGYNKLIF_CASGSPDRVSYEQYF
SC319_2_ACGTCAAAGGAGCGAG-1	SC319_2	TRAV1-2	TRAV10	TRAJ29	TRAJ18	CAVSHTPLVF;CVVSDRGSTLGRLYF	2	25	TRBV25-1	#N/A	CASSGGLGLNEQYF	1	14	CAVSHTPLVF;CVVSDRGSTLGRLYF_CASSGGLGLNEQYF
SC319_2_ACGTCAAAGTACGATA-1	SC319_2	TRAV10	#N/A	TRAJ18	#N/A	CVVSDRGSTLGRLYF	1	15	TRBV25-1	#N/A	CASSESAGVGTGANVLTF	1	18	CVVSDRGSTLGRLYF_CASSESAGVGTGANVLTF
SC319_2_ACGTCAACATACTACG-1	SC319_2	TRAV10	#N/A	TRAJ18	#N/A	CVVSDRGSTLGRLYF	1	15	TRBV25-1	#N/A	CASSEVRKDRGTSKDTQYF	1	19	CVVSDRGSTLGRLYF_CASSEVRKDRGTSKDTQYF
SC319_2_ACGTCAACATCTACGA-1	SC319_2	TRAV10	#N/A	TRAJ18	#N/A	CVVSDRGSTLGRLYF	1	15	TRBV25-1	#N/A	CASSPRVAATRPPSADTQYF	1	20	CVVSDRGSTLGRLYF_CASSPRVAATRPPSADTQYF
SC319_2_ACGTCAACATGGTAGG-1	SC319_2	TRAV10	#N/A	TRAJ18	#N/A	CVVSDRGSTLGRLYF	1	15	TRBV25-1	#N/A	CASSARDSNTDTQYF	1	15	CVVSDRGSTLGRLYF_CASSARDSNTDTQYF
SC319_2_ACGTCAAGTCGGCACT-1	SC319_2	TRAV10	#N/A	TRAJ18	#N/A	CVVTDRGSTLGRLYF	1	15	TRBV25-1	#N/A	CASSEGGSSYNSPLHF	1	16	CVVTDRGSTLGRLYF_CASSEGGSSYNSPLHF
SC319_2_ACGTCAATCATTGCGA-1	SC319_2	TRAV10	#N/A	TRAJ18	#N/A	CVVSDRGSTLGRLYF	1	15	TRBV25-1	#N/A	CASSEGTSGALSSYNEQFF	1	19	CVVSDRGSTLGRLYF_CASSEGTSGALSSYNEQFF
SC319_2_ACGTCAATCTTTAGGG-1	SC319_2	TRAV10	#N/A	TRAJ18	#N/A	CVVSDRGSTLGRLYF	1	15	TRBV25-1	#N/A	CASSDRQGKGWELTF	1	15	CVVSDRGSTLGRLYF_CASSDRQGKGWELTF
SC319_2_ACTATCTAGGGATCTG-1	SC319_2	TRAV10	#N/A	TRAJ18	#N/A	CVVSDRGSTLGRLYF	1	15	TRBV25-1	#N/A	CASSTSDRAETQYF	1	14	CVVSDRGSTLGRLYF_CASSTSDRAETQYF
SC319_2_ACTATCTCAGCTTCGG-1	SC319_2	TRAV10	#N/A	TRAJ18	#N/A	CVVSDRGSTLGRLYF	1	15	TRBV25-1	#N/A	CASSDARGLASSTDTQYF	1	18	CVVSDRGSTLGRLYF_CASSDARGLASSTDTQYF
SC319_2_ACTGAACAGCTAGCCC-1	SC319_2	TRAV10	#N/A	TRAJ18	#N/A	CVVSDRGSTLGRLYF	1	15	TRBV25-1	#N/A	CASSTPDSSGNTIYF	1	15	CVVSDRGSTLGRLYF_CASSTPDSSGNTIYF
SC319_2_ACTGAACAGGGTCGAT-1	SC319_2	TRAV10	#N/A	TRAJ18	#N/A	CVVSDRGSTLGRLYF	1	15	TRBV25-1	#N/A	CASSGLSSGGPQGETQYF	1	18	CVVSDRGSTLGRLYF_CASSGLSSGGPQGETQYF
SC319_2_ACTGAACCAGCCTGTG-1	SC319_2	TRAV10	TRAV10	TRAJ18	TRAJ18	CVVSDRGSTLGRLYF;CVVSDRGSTLGRLYF	2	30	TRBV25-1	#N/A	CATSGTGWNEQFF	1	13	CVVSDRGSTLGRLYF;CVVSDRGSTLGRLYF_CATSGTGWNEQFF
SC319_2_ACTGAACCAGGATCGA-1	SC319_2	TRAV10	#N/A	TRAJ18	#N/A	CVVSDRGSTLGRLYF	1	15	TRBV25-1	#N/A	CASSDGAGTGGGTEAFF	1	17	CVVSDRGSTLGRLYF_CASSDGAGTGGGTEAFF
SC319_2_ACTGAACCATGCAATC-1	SC319_2	TRAV8-3	TRAV10	TRAJ10	TRAJ18	CAVGFTGGGNKLTF;CVVTDRGSTLGRLYF	2	29	TRBV25-1	#N/A	CASSSTDTQYF	1	11	CAVGFTGGGNKLTF;CVVTDRGSTLGRLYF_CASSSTDTQYF
SC319_2_ACTGAACCATGGTAGG-1	SC319_2	TRAV10	#N/A	TRAJ18	#N/A	CVVSDRGSTLGRLYF	1	15	TRBV25-1	#N/A	CASSESVQGIAGANVLTF	1	18	CVVSDRGSTLGRLYF_CASSESVQGIAGANVLTF
SC319_2_ACTGAACTCAGGCAAG-1	SC319_2	TRAV2	TRAV10	TRAJ8	TRAJ18	CAVEGSPGFQKLVF;CVVSDRGSTLGRLYF	2	29	TRBV25-1	#N/A	CASSQGAGETQYF	1	13	CAVEGSPGFQKLVF;CVVSDRGSTLGRLYF_CASSQGAGETQYF
SC319_2_ACTGAACTCGCGCCAA-1	SC319_2	TRAV10	#N/A	TRAJ18	#N/A	CVVSDRGSTLGRLYF	1	15	TRBV25-1	#N/A	CASSEYPPKDASSYNEQFF	1	19	CVVSDRGSTLGRLYF_CASSEYPPKDASSYNEQFF
SC319_2_ACTGAACTCGTCCGTT-1	SC319_2	TRAV10	#N/A	TRAJ18	#N/A	CVVSDRGSTLGRLYF	1	15	TRBV25-1	#N/A	CASSGTSFGTDTQYF	1	15	CVVSDRGSTLGRLYF_CASSGTSFGTDTQYF
SC319_2_ACTGAGTAGTCGTACT-1	SC319_2	TRAV1-2	TRAV10	TRAJ29	TRAJ18	CAVSHTPLVF;CVVSDRGSTLGRLYF	2	25	TRBV25-1	#N/A	CASSGGLGLNEQYF	1	14	CAVSHTPLVF;CVVSDRGSTLGRLYF_CASSGGLGLNEQYF
SC319_2_ACTGAGTCACGCCAGT-1	SC319_2	TRAV10	#N/A	TRAJ18	#N/A	CVVSDRGSTLGRLYF	1	15	TRBV25-1	#N/A	CASSERRVPAGANVLTF	1	17	CVVSDRGSTLGRLYF_CASSERRVPAGANVLTF
SC319_2_ACTGAGTCAGACAGGT-1	SC319_2	TRAV10	#N/A	TRAJ18	#N/A	CVVSDRGSTLGRLYF	1	15	TRBV25-1	#N/A	CASSGPITASGANVLTF	1	17	CVVSDRGSTLGRLYF_CASSGPITASGANVLTF
SC319_2_ACTGAGTTCGGCGCTA-1	SC319_2	TRAV10	#N/A	TRAJ18	#N/A	CVVSDRGSTLGRLYF	1	15	TRBV25-1	#N/A	CASSEYPPKDASSYNEQFF	1	19	CVVSDRGSTLGRLYF_CASSEYPPKDASSYNEQFF
SC319_2_ACTGATGAGCCTATGT-1	SC319_2	TRAV10	#N/A	TRAJ18	#N/A	CVVSDRGSTLGRLYF	1	15	TRBV25-1	#N/A	CASQGQGSYEQYF	1	13	CVVSDRGSTLGRLYF_CASQGQGSYEQYF
SC319_2_ACTGATGAGTCCGTAT-1	SC319_2	TRAV2	TRAV10	TRAJ42	TRAJ18	CAGGSQGNLIF;CVVSDRGSTLGRLYF	2	26	TRBV25-1	#N/A	CASSERRGRSPSTDTQYF	1	18	CAGGSQGNLIF;CVVSDRGSTLGRLYF_CASSERRGRSPSTDTQYF
SC319_2_ACTGATGGTAACGCGA-1	SC319_2	TRAV10	#N/A	TRAJ18	#N/A	CVVSDRGSTLGRLYF	1	15	TRBV25-1	#N/A	CASGRAGGPDTQDF	1	14	CVVSDRGSTLGRLYF_CASGRAGGPDTQDF
SC319_2_ACTGATGGTAAGGATT-1	SC319_2	TRAV10	#N/A	TRAJ4	#N/A	CVVFSGGYNKLIF	1	13	TRBV12-5	#N/A	CASGSPDRVSYEQYF	1	15	CVVFSGGYNKLIF_CASGSPDRVSYEQYF
SC319_2_ACTGATGTCAAGCCTA-1	SC319_2	TRAV10	#N/A	TRAJ18	#N/A	CVVSDRGSTLGRLYF	1	15	TRBV25-1	#N/A	CASSARDSNTDTQYF	1	15	CVVSDRGSTLGRLYF_CASSARDSNTDTQYF
SC319_2_ACTGATGTCATGTCTT-1	SC319_2	TRAV10	#N/A	TRAJ18	#N/A	CVVSDRGSTLGRLYF	1	15	TRBV25-1	#N/A	CASSEYPPKDASSYNEQFF	1	19	CVVSDRGSTLGRLYF_CASSEYPPKDASSYNEQFF
SC319_2_ACTGATGTCCATGCTC-1	SC319_2	TRAV10	#N/A	TRAJ4	#N/A	CVVFSGGYNKLIF	1	13	TRBV12-5	#N/A	CASGSPDRVSYEQYF	1	15	CVVFSGGYNKLIF_CASGSPDRVSYEQYF
SC319_2_ACTGATGTCTGTCTAT-1	SC319_2	TRAV10	#N/A	TRAJ18	#N/A	CVVSDRGSTLGRLYF	1	15	TRBV25-1	#N/A	CASSGNRRDQETQYF	1	15	CVVSDRGSTLGRLYF_CASSGNRRDQETQYF
SC319_2_ACTGCTCAGATGGCGT-1	SC319_2	TRAV10	#N/A	TRAJ18	#N/A	CVVSDRGSTLGRLYF	1	15	TRBV25-1	#N/A	CASSGPGTGGLKSSYEQYF	1	19	CVVSDRGSTLGRLYF_CASSGPGTGGLKSSYEQYF
SC319_2_ACTGCTCCACATGGGA-1	SC319_2	TRAV10	#N/A	TRAJ18	#N/A	CVVSDRGSTLGRLYF	1	15	TRBV25-1	#N/A	CATHRGGVQETQYF	1	14	CVVSDRGSTLGRLYF_CATHRGGVQETQYF
SC319_2_ACTGCTCCATGCGCAC-1	SC319_2	TRAV10	#N/A	TRAJ18	#N/A	CVVSDRGSTLGRLYF	1	15	TRBV25-1	#N/A	CASSELSTTRTGGNTGELFF	1	20	CVVSDRGSTLGRLYF_CASSELSTTRTGGNTGELFF
SC319_2_ACTGTCCAGCCACGTC-1	SC319_2	TRAV10	#N/A	TRAJ18	#N/A	CVVSDRGSTLGRLYF	1	15	TRBV25-1	#N/A	CASSGNGTGPPGVAQYF	1	17	CVVSDRGSTLGRLYF_CASSGNGTGPPGVAQYF
SC319_2_ACTGTCCAGCCAGTTT-1	SC319_2	TRAV2	TRAV10	TRAJ8	TRAJ18	CAVEGSPGFQKLVF;CVVSDRGSTLGRLYF	2	29	TRBV25-1	#N/A	CASSQGAGETQYF	1	13	CAVEGSPGFQKLVF;CVVSDRGSTLGRLYF_CASSQGAGETQYF
SC319_2_ACTGTCCGTTGAACTC-1	SC319_2	TRAV14/DV4	TRAV10	TRAJ7	TRAJ18	CAMREGRVGGNNRLAF;CVVSDRGSTLGRLYF	2	31	TRBV25-1	#N/A	CASSEGAGGKTDTQYF	1	16	CAMREGRVGGNNRLAF;CVVSDRGSTLGRLYF_CASSEGAGGKTDTQYF
SC319_2_ACTGTCCTCACAGTAC-1	SC319_2	TRAV10	#N/A	TRAJ18	#N/A	CVVSDRGSTLGRLYF	1	15	TRBV25-1	#N/A	CASSEYPPKDASSYNEQFF	1	19	CVVSDRGSTLGRLYF_CASSEYPPKDASSYNEQFF
SC319_2_ACTTACTCACAACGTT-1	SC319_2	TRAV10	#N/A	TRAJ18	#N/A	CVVSDRGSTLGRLYF	1	15	#N/A	#N/A	NA	1	0	CVVSDRGSTLGRLYF_NA
SC319_2_ACTTACTCACCGAATT-1	SC319_2	TRAV10	#N/A	TRAJ18	#N/A	CVVSDRGSTLGRLYF	1	15	TRBV25-1	#N/A	CASSEVRKDRGTSKDTQYF	1	19	CVVSDRGSTLGRLYF_CASSEVRKDRGTSKDTQYF
SC319_2_ACTTACTGTCAAACTC-1	SC319_2	TRAV10	#N/A	TRAJ18	#N/A	CVVSDRGSTLGRLYF	1	15	TRBV25-1	#N/A	CASSGGGGGPYNEQFF	1	16	CVVSDRGSTLGRLYF_CASSGGGGGPYNEQFF
SC319_2_ACTTACTGTCCGAATT-1	SC319_2	TRAV10	#N/A	TRAJ18	#N/A	CVVSDRGSTLGRLYF	1	15	TRBV25-1	#N/A	CASSEYPPKDASSYNEQFF	1	19	CVVSDRGSTLGRLYF_CASSEYPPKDASSYNEQFF
SC319_2_ACTTACTTCACTTCAT-1	SC319_2	TRAV10	#N/A	TRAJ18	#N/A	CVVSDRGSTLGRLYF	1	15	TRBV25-1	#N/A	CASSEPSGGLTDTQYF	1	16	CVVSDRGSTLGRLYF_CASSEPSGGLTDTQYF
SC319_2_ACTTGTTGTACAGACG-1	SC319_2	TRAV2	TRAV10	TRAJ27	TRAJ18	CAVLNTNAGKSTF;CVVTDRGSTLGRLYF	2	28	TRBV25-1	#N/A	CASSPRVGAQETQYF	1	15	CAVLNTNAGKSTF;CVVTDRGSTLGRLYF_CASSPRVGAQETQYF
SC319_2_ACTTGTTGTTCCACAA-1	SC319_2	TRAV10	#N/A	TRAJ18	#N/A	CVVSDRGSTLGRLYF	1	15	TRBV25-1	#N/A	CASSVTGTGERNIQYF	1	16	CVVSDRGSTLGRLYF_CASSVTGTGERNIQYF
SC319_2_ACTTGTTGTTCCCGAG-1	SC319_2	TRAV10	#N/A	TRAJ18	#N/A	CVVSDRGSTLGRLYF	1	15	TRBV25-1	#N/A	CASSESIVKEPGNTIYF	1	17	CVVSDRGSTLGRLYF_CASSESIVKEPGNTIYF
SC319_2_ACTTGTTTCTGGCGTG-1	SC319_2	TRAV10	#N/A	TRAJ18	#N/A	CVVSDRGSTLGRLYF	1	15	TRBV25-1	#N/A	CASSEPSGGLTDTQYF	1	16	CVVSDRGSTLGRLYF_CASSEPSGGLTDTQYF
SC319_2_ACTTTCAAGTGTACGG-1	SC319_2	TRAV10	#N/A	TRAJ18	#N/A	CVVSDRGSTLGRLYF	1	15	TRBV25-1	#N/A	CATHRGGVQETQYF	1	14	CVVSDRGSTLGRLYF_CATHRGGVQETQYF
SC319_2_ACTTTCAGTAGCTCCG-1	SC319_2	TRAV12-2	TRAV10	TRAJ29	TRAJ18	CAVPSGNTPLVF;CVVSDRGSTLGRLYF	2	27	TRBV25-1	#N/A	CASSTSLPPVKPQETQYF	1	18	CAVPSGNTPLVF;CVVSDRGSTLGRLYF_CASSTSLPPVKPQETQYF
SC319_2_ACTTTCAGTATATGAG-1	SC319_2	TRAV10	#N/A	TRAJ18	#N/A	CVVSDRGSTLGRLYF	1	15	TRBV25-1	#N/A	CASSESSGDRSNQPQHF	1	17	CVVSDRGSTLGRLYF_CASSESSGDRSNQPQHF
SC319_2_ACTTTCATCTTAACCT-1	SC319_2	TRAV2	TRAV10	TRAJ27	TRAJ18	CACNAGKSTF;CVVSDRGSTLGRLYF	2	25	TRBV25-1	#N/A	CASSESPAGSRPTTTDTQYF	1	20	CACNAGKSTF;CVVSDRGSTLGRLYF_CASSESPAGSRPTTTDTQYF
SC319_2_ACTTTCATCTTGCATT-1	SC319_2	TRAV10	TRAV10	TRAJ18	TRAJ18	CVISDRGSTLGRLYF;CVVSDRGSTLGRLYF	2	30	TRBV25-1	#N/A	CASSSRGAPMGRDTQYF	1	17	CVISDRGSTLGRLYF;CVVSDRGSTLGRLYF_CASSSRGAPMGRDTQYF
SC319_2_AGAATAGCACCCATGG-1	SC319_2	TRAV19	TRAV10	TRAJ41	TRAJ18	CASGYALNF;CVVSDRGSTLGRLYF	2	24	TRBV25-1	#N/A	CASSEGGTNYNEQFF	1	15	CASGYALNF;CVVSDRGSTLGRLYF_CASSEGGTNYNEQFF
SC319_2_AGAATAGTCCACGACG-1	SC319_2	TRAV10	#N/A	TRAJ18	#N/A	CVVSDRGSTLGRLYF	1	15	TRBV25-1	#N/A	CASSESVQGIAGANVLTF	1	18	CVVSDRGSTLGRLYF_CASSESVQGIAGANVLTF
SC319_2_AGACGTTAGATCCCGC-1	SC319_2	TRAV10	#N/A	TRAJ18	#N/A	CVVSDRGSTLGRLYF	1	15	TRBV25-1	#N/A	CASSDARGLASSTDTQYF	1	18	CVVSDRGSTLGRLYF_CASSDARGLASSTDTQYF
SC319_2_AGACGTTGTCCATCCT-1	SC319_2	TRAV10	#N/A	TRAJ18	#N/A	CVVSDRGSTLGRLYF	1	15	TRBV25-1	#N/A	CASSESIVKEPGNTIYF	1	17	CVVSDRGSTLGRLYF_CASSESIVKEPGNTIYF
SC319_2_AGACGTTGTTATGTGC-1	SC319_2	TRAV12-2	TRAV10	TRAJ30	TRAJ18	CAARGDDKIIF;CVVSDRGSTLGRLYF	2	26	TRBV25-1	#N/A	CASSRTSGDIHYNEQFF	1	17	CAARGDDKIIF;CVVSDRGSTLGRLYF_CASSRTSGDIHYNEQFF
SC319_2_AGACGTTGTTGAGGTG-1	SC319_2	TRAV10	#N/A	TRAJ18	#N/A	CVVSDRGSTLGRLYF	1	15	TRBV25-1	#N/A	CASSARDSNTDTQYF	1	15	CVVSDRGSTLGRLYF_CASSARDSNTDTQYF
SC319_2_AGAGCGAAGAGGTACC-1	SC319_2	TRAV2	TRAV10	TRAJ8	TRAJ18	CAVEGSPGFQKLVF;CVVSDRGSTLGRLYF	2	29	TRBV25-1	#N/A	CASSQGAGETQYF	1	13	CAVEGSPGFQKLVF;CVVSDRGSTLGRLYF_CASSQGAGETQYF
SC319_2_AGAGCGACAAACCTAC-1	SC319_2	TRAV10	#N/A	TRAJ18	#N/A	CVVSDRGSTLGRLYF	1	15	TRBV25-1	#N/A	CASSARDSNTDTQYF	1	15	CVVSDRGSTLGRLYF_CASSARDSNTDTQYF
SC319_2_AGAGCGACACATTCGA-1	SC319_2	TRAV1-2	TRAV10	TRAJ29	TRAJ18	CAVSHTPLVF;CVVSDRGSTLGRLYF	2	25	TRBV25-1	#N/A	CASSGGLGLNEQYF	1	14	CAVSHTPLVF;CVVSDRGSTLGRLYF_CASSGGLGLNEQYF
SC319_2_AGAGCGACAGTAACGG-1	SC319_2	TRAV10	#N/A	TRAJ18	#N/A	CVVSDRGSTLGRLYF	1	15	TRBV25-1	#N/A	CASSGNRRDQETQYF	1	15	CVVSDRGSTLGRLYF_CASSGNRRDQETQYF
SC319_2_AGAGCGACATCACAAC-1	SC319_2	TRAV10	#N/A	TRAJ18	#N/A	CVVSDRGSTLGRLYF	1	15	TRBV25-1	#N/A	CASSAGTTNGKLFF	1	14	CVVSDRGSTLGRLYF_CASSAGTTNGKLFF
SC319_2_AGAGCGATCCAGTATG-1	SC319_2	TRAV10	#N/A	TRAJ18	#N/A	CVVSDRGSTLGRLYF	1	15	TRBV25-1	#N/A	CASSESIVKEPGNTIYF	1	17	CVVSDRGSTLGRLYF_CASSESIVKEPGNTIYF
SC319_2_AGAGCGATCTGAAAGA-1	SC319_2	TRAV10	#N/A	TRAJ18	#N/A	CVVTDRGSTLGRLYF	1	15	TRBV25-1	#N/A	CASSETRPSGGYTDTQYF	1	18	CVVTDRGSTLGRLYF_CASSETRPSGGYTDTQYF
SC319_2_AGAGCTTAGAGTCTGG-1	SC319_2	TRAV10	#N/A	TRAJ18	#N/A	CVVSDRGSTLGRLYF	1	15	TRBV25-1	#N/A	CASSPQRDRYEQYF	1	14	CVVSDRGSTLGRLYF_CASSPQRDRYEQYF
SC319_2_AGAGCTTAGCAAATCA-1	SC319_2	TRAV12-2	TRAV10	TRAJ29	TRAJ18	CAVPSGNTPLVF;CVVSDRGSTLGRLYF	2	27	TRBV25-1	#N/A	CASSTSLPPVKPQETQYF	1	18	CAVPSGNTPLVF;CVVSDRGSTLGRLYF_CASSTSLPPVKPQETQYF
SC319_2_AGAGCTTAGTCAAGGC-1	SC319_2	TRAV10	#N/A	TRAJ18	#N/A	CVVSDRGSTLGRLYF	1	15	TRBV25-1	#N/A	CASSESNGGAISSDTQYF	1	18	CVVSDRGSTLGRLYF_CASSESNGGAISSDTQYF
SC319_2_AGAGCTTAGTTGAGTA-1	SC319_2	TRAV10	#N/A	TRAJ18	#N/A	CVVSDRGSTLGRLYF	1	15	TRBV25-1	#N/A	CASSPGQGAPDTQYF	1	15	CVVSDRGSTLGRLYF_CASSPGQGAPDTQYF
SC319_2_AGAGCTTCAGGAATCG-1	SC319_2	TRAV14/DV4	TRAV10	TRAJ7	TRAJ18	CAMREGRVGGNNRLAF;CVVSDRGSTLGRLYF	2	31	TRBV25-1	#N/A	CASSEGAGGKTDTQYF	1	16	CAMREGRVGGNNRLAF;CVVSDRGSTLGRLYF_CASSEGAGGKTDTQYF
SC319_2_AGAGCTTCAGTGGAGT-1	SC319_2	TRAV10	#N/A	TRAJ18	#N/A	CVVSDRGSTLGRLYF	1	15	TRBV25-1	#N/A	CASSDGRGTSYEQYF	1	15	CVVSDRGSTLGRLYF_CASSDGRGTSYEQYF
SC319_2_AGAGCTTTCGTACGGC-1	SC319_2	TRAV12-2	TRAV10	TRAJ30	TRAJ18	CAARGDDKIIF;CVVSDRGSTLGRLYF	2	26	TRBV25-1	#N/A	CASSRTSGDIHYNEQFF	1	17	CAARGDDKIIF;CVVSDRGSTLGRLYF_CASSRTSGDIHYNEQFF
SC319_2_AGAGTGGAGTTCGATC-1	SC319_2	TRAV19	TRAV10	TRAJ41	TRAJ18	CASGYALNF;CVVSDRGSTLGRLYF	2	24	TRBV25-1	#N/A	CASSEGGTNYNEQFF	1	15	CASGYALNF;CVVSDRGSTLGRLYF_CASSEGGTNYNEQFF
SC319_2_AGAGTGGCACAGCGTC-1	SC319_2	TRAV10	#N/A	TRAJ18	#N/A	CVVSDRGSTLGRLYF	1	15	TRBV25-1	#N/A	CASSAPGVPEAFF	1	13	CVVSDRGSTLGRLYF_CASSAPGVPEAFF
SC319_2_AGAGTGGGTGACAAAT-1	SC319_2	TRAV10	#N/A	TRAJ18	#N/A	CVVSDRGSTLGRLYF	1	15	TRBV25-1	#N/A	CASSDGQGGEKLFF	1	14	CVVSDRGSTLGRLYF_CASSDGQGGEKLFF
SC319_2_AGATCTGAGGAACTGC-1	SC319_2	TRAV2	TRAV10	TRAJ8	TRAJ18	CAVEGSPGFQKLVF;CVVSDRGSTLGRLYF	2	29	TRBV25-1	#N/A	CASSQGAGETQYF	1	13	CAVEGSPGFQKLVF;CVVSDRGSTLGRLYF_CASSQGAGETQYF
SC319_2_AGATCTGAGTCAATAG-1	SC319_2	TRAV10	#N/A	TRAJ18	#N/A	CVVSDRGSTLGRLYF	1	15	TRBV25-1	#N/A	CASSEYPPKDASSYNEQFF	1	19	CVVSDRGSTLGRLYF_CASSEYPPKDASSYNEQFF
SC319_2_AGATCTGCATACTCTT-1	SC319_2	TRAV10	#N/A	TRAJ18	#N/A	CVVSDRGSTLGRLYF	1	15	TRBV25-1	#N/A	CASTGLAGTKETQYF	1	15	CVVSDRGSTLGRLYF_CASTGLAGTKETQYF
SC319_2_AGATCTGGTAGCACGA-1	SC319_2	TRAV10	TRAV10	TRAJ4	TRAJ18	CVVRPSGGYNKLIF;CVVSDRGSTLGRLYF	2	29	TRBV25-1	#N/A	CASSDTGNQPQHF	1	13	CVVRPSGGYNKLIF;CVVSDRGSTLGRLYF_CASSDTGNQPQHF
SC319_2_AGATTGCAGAGCCCAA-1	SC319_2	TRAV12-1	TRAV10	TRAJ34	TRAJ18	CVVNITNTDKLIF;CVVSDRGSTLGRLYF	2	28	TRBV25-1	#N/A	CASSDPGETRSGDTQYF	1	17	CVVNITNTDKLIF;CVVSDRGSTLGRLYF_CASSDPGETRSGDTQYF
SC319_2_AGATTGCAGCCTATGT-1	SC319_2	TRAV10	#N/A	TRAJ18	#N/A	CVVSDRGSTLGRLYF	1	15	TRBV25-1	#N/A	CASSESVQGIAGANVLTF	1	18	CVVSDRGSTLGRLYF_CASSESVQGIAGANVLTF
SC319_2_AGATTGCAGCGTGTCC-1	SC319_2	TRAV8-6	TRAV10	TRAJ8	TRAJ18	CAGAPNTGFQKLVF;CVVSDRGSTLGRLYF	2	29	TRBV25-1	#N/A	CASTPGNTGNSPLHF	1	15	CAGAPNTGFQKLVF;CVVSDRGSTLGRLYF_CASTPGNTGNSPLHF
SC319_2_AGATTGCCAAGGCTCC-1	SC319_2	TRAV10	#N/A	TRAJ18	#N/A	CVVSDRGSTLGRLYF	1	15	TRBV25-1	#N/A	CASSESVQGIAGANVLTF	1	18	CVVSDRGSTLGRLYF_CASSESVQGIAGANVLTF
SC319_2_AGATTGCCACGAAAGC-1	SC319_2	TRAV8-6	#N/A	TRAJ33	#N/A	CAVSDRGNYQLIW	1	13	TRBV30	#N/A	CASMESPGYGYTF	1	13	CAVSDRGNYQLIW_CASMESPGYGYTF
SC319_2_AGATTGCCAGCGTCCA-1	SC319_2	TRAV10	#N/A	TRAJ18	#N/A	CVVSDRGSTLGRLYF	1	15	TRBV25-1	#N/A	CASSGEGFKNIQYF	1	14	CVVSDRGSTLGRLYF_CASSGEGFKNIQYF
SC319_2_AGATTGCCATCGATGT-1	SC319_2	TRAV10	#N/A	TRAJ18	#N/A	CVVSDRGSTLGRLYF	1	15	TRBV25-1	#N/A	CASSDGQGGEKLFF	1	14	CVVSDRGSTLGRLYF_CASSDGQGGEKLFF
SC319_2_AGATTGCTCGCACTCT-1	SC319_2	TRAV10	#N/A	TRAJ18	#N/A	CVVSDRGSTLGRLYF	1	15	TRBV25-1	#N/A	CASSESVQGIAGANVLTF	1	18	CVVSDRGSTLGRLYF_CASSESVQGIAGANVLTF
SC319_2_AGCAGCCGTCTTCTCG-1	SC319_2	TRAV10	#N/A	TRAJ18	#N/A	CVVSDRGSTLGRLYF	1	15	TRBV25-1	#N/A	CASSDNVPAGGVGYTF	1	16	CVVSDRGSTLGRLYF_CASSDNVPAGGVGYTF
SC319_2_AGCAGCCGTTTGGGCC-1	SC319_2	TRAV19	TRAV10	TRAJ41	TRAJ18	CASGYALNF;CVVSDRGSTLGRLYF	2	24	TRBV25-1	#N/A	CASSEGGTNYNEQFF	1	15	CASGYALNF;CVVSDRGSTLGRLYF_CASSEGGTNYNEQFF
SC319_2_AGCATACCATGCTGGC-1	SC319_2	TRAV10	#N/A	TRAJ18	#N/A	CVVSDRGSTLGRLYF	1	15	TRBV25-1	#N/A	CASSDRGDEQYF	1	12	CVVSDRGSTLGRLYF_CASSDRGDEQYF
SC319_2_AGCATACGTACGCTGC-1	SC319_2	TRAV10	#N/A	TRAJ18	#N/A	CVVSDRGSTLGRLYF	1	15	TRBV25-1	#N/A	CASSESVQGIAGANVLTF	1	18	CVVSDRGSTLGRLYF_CASSESVQGIAGANVLTF
SC319_2_AGCCTAAAGCACAGGT-1	SC319_2	TRAV12-1	TRAV10	TRAJ34	TRAJ18	CVVNITNTDKLIF;CVVSDRGSTLGRLYF	2	28	TRBV25-1	#N/A	CASSDPGETRSGDTQYF	1	17	CVVNITNTDKLIF;CVVSDRGSTLGRLYF_CASSDPGETRSGDTQYF
SC319_2_AGCCTAACACCGAAAG-1	SC319_2	TRAV10	#N/A	TRAJ18	#N/A	CVVSDRGSTLGRLYF	1	15	TRBV25-1	#N/A	CASSPRDRSTSTYF	1	14	CVVSDRGSTLGRLYF_CASSPRDRSTSTYF
SC319_2_AGCCTAACATCATCCC-1	SC319_2	TRAV30	TRAV10	TRAJ38	TRAJ18	CGTPNNAGNNRKLIW;CVVSDRGSTLGRLYF	2	30	TRBV25-1	#N/A	CASSGNTGSFDYTF	1	14	CGTPNNAGNNRKLIW;CVVSDRGSTLGRLYF_CASSGNTGSFDYTF
SC319_2_AGCCTAACATCCGTGG-1	SC319_2	TRAV10	#N/A	TRAJ18	#N/A	CVVSDRGSTLGRLYF	1	15	TRBV25-1	#N/A	CASSARDSNTDTQYF	1	15	CVVSDRGSTLGRLYF_CASSARDSNTDTQYF
SC319_2_AGCCTAAGTGCACCAC-1	SC319_2	#N/A	#N/A	#N/A	#N/A	NA	1	0	TRBV25-1	#N/A	CASSGTKYEQYF	1	12	NA_CASSGTKYEQYF
SC319_2_AGCCTAAGTGTTAAGA-1	SC319_2	TRAV10	#N/A	TRAJ18	#N/A	CVVTDRGSTLGRLYF	1	15	TRBV25-1	#N/A	CASSETRPSGGYTDTQYF	1	18	CVVTDRGSTLGRLYF_CASSETRPSGGYTDTQYF
SC319_2_AGCCTAATCCAGGGCT-1	SC319_2	TRAV10	#N/A	TRAJ18	#N/A	CVVSDRGSTLGRLYF	1	15	TRBV25-1	#N/A	CASSTLGGASGYTF	1	14	CVVSDRGSTLGRLYF_CASSTLGGASGYTF
SC319_2_AGCCTAATCCGTAGGC-1	SC319_2	TRAV10	#N/A	TRAJ18	#N/A	CVVSDRGSTLGRLYF	1	15	TRBV25-1	#N/A	CASSDARGLASSTDTQYF	1	18	CVVSDRGSTLGRLYF_CASSDARGLASSTDTQYF
SC319_2_AGCGGTCAGATCCTGT-1	SC319_2	TRAV10	#N/A	TRAJ18	#N/A	CVVSDRGSTLGRLYF	1	15	TRBV25-1	#N/A	CASSEVRKDRGTSKDTQYF	1	19	CVVSDRGSTLGRLYF_CASSEVRKDRGTSKDTQYF
SC319_2_AGCGGTCAGTCCGTAT-1	SC319_2	TRAV10	#N/A	TRAJ18	#N/A	CVVSDRGSTLGRLYF	1	15	TRBV25-1	#N/A	CASSDQGLHEQYF	1	13	CVVSDRGSTLGRLYF_CASSDQGLHEQYF
SC319_2_AGCGGTCCAATGAAAC-1	SC319_2	TRAV10	#N/A	TRAJ18	#N/A	CVVSDRGSTLGRLYF	1	15	TRBV25-1	#N/A	CASSDGLTNEKLFF	1	14	CVVSDRGSTLGRLYF_CASSDGLTNEKLFF
SC319_2_AGCGGTCGTACTTAGC-1	SC319_2	TRAV10	#N/A	TRAJ18	#N/A	CVVSDRGSTLGRLYF	1	15	TRBV25-1	#N/A	CASQGQGSYEQYF	1	13	CVVSDRGSTLGRLYF_CASQGQGSYEQYF
SC319_2_AGCGGTCGTAGTAGTA-1	SC319_2	TRAV13-1	TRAV10	TRAJ10	TRAJ18	CAALVWGLTGGGNKLTF;CVVSDRGSTLGRLYF	2	32	TRBV25-1	#N/A	CASSESRGLGETQYF	1	15	CAALVWGLTGGGNKLTF;CVVSDRGSTLGRLYF_CASSESRGLGETQYF
SC319_2_AGCGGTCTCAGGCCCA-1	SC319_2	TRAV10	#N/A	TRAJ18	#N/A	CVVSDRGSTLGRLYF	1	15	TRBV25-1	#N/A	CASSGQGGSTYEQYF	1	15	CVVSDRGSTLGRLYF_CASSGQGGSTYEQYF
SC319_2_AGCGGTCTCCTCAATT-1	SC319_2	TRAV10	#N/A	TRAJ18	#N/A	CVVSDRGSTLGRLYF	1	15	TRBV25-1	#N/A	CASSEYPPKDASSYNEQFF	1	19	CVVSDRGSTLGRLYF_CASSEYPPKDASSYNEQFF
SC319_2_AGCGGTCTCTTCTGGC-1	SC319_2	TRAV10	#N/A	TRAJ18	#N/A	CVVSDRGSTLGRLYF	1	15	TRBV25-1	#N/A	CASSESIVKEPGNTIYF	1	17	CVVSDRGSTLGRLYF_CASSESIVKEPGNTIYF
SC319_2_AGCGTATAGTTACCCA-1	SC319_2	TRAV10	#N/A	TRAJ18	#N/A	CVVSDRGSTLGRLYF	1	15	TRBV25-1	#N/A	CASSGNRRDQETQYF	1	15	CVVSDRGSTLGRLYF_CASSGNRRDQETQYF
SC319_2_AGCGTATAGTTGCAGG-1	SC319_2	TRAV12-1	TRAV10	TRAJ34	TRAJ18	CVVNITNTDKLIF;CVVSDRGSTLGRLYF	2	28	TRBV25-1	#N/A	CASSDPGETRSGDTQYF	1	17	CVVNITNTDKLIF;CVVSDRGSTLGRLYF_CASSDPGETRSGDTQYF
SC319_2_AGCGTATCAATCAGAA-1	SC319_2	TRAV1-1	TRAV10	TRAJ16	TRAJ18	CAVSSFISDGQKLLF;CVVSDRGSTLGRLYF	2	30	TRBV25-1	#N/A	CASSDNGGPRPSGANVLTF	1	19	CAVSSFISDGQKLLF;CVVSDRGSTLGRLYF_CASSDNGGPRPSGANVLTF
SC319_2_AGCGTATCAGGAATCG-1	SC319_2	TRAV10	#N/A	TRAJ18	#N/A	CVVSDRGSTLGRLYF	1	15	TRBV25-1	#N/A	CASSESVQGIAGANVLTF	1	18	CVVSDRGSTLGRLYF_CASSESVQGIAGANVLTF
SC319_2_AGCGTATGTGTCTGAT-1	SC319_2	TRAV12-2	TRAV10	TRAJ30	TRAJ18	CAARGDDKIIF;CVVSDRGSTLGRLYF	2	26	TRBV25-1	#N/A	CASSRTSGDIHYNEQFF	1	17	CAARGDDKIIF;CVVSDRGSTLGRLYF_CASSRTSGDIHYNEQFF
SC319_2_AGCGTATGTTCGTCTC-1	SC319_2	TRAV10	#N/A	TRAJ18	#N/A	CVVSDRGSTLGRLYF	1	15	TRBV25-1	#N/A	CASSESVQGIAGANVLTF	1	18	CVVSDRGSTLGRLYF_CASSESVQGIAGANVLTF
SC319_2_AGCGTATTCCAATGGT-1	SC319_2	TRAV10	#N/A	TRAJ18	#N/A	CVVSDRGSTLGRLYF	1	15	TRBV25-1	#N/A	CASSELSTTRTGGNTGELFF	1	20	CVVSDRGSTLGRLYF_CASSELSTTRTGGNTGELFF
SC319_2_AGCGTATTCCGTACAA-1	SC319_2	TRAV10	#N/A	TRAJ18	#N/A	CVVSDRGSTLGRLYF	1	15	TRBV25-1	#N/A	CASSESVQGIAGANVLTF	1	18	CVVSDRGSTLGRLYF_CASSESVQGIAGANVLTF
SC319_2_AGCGTCGGTCTACCTC-1	SC319_2	TRAV2	TRAV10	TRAJ27	TRAJ18	CACNAGKSTF;CVVSDRGSTLGRLYF	2	25	TRBV25-1	#N/A	CASSESPAGSRPTTTDTQYF	1	20	CACNAGKSTF;CVVSDRGSTLGRLYF_CASSESPAGSRPTTTDTQYF
SC319_2_AGCGTCGGTGACTACT-1	SC319_2	TRAV1-2	TRAV10	TRAJ29	TRAJ18	CAVSHTPLVF;CVVSDRGSTLGRLYF	2	25	TRBV25-1	#N/A	CASSGGLGLNEQYF	1	14	CAVSHTPLVF;CVVSDRGSTLGRLYF_CASSGGLGLNEQYF
SC319_2_AGCGTCGTCACAGTAC-1	SC319_2	#N/A	#N/A	#N/A	#N/A	NA	1	0	TRBV25-1	#N/A	CASSARDSNTDTQYF	1	15	NA_CASSARDSNTDTQYF
SC319_2_AGCGTCGTCTTCGGTC-1	SC319_2	TRAV12-2	TRAV10	TRAJ30	TRAJ18	CAARGDDKIIF;CVVSDRGSTLGRLYF	2	26	TRBV25-1	#N/A	CASSRTSGDIHYNEQFF	1	17	CAARGDDKIIF;CVVSDRGSTLGRLYF_CASSRTSGDIHYNEQFF
SC319_2_AGCTCCTAGACGACGT-1	SC319_2	TRAV10	#N/A	TRAJ18	#N/A	CVVSDRGSTLGRLYF	1	15	TRBV25-1	#N/A	CASSEGVDISSGYTF	1	15	CVVSDRGSTLGRLYF_CASSEGVDISSGYTF
SC319_2_AGCTCCTAGCGTCTAT-1	SC319_2	TRAV10	#N/A	TRAJ18	#N/A	CVVSDRGSTLGRLYF	1	15	TRBV25-1	#N/A	CASSSKGGPSYNEQFF	1	16	CVVSDRGSTLGRLYF_CASSSKGGPSYNEQFF
SC319_2_AGCTCCTTCCCATTTA-1	SC319_2	TRAV10	#N/A	TRAJ18	#N/A	CVVSDRGSTLGRLYF	1	15	TRBV25-1	#N/A	CASSDTGARRNEQYF	1	15	CVVSDRGSTLGRLYF_CASSDTGARRNEQYF
SC319_2_AGCTCCTTCGAGGTAG-1	SC319_2	TRAV9-2	#N/A	TRAJ41	#N/A	CALTPSNSGYALNF	1	14	TRBV20-1	#N/A	CSARSFRSNQPQHF	1	14	CALTPSNSGYALNF_CSARSFRSNQPQHF
SC319_2_AGCTCTCAGCAAATCA-1	SC319_2	TRAV12-2	TRAV10	TRAJ29	TRAJ18	CAVPSGNTPLVF;CVVSDRGSTLGRLYF	2	27	TRBV25-1	#N/A	CASSTSLPPVKPQETQYF	1	18	CAVPSGNTPLVF;CVVSDRGSTLGRLYF_CASSTSLPPVKPQETQYF
SC319_2_AGCTCTCAGGCAATTA-1	SC319_2	TRAV10	#N/A	TRAJ18	#N/A	CVVSDRGSTLGRLYF	1	15	TRBV25-1	#N/A	CASSGNRRDQETQYF	1	15	CVVSDRGSTLGRLYF_CASSGNRRDQETQYF
SC319_2_AGCTCTCCATTCCTCG-1	SC319_2	TRAV10	#N/A	TRAJ18	#N/A	CVVSDRGSTLGRLYF	1	15	TRBV25-1	#N/A	CASSEVRKDRGTSKDTQYF	1	19	CVVSDRGSTLGRLYF_CASSEVRKDRGTSKDTQYF
SC319_2_AGCTCTCGTCAACTGT-1	SC319_2	TRAV10	#N/A	TRAJ18	#N/A	CVVSDRGSTLGRLYF	1	15	TRBV25-1	#N/A	CASSESVQGIAGANVLTF	1	18	CVVSDRGSTLGRLYF_CASSESVQGIAGANVLTF
SC319_2_AGCTCTCGTTCCTCCA-1	SC319_2	TRAV10	#N/A	TRAJ18	#N/A	CVVSDRGSTLGRLYF	1	15	TRBV25-1	#N/A	CASSESVQGIAGANVLTF	1	18	CVVSDRGSTLGRLYF_CASSESVQGIAGANVLTF
SC319_2_AGCTCTCTCAGCTCTC-1	SC319_2	TRAV10	#N/A	TRAJ18	#N/A	CVVSDRGSTLGRLYF	1	15	TRBV25-1	#N/A	CASSGAGKDNEQFF	1	14	CVVSDRGSTLGRLYF_CASSGAGKDNEQFF
SC319_2_AGCTCTCTCTTCGAGA-1	SC319_2	TRAV10	#N/A	TRAJ18	#N/A	CVVSDRGSTLGRLYF	1	15	TRBV25-1	#N/A	CASSGNGTGPPGVAQYF	1	17	CVVSDRGSTLGRLYF_CASSGNGTGPPGVAQYF
SC319_2_AGCTTGAAGACTGTAA-1	SC319_2	TRAV10	#N/A	TRAJ18	#N/A	CVVSDRGSTLGRLYF	1	15	TRBV25-1	#N/A	CASSGPQPGPGKREQFF	1	17	CVVSDRGSTLGRLYF_CASSGPQPGPGKREQFF
SC319_2_AGCTTGAAGTTGAGAT-1	SC319_2	TRAV10	TRAV10	TRAJ18	TRAJ18	CVVSDRGSTLGRLYF;CVVSDRGSTLGRLYF	2	30	TRBV25-1	#N/A	CATSGTGWNEQFF	1	13	CVVSDRGSTLGRLYF;CVVSDRGSTLGRLYF_CATSGTGWNEQFF
SC319_2_AGCTTGACAAACGCGA-1	SC319_2	TRAV14/DV4	TRAV10	TRAJ16	TRAJ18	CAPFRGTDGQKLLF;CVVSDRGSTLGRLYF	2	29	TRBV25-1	#N/A	CASSEGQGDVYNEQFF	1	16	CAPFRGTDGQKLLF;CVVSDRGSTLGRLYF_CASSEGQGDVYNEQFF
SC319_2_AGCTTGACAACAACCT-1	SC319_2	TRAV2	TRAV10	TRAJ8	TRAJ18	CAVEGSPGFQKLVF;CVVSDRGSTLGRLYF	2	29	TRBV25-1	#N/A	CASSQGAGETQYF	1	13	CAVEGSPGFQKLVF;CVVSDRGSTLGRLYF_CASSQGAGETQYF
SC319_2_AGCTTGACAAGTTGTC-1	SC319_2	TRAV10	#N/A	TRAJ18	#N/A	CVVSDRGSTLGRLYF	1	15	TRBV25-1	#N/A	CASSESVQGIAGANVLTF	1	18	CVVSDRGSTLGRLYF_CASSESVQGIAGANVLTF
SC319_2_AGCTTGACAGCGTAAG-1	SC319_2	TRAV10	#N/A	TRAJ18	#N/A	CVVSDRGSTLGRLYF	1	15	TRBV25-1	#N/A	CASSDTPGQVGNNEQFF	1	17	CVVSDRGSTLGRLYF_CASSDTPGQVGNNEQFF
SC319_2_AGCTTGACAGTCAGAG-1	SC319_2	TRAV10	#N/A	TRAJ18	#N/A	CVVSDRGSTLGRLYF	1	15	TRBV25-1	#N/A	CASSGNRRDQETQYF	1	15	CVVSDRGSTLGRLYF_CASSGNRRDQETQYF
SC319_2_AGCTTGAGTAAGGATT-1	SC319_2	TRAV13-1	TRAV10	TRAJ10	TRAJ18	CAALVWGLTGGGNKLTF;CVVSDRGSTLGRLYF	2	32	TRBV25-1	#N/A	CASSESRGLGETQYF	1	15	CAALVWGLTGGGNKLTF;CVVSDRGSTLGRLYF_CASSESRGLGETQYF
SC319_2_AGCTTGAGTTATCGGT-1	SC319_2	TRAV10	#N/A	TRAJ18	#N/A	CVVSDRGSTLGRLYF	1	15	TRBV25-1	#N/A	CASSESVQGIAGANVLTF	1	18	CVVSDRGSTLGRLYF_CASSESVQGIAGANVLTF
SC319_2_AGGCCACAGTTCGATC-1	SC319_2	TRAV16	TRAV10	TRAJ24	TRAJ18	CALKTDSWGKLQF;CVVSDRGSTLGRLYF	2	28	TRBV25-1	#N/A	CASSASQGAKGETQYF	1	16	CALKTDSWGKLQF;CVVSDRGSTLGRLYF_CASSASQGAKGETQYF
SC319_2_AGGCCACGTCGTTGTA-1	SC319_2	TRAV10	#N/A	TRAJ18	#N/A	CVVSDRGSTLGRLYF	1	15	TRBV25-1	#N/A	CASSTLGGASGYTF	1	14	CVVSDRGSTLGRLYF_CASSTLGGASGYTF
SC319_2_AGGCCACGTGCAGTAG-1	SC319_2	TRAV10	#N/A	TRAJ18	#N/A	CVVSDRGSTLGRLYF	1	15	TRBV25-1	#N/A	CASSGNGTGPPGVAQYF	1	17	CVVSDRGSTLGRLYF_CASSGNGTGPPGVAQYF
SC319_2_AGGCCACTCACCTTAT-1	SC319_2	TRAV10	#N/A	TRAJ18	#N/A	CVVSDRGSTLGRLYF	1	15	TRBV25-1	#N/A	CASSEGVDISSGYTF	1	15	CVVSDRGSTLGRLYF_CASSEGVDISSGYTF
SC319_2_AGGCCACTCATCGCTC-1	SC319_2	TRAV10	#N/A	TRAJ18	#N/A	CVVSDRGSTLGRLYF	1	15	TRBV25-1	#N/A	CASSETSTYEQYF	1	13	CVVSDRGSTLGRLYF_CASSETSTYEQYF
SC319_2_AGGCCGTCACAGCGTC-1	SC319_2	TRAV10	#N/A	TRAJ18	#N/A	CVVSDRGSTLGRLYF	1	15	TRBV25-1	#N/A	CASSESVQGIAGANVLTF	1	18	CVVSDRGSTLGRLYF_CASSESVQGIAGANVLTF
SC319_2_AGGCCGTCATCTCGCT-1	SC319_2	TRAV10	#N/A	TRAJ18	#N/A	CVVSDRGSTLGRLYF	1	15	TRBV25-1	#N/A	CASSERTGARKETQYF	1	16	CVVSDRGSTLGRLYF_CASSERTGARKETQYF
SC319_2_AGGCCGTCATGGGACA-1	SC319_2	TRAV10	#N/A	TRAJ18	#N/A	CVVSDRGSTLGRLYF	1	15	TRBV25-1	#N/A	CASSEVRKDRGTSKDTQYF	1	19	CVVSDRGSTLGRLYF_CASSEVRKDRGTSKDTQYF
SC319_2_AGGGAGTCACTGAAGG-1	SC319_2	TRAV10	#N/A	TRAJ18	#N/A	CVVSDRGSTLGRLYF	1	15	TRBV25-1	#N/A	CASSEYPPKDASSYNEQFF	1	19	CVVSDRGSTLGRLYF_CASSEYPPKDASSYNEQFF
SC319_2_AGGGAGTCAGCTGTAT-1	SC319_2	TRAV10	#N/A	TRAJ18	#N/A	CVVSDRGSTLGRLYF	1	15	TRBV25-1	#N/A	CASSERRVPAGANVLTF	1	17	CVVSDRGSTLGRLYF_CASSERRVPAGANVLTF
SC319_2_AGGGAGTCAGTAAGAT-1	SC319_2	TRAV10	#N/A	TRAJ18	#N/A	CVVSDRGSTLGRLYF	1	15	TRBV25-1	#N/A	CASSETSTYEQYF	1	13	CVVSDRGSTLGRLYF_CASSETSTYEQYF
SC319_2_AGGGATGCAGTTCATG-1	SC319_2	TRAV1-1	TRAV10	TRAJ16	TRAJ18	CAVSSFISDGQKLLF;CVVSDRGSTLGRLYF	2	30	TRBV25-1	#N/A	CASSDNGGPRPSGANVLTF	1	19	CAVSSFISDGQKLLF;CVVSDRGSTLGRLYF_CASSDNGGPRPSGANVLTF
SC319_2_AGGGATGGTAAAGGAG-1	SC319_2	TRAV10	#N/A	TRAJ18	#N/A	CVVSDRGSTLGRLYF	1	15	TRBV25-1	#N/A	CASSPRVAATRPPSADTQYF	1	20	CVVSDRGSTLGRLYF_CASSPRVAATRPPSADTQYF
SC319_2_AGGGATGGTCCTGCTT-1	SC319_2	TRAV10	#N/A	TRAJ18	#N/A	CVVSDRGSTLGRLYF	1	15	TRBV25-1	#N/A	CASSEGTSGALSSYNEQFF	1	19	CVVSDRGSTLGRLYF_CASSEGTSGALSSYNEQFF
SC319_2_AGGGATGGTTAAGATG-1	SC319_2	TRAV10	#N/A	TRAJ18	#N/A	CVVSDRGSTLGRLYF	1	15	TRBV25-1	#N/A	CASSTLGGASGYTF	1	14	CVVSDRGSTLGRLYF_CASSTLGGASGYTF
SC319_2_AGGGATGTCACTTATC-1	SC319_2	TRAV10	#N/A	TRAJ18	#N/A	CVVSDRGSTLGRLYF	1	15	TRBV25-1	#N/A	CASSGPQPGPGKREQFF	1	17	CVVSDRGSTLGRLYF_CASSGPQPGPGKREQFF
SC319_2_AGGGATGTCCTTTCGG-1	SC319_2	TRAV10	#N/A	TRAJ18	#N/A	CVVKDRGSTLGRLYF	1	15	TRBV25-1	#N/A	CASSAPGTSAPPYNEQFF	1	18	CVVKDRGSTLGRLYF_CASSAPGTSAPPYNEQFF
SC319_2_AGGGTGAAGCGATAGC-1	SC319_2	TRAV10	#N/A	TRAJ18	#N/A	CVVSDRGSTLGRLYF	1	15	TRBV25-1	#N/A	CASSAPGQGPREQYF	1	15	CVVSDRGSTLGRLYF_CASSAPGQGPREQYF
SC319_2_AGGGTGACAAGGTTCT-1	SC319_2	TRAV10	#N/A	TRAJ18	#N/A	CVVSDRGSTLGRLYF	1	15	TRBV25-1	#N/A	CASSGNGTGPPGVAQYF	1	17	CVVSDRGSTLGRLYF_CASSGNGTGPPGVAQYF
SC319_2_AGGGTGATCTAGCACA-1	SC319_2	TRAV10	#N/A	TRAJ18	#N/A	CVVSDRGSTLGRLYF	1	15	TRBV25-1	#N/A	CASSTLGGASGYTF	1	14	CVVSDRGSTLGRLYF_CASSTLGGASGYTF
SC319_2_AGGTCATAGATGTGTA-1	SC319_2	TRAV10	#N/A	TRAJ18	#N/A	CVVSDRGSTLGRLYF	1	15	TRBV25-1	#N/A	CASSGPGTGGLKSSYEQYF	1	19	CVVSDRGSTLGRLYF_CASSGPGTGGLKSSYEQYF
SC319_2_AGGTCATCAAGGTGTG-1	SC319_2	TRAV3	TRAV10	TRAJ10	TRAJ18	CAPNPNPGGGNKLTF;CVVSDRGSTLGRLYF	2	30	TRBV25-1	TRBV25-1	CASSDRDRGREQYF;CASSGNREFSSYNEQFF	2	31	CAPNPNPGGGNKLTF;CVVSDRGSTLGRLYF_CASSDRDRGREQYF;CASSGNREFSSYNEQFF
SC319_2_AGGTCATGTCCGACGT-1	SC319_2	TRAV10	#N/A	TRAJ18	#N/A	CVVSDRGSTLGRLYF	1	15	TRBV25-1	#N/A	CASSDQGLHEQYF	1	13	CVVSDRGSTLGRLYF_CASSDQGLHEQYF
SC319_2_AGGTCATGTCGCATAT-1	SC319_2	TRAV10	TRAV10	TRAJ18	TRAJ18	CVVSDRGSTLGRLYF;CVVSDRGSTLGRLYF	2	30	TRBV25-1	#N/A	CATSGTGWNEQFF	1	13	CVVSDRGSTLGRLYF;CVVSDRGSTLGRLYF_CATSGTGWNEQFF
SC319_2_AGGTCATGTTTGGGCC-1	SC319_2	TRAV12-2	TRAV10	TRAJ29	TRAJ18	CAVPSGNTPLVF;CVVSDRGSTLGRLYF	2	27	TRBV25-1	#N/A	CASSTSLPPVKPQETQYF	1	18	CAVPSGNTPLVF;CVVSDRGSTLGRLYF_CASSTSLPPVKPQETQYF
SC319_2_AGGTCATTCAGTACGT-1	SC319_2	TRAV10	#N/A	TRAJ18	#N/A	CVVSDRGSTLGRLYF	1	15	TRBV25-1	#N/A	CASSGPQPGPGKREQFF	1	17	CVVSDRGSTLGRLYF_CASSGPQPGPGKREQFF
SC319_2_AGGTCCGAGAGTTGGC-1	SC319_2	TRAV10	#N/A	TRAJ18	#N/A	CVVSDRGSTLGRLYF	1	15	TRBV25-1	#N/A	CASSGNGTGPPGVAQYF	1	17	CVVSDRGSTLGRLYF_CASSGNGTGPPGVAQYF
SC319_2_AGGTCCGAGGAGTCTG-1	SC319_2	TRAV10	#N/A	TRAJ18	#N/A	CVVSDRGSTLGRLYF	1	15	TRBV25-1	#N/A	CASSERGTGVYGANVLTF	1	18	CVVSDRGSTLGRLYF_CASSERGTGVYGANVLTF
SC319_2_AGGTCCGCATATACGC-1	SC319_2	TRAV10	#N/A	TRAJ18	#N/A	CVVSDRGSTLGRLYF	1	15	TRBV25-1	#N/A	CASSDSTSGSYNEQFF	1	16	CVVSDRGSTLGRLYF_CASSDSTSGSYNEQFF
SC319_2_AGGTCCGGTTAAGGGC-1	SC319_2	TRAV10	#N/A	TRAJ18	#N/A	CVVSDRGSTLGRLYF	1	15	TRBV25-1	#N/A	CASSVTGTGERNIQYF	1	16	CVVSDRGSTLGRLYF_CASSVTGTGERNIQYF
SC319_2_AGGTCCGTCGGCATCG-1	SC319_2	TRAV10	#N/A	TRAJ18	#N/A	CVVSDRGSTLGRLYF	1	15	TRBV25-1	#N/A	CASSEVPTSYEQYF	1	14	CVVSDRGSTLGRLYF_CASSEVPTSYEQYF
SC319_2_AGTAGTCGTGTTTGTG-1	SC319_2	TRAV12-2	TRAV10	TRAJ29	TRAJ18	CAVPSGNTPLVF;CVVSDRGSTLGRLYF	2	27	TRBV25-1	#N/A	CASSTSLPPVKPQETQYF	1	18	CAVPSGNTPLVF;CVVSDRGSTLGRLYF_CASSTSLPPVKPQETQYF
SC319_2_AGTAGTCTCGGCATCG-1	SC319_2	TRAV10	#N/A	TRAJ18	#N/A	CVVSDRGSTLGRLYF	1	15	TRBV25-1	#N/A	CASSVTGTGERNIQYF	1	16	CVVSDRGSTLGRLYF_CASSVTGTGERNIQYF
SC319_2_AGTCTTTAGGCTATCT-1	SC319_2	TRAV12-2	TRAV10	TRAJ30	TRAJ18	CAARGDDKIIF;CVVSDRGSTLGRLYF	2	26	TRBV25-1	#N/A	CASSRTSGDIHYNEQFF	1	17	CAARGDDKIIF;CVVSDRGSTLGRLYF_CASSRTSGDIHYNEQFF
SC319_2_AGTCTTTCAATTGCTG-1	SC319_2	TRAV10	#N/A	TRAJ18	#N/A	CVVSDRGSTLGRLYF	1	15	TRBV25-1	#N/A	CASSEGTSGALSSYNEQFF	1	19	CVVSDRGSTLGRLYF_CASSEGTSGALSSYNEQFF
SC319_2_AGTCTTTCACCAGTTA-1	SC319_2	TRAV10	#N/A	TRAJ18	#N/A	CVVSDRGSTLGRLYF	1	15	TRBV25-1	#N/A	CASSEVPTSYEQYF	1	14	CVVSDRGSTLGRLYF_CASSEVPTSYEQYF
SC319_2_AGTCTTTCATTGAGCT-1	SC319_2	TRAV10	#N/A	TRAJ18	#N/A	CVVSDRGSTLGRLYF	1	15	TRBV25-1	TRBV9	CASSELESGRNTDTQYF;CASIKYGQVANYGYTF	2	33	CVVSDRGSTLGRLYF_CASSELESGRNTDTQYF;CASIKYGQVANYGYTF
SC319_2_AGTCTTTGTACTTGAC-1	SC319_2	TRAV10	#N/A	TRAJ18	#N/A	CVVSDRGSTLGRLYF	1	15	TRBV25-1	#N/A	CASSTLGGASGYTF	1	14	CVVSDRGSTLGRLYF_CASSTLGGASGYTF
SC319_2_AGTCTTTTCACGCATA-1	SC319_2	TRAV10	#N/A	TRAJ18	#N/A	CVVSDRGSTLGRLYF	1	15	TRBV25-1	#N/A	CASSPRDRSTSTYF	1	14	CVVSDRGSTLGRLYF_CASSPRDRSTSTYF
SC319_2_AGTCTTTTCATAACCG-1	SC319_2	TRAV1-2	TRAV10	TRAJ37	TRAJ18	CACLSSSNTGKLIF;CVVSDRGSTLGRLYF	2	29	TRBV25-1	#N/A	CASSGKGQGSYEQYF	1	15	CACLSSSNTGKLIF;CVVSDRGSTLGRLYF_CASSGKGQGSYEQYF
SC319_2_AGTCTTTTCCTAGGGC-1	SC319_2	TRAV10	#N/A	TRAJ18	#N/A	CVVSDRGSTLGRLYF	1	15	TRBV25-1	#N/A	CASSGPQPGPGKREQFF	1	17	CVVSDRGSTLGRLYF_CASSGPQPGPGKREQFF
SC319_2_AGTGAGGAGTTACCCA-1	SC319_2	TRAV2	TRAV10	TRAJ37	TRAJ18	CAVEEHGSSNTGKLIF;CVVSDRGSTLGRLYF	2	31	TRBV25-1	#N/A	CASSDQGSGANVLTF	1	15	CAVEEHGSSNTGKLIF;CVVSDRGSTLGRLYF_CASSDQGSGANVLTF
SC319_2_AGTGAGGGTACAGACG-1	SC319_2	TRAV10	#N/A	TRAJ18	#N/A	CVVSDRGSTLGRLYF	1	15	TRBV25-1	#N/A	CASSARDSNTDTQYF	1	15	CVVSDRGSTLGRLYF_CASSARDSNTDTQYF
SC319_2_AGTGAGGGTAGCCTCG-1	SC319_2	TRAV10	#N/A	TRAJ18	#N/A	CVVSDRGSTLGRLYF	1	15	TRBV25-1	TRBV9	CASSELESGRNTDTQYF;CASIKYGQVANYGYTF	2	33	CVVSDRGSTLGRLYF_CASSELESGRNTDTQYF;CASIKYGQVANYGYTF
SC319_2_AGTGAGGTCCTAAGTG-1	SC319_2	TRAV10	#N/A	TRAJ18	#N/A	CVVSDRGSTLGRLYF	1	15	TRBV25-1	#N/A	CASSAGQRLDGYTF	1	14	CVVSDRGSTLGRLYF_CASSAGQRLDGYTF
SC319_2_AGTGAGGTCGATGAGG-1	SC319_2	TRAV1-1	TRAV10	TRAJ16	TRAJ18	CAVSSFISDGQKLLF;CVVSDRGSTLGRLYF	2	30	TRBV25-1	#N/A	CASSDNGGPRPSGANVLTF	1	19	CAVSSFISDGQKLLF;CVVSDRGSTLGRLYF_CASSDNGGPRPSGANVLTF
SC319_2_AGTGAGGTCTCGAGTA-1	SC319_2	TRAV10	#N/A	TRAJ18	#N/A	CVVSDRGSTLGRLYF	1	15	#N/A	#N/A	NA	1	0	CVVSDRGSTLGRLYF_NA
SC319_2_AGTGGGAAGTCTCCTC-1	SC319_2	TRAV10	#N/A	TRAJ18	#N/A	CVVSDRGSTLGRLYF	1	15	TRBV25-1	#N/A	CASSGNRRDQETQYF	1	15	CVVSDRGSTLGRLYF_CASSGNRRDQETQYF
SC319_2_AGTGGGACACCTATCC-1	SC319_2	TRAV10	#N/A	TRAJ18	#N/A	CVVSDRGSTLGRLYF	1	15	TRBV25-1	#N/A	CASSEVRKDRGTSKDTQYF	1	19	CVVSDRGSTLGRLYF_CASSEVRKDRGTSKDTQYF
SC319_2_AGTGGGATCAACGGCC-1	SC319_2	TRAV10	#N/A	TRAJ18	#N/A	CVVSDRGSTLGRLYF	1	15	TRBV25-1	#N/A	CASSSRIGTDNEQFF	1	15	CVVSDRGSTLGRLYF_CASSSRIGTDNEQFF
SC319_2_AGTGTCAAGGTAGCCA-1	SC319_2	TRAV10	#N/A	TRAJ18	#N/A	CVVSDRGSTLGRLYF	1	15	TRBV25-1	#N/A	CASSGAGKDNEQFF	1	14	CVVSDRGSTLGRLYF_CASSGAGKDNEQFF
SC319_2_AGTGTCAAGGTGTTAA-1	SC319_2	TRAV13-1	TRAV10	TRAJ10	TRAJ18	CAALVWGLTGGGNKLTF;CVVSDRGSTLGRLYF	2	32	TRBV25-1	#N/A	CASSESRGLGETQYF	1	15	CAALVWGLTGGGNKLTF;CVVSDRGSTLGRLYF_CASSESRGLGETQYF
SC319_2_AGTGTCAAGTACGCCC-1	SC319_2	TRAV2	TRAV10	TRAJ8	TRAJ18	CAVEGSPGFQKLVF;CVVSDRGSTLGRLYF	2	29	TRBV25-1	#N/A	CASSQGAGETQYF	1	13	CAVEGSPGFQKLVF;CVVSDRGSTLGRLYF_CASSQGAGETQYF
SC319_2_AGTGTCAAGTGACATA-1	SC319_2	TRAV10	#N/A	TRAJ18	#N/A	CVVSDRGSTLGRLYF	1	15	TRBV25-1	#N/A	CASQGQGSYEQYF	1	13	CVVSDRGSTLGRLYF_CASQGQGSYEQYF
SC319_2_AGTGTCACATTACCTT-1	SC319_2	TRAV2	TRAV10	TRAJ27	TRAJ18	CACNAGKSTF;CVVSDRGSTLGRLYF	2	25	TRBV25-1	#N/A	CASSESPAGSRPTTTDTQYF	1	20	CACNAGKSTF;CVVSDRGSTLGRLYF_CASSESPAGSRPTTTDTQYF
SC319_2_AGTTGGTAGAGTCTGG-1	SC319_2	TRAV2	TRAV10	TRAJ8	TRAJ18	CAVEGSPGFQKLVF;CVVSDRGSTLGRLYF	2	29	TRBV25-1	#N/A	CASSQGAGETQYF	1	13	CAVEGSPGFQKLVF;CVVSDRGSTLGRLYF_CASSQGAGETQYF
SC319_2_AGTTGGTCAAGCCCAC-1	SC319_2	TRAV10	#N/A	TRAJ18	#N/A	CVVSDRGSTLGRLYF	1	15	TRBV25-1	#N/A	CASSGPQPGPGKREQFF	1	17	CVVSDRGSTLGRLYF_CASSGPQPGPGKREQFF
SC319_2_AGTTGGTCACACAGAG-1	SC319_2	TRAV10	#N/A	TRAJ18	#N/A	CVVSDRGSTLGRLYF	1	15	TRBV25-1	#N/A	CASSEYRIGVGTGELFF	1	17	CVVSDRGSTLGRLYF_CASSEYRIGVGTGELFF
SC319_2_AGTTGGTGTCTCAACA-1	SC319_2	TRAV10	#N/A	TRAJ18	#N/A	CVVSDRGSTLGRLYF	1	15	TRBV25-1	#N/A	CASSEYPPKDASSYNEQFF	1	19	CVVSDRGSTLGRLYF_CASSEYPPKDASSYNEQFF
SC319_2_AGTTGGTGTTGCTCCT-1	SC319_2	TRAV10	#N/A	TRAJ18	#N/A	CVVSDRGSTLGRLYF	1	15	TRBV25-1	#N/A	CASSAGTTNGKLFF	1	14	CVVSDRGSTLGRLYF_CASSAGTTNGKLFF
SC319_2_AGTTGGTTCTTCGAGA-1	SC319_2	TRAV10	#N/A	TRAJ18	#N/A	CVVSDRGSTLGRLYF	1	15	TRBV25-1	#N/A	CASSNTSGGTAGPETQYF	1	18	CVVSDRGSTLGRLYF_CASSNTSGGTAGPETQYF
SC319_2_ATAACGCAGCACGCCT-1	SC319_2	TRAV10	#N/A	TRAJ18	#N/A	CVVSDRGSTLGRLYF	1	15	TRBV25-1	#N/A	CASSDGQGGEKLFF	1	14	CVVSDRGSTLGRLYF_CASSDGQGGEKLFF
SC319_2_ATAACGCCAATTGCTG-1	SC319_2	TRAV10	#N/A	TRAJ18	#N/A	CVVSDRGSTLGRLYF	1	15	TRBV25-1	#N/A	CASSEFGRATNTGELFF	1	17	CVVSDRGSTLGRLYF_CASSEFGRATNTGELFF
SC319_2_ATAACGCCAGGATCGA-1	SC319_2	TRAV10	#N/A	TRAJ18	#N/A	CVVSDRGSTLGRLYF	1	15	TRBV25-1	#N/A	CASQGQGSYEQYF	1	13	CVVSDRGSTLGRLYF_CASQGQGSYEQYF
SC319_2_ATAACGCGTCCAAGTT-1	SC319_2	TRAV10	#N/A	TRAJ18	#N/A	CVVSDRGSTLGRLYF	1	15	TRBV25-1	#N/A	CASSESHPAGGNQPQHF	1	17	CVVSDRGSTLGRLYF_CASSESHPAGGNQPQHF
SC319_2_ATAACGCGTGCCTGTG-1	SC319_2	TRAV10	#N/A	TRAJ18	#N/A	CVVSDRGSTLGRLYF	1	15	TRBV25-1	#N/A	CASSEGQGAYNEQFF	1	15	CVVSDRGSTLGRLYF_CASSEGQGAYNEQFF
SC319_2_ATAACGCTCCCTAATT-1	SC319_2	TRAV10	#N/A	TRAJ18	#N/A	CVVSDRGSTLGRLYF	1	15	TRBV25-1	#N/A	CASRGVPNNEQFF	1	13	CVVSDRGSTLGRLYF_CASRGVPNNEQFF
SC319_2_ATAACGCTCGAGAGCA-1	SC319_2	TRAV10	#N/A	TRAJ18	#N/A	CVVSDRGSTLGRLYF	1	15	TRBV25-1	#N/A	CASSSRIGTDNEQFF	1	15	CVVSDRGSTLGRLYF_CASSSRIGTDNEQFF
SC319_2_ATAACGCTCTGTACGA-1	SC319_2	TRAV10	#N/A	TRAJ18	#N/A	CVVSDRGSTLGRLYF	1	15	TRBV25-1	#N/A	CASSGGGGGPYNEQFF	1	16	CVVSDRGSTLGRLYF_CASSGGGGGPYNEQFF
SC319_2_ATAAGAGCAACACCTA-1	SC319_2	TRAV10	#N/A	TRAJ18	#N/A	CVVSDRGSTLGRLYF	1	15	TRBV25-1	#N/A	CASSEIEADAYNEQFF	1	16	CVVSDRGSTLGRLYF_CASSEIEADAYNEQFF
SC319_2_ATAAGAGGTAAGAGAG-1	SC319_2	TRAV12-2	TRAV10	TRAJ29	TRAJ18	CAVPSGNTPLVF;CVVSDRGSTLGRLYF	2	27	TRBV25-1	#N/A	CASSTSLPPVKPQETQYF	1	18	CAVPSGNTPLVF;CVVSDRGSTLGRLYF_CASSTSLPPVKPQETQYF
SC319_2_ATAAGAGGTAAGCACG-1	SC319_2	TRAV2	TRAV10	TRAJ8	TRAJ18	CAVEGSPGFQKLVF;CVVSDRGSTLGRLYF	2	29	TRBV25-1	#N/A	CASSQGAGETQYF	1	13	CAVEGSPGFQKLVF;CVVSDRGSTLGRLYF_CASSQGAGETQYF
SC319_2_ATAAGAGGTATTAGCC-1	SC319_2	TRAV10	#N/A	TRAJ18	#N/A	CVVSDRGSTLGRLYF	1	15	TRBV25-1	#N/A	CASSAPGVPEAFF	1	13	CVVSDRGSTLGRLYF_CASSAPGVPEAFF
SC319_2_ATAAGAGTCAAGCCTA-1	SC319_2	TRAV10	#N/A	TRAJ18	#N/A	CVVSDRGSTLGRLYF	1	15	TRBV25-1	#N/A	CASGKGSYEQYF	1	12	CVVSDRGSTLGRLYF_CASGKGSYEQYF
SC319_2_ATAAGAGTCGCGGATC-1	SC319_2	TRAV10	#N/A	TRAJ18	#N/A	CVVSDRGSTLGRLYF	1	15	TRBV25-1	#N/A	CASSGRLAVKYQETQYF	1	17	CVVSDRGSTLGRLYF_CASSGRLAVKYQETQYF
SC319_2_ATAAGAGTCGTTTAGG-1	SC319_2	TRAV10	#N/A	TRAJ18	#N/A	CVVNDRGSTLGRLYF	1	15	TRBV25-1	#N/A	CASSGRGGTGELFF	1	14	CVVNDRGSTLGRLYF_CASSGRGGTGELFF
SC319_2_ATAAGAGTCTGACCTC-1	SC319_2	TRAV1-2	TRAV10	TRAJ17	TRAJ18	CAVMPAAGNKLTF;CVVSDRGSTLGRLYF	2	28	TRBV25-1	#N/A	CASSTGDRGEKLFF	1	14	CAVMPAAGNKLTF;CVVSDRGSTLGRLYF_CASSTGDRGEKLFF
SC319_2_ATAGACCAGTCCAGGA-1	SC319_2	TRAV10	#N/A	TRAJ18	#N/A	CVVSDRGSTLGRLYF	1	15	TRBV25-1	#N/A	CASSESSGDRSNQPQHF	1	17	CVVSDRGSTLGRLYF_CASSESSGDRSNQPQHF
SC319_2_ATAGACCTCTGTTTGT-1	SC319_2	TRAV10	#N/A	TRAJ18	#N/A	CVVSDRGSTLGRLYF	1	15	TRBV25-1	#N/A	CASSEVDEQYF	1	11	CVVSDRGSTLGRLYF_CASSEVDEQYF
SC319_2_ATCACGACAAGTCTAC-1	SC319_2	TRAV10	#N/A	TRAJ18	#N/A	CVVSDRGSTLGRLYF	1	15	TRBV25-1	#N/A	CASSSRTGILQRDEQFF	1	17	CVVSDRGSTLGRLYF_CASSSRTGILQRDEQFF
SC319_2_ATCACGACACGAAGCA-1	SC319_2	TRAV10	#N/A	TRAJ18	#N/A	CVVSDRGSTLGRLYF	1	15	TRBV25-1	#N/A	CASSGPQPGPGKREQFF	1	17	CVVSDRGSTLGRLYF_CASSGPQPGPGKREQFF
SC319_2_ATCACGACACGTGAGA-1	SC319_2	TRAV10	#N/A	TRAJ18	#N/A	CVVSDRGSTLGRLYF	1	15	TRBV25-1	#N/A	CASSTPDSSGNTIYF	1	15	CVVSDRGSTLGRLYF_CASSTPDSSGNTIYF
SC319_2_ATCACGAGTACCATCA-1	SC319_2	TRAV10	#N/A	TRAJ18	#N/A	CVVSDRGSTLGRLYF	1	15	TRBV25-1	#N/A	CASSENGPTTGANVLTF	1	17	CVVSDRGSTLGRLYF_CASSENGPTTGANVLTF
SC319_2_ATCACGAGTACCCAAT-1	SC319_2	TRAV2	TRAV10	TRAJ8	TRAJ18	CAVEGSPGFQKLVF;CVVSDRGSTLGRLYF	2	29	TRBV25-1	#N/A	CASSQGAGETQYF	1	13	CAVEGSPGFQKLVF;CVVSDRGSTLGRLYF_CASSQGAGETQYF
SC319_2_ATCACGAGTTCCTCCA-1	SC319_2	TRAV2	TRAV10	TRAJ27	TRAJ18	CACNAGKSTF;CVVSDRGSTLGRLYF	2	25	TRBV25-1	#N/A	CASSESPAGSRPTTTDTQYF	1	20	CACNAGKSTF;CVVSDRGSTLGRLYF_CASSESPAGSRPTTTDTQYF
SC319_2_ATCACGATCCGATATG-1	SC319_2	TRAV10	#N/A	TRAJ18	#N/A	CVVSDRGSTLGRLYF	1	15	TRBV25-1	#N/A	CASSESVQGIAGANVLTF	1	18	CVVSDRGSTLGRLYF_CASSESVQGIAGANVLTF
SC319_2_ATCACGATCTCGTTTA-1	SC319_2	TRAV10	#N/A	TRAJ18	#N/A	CVVSDRGSTLGRLYF	1	15	TRBV25-1	#N/A	CASSEYPPKDASSYNEQFF	1	19	CVVSDRGSTLGRLYF_CASSEYPPKDASSYNEQFF
SC319_2_ATCATCTCACGAGGTA-1	SC319_2	TRAV10	#N/A	TRAJ18	#N/A	CVVSDRGSTLGRLYF	1	15	TRBV25-1	#N/A	CASSEYPPKDASSYNEQFF	1	19	CVVSDRGSTLGRLYF_CASSEYPPKDASSYNEQFF
SC319_2_ATCATCTCAGGTCTCG-1	SC319_2	TRAV10	#N/A	TRAJ18	#N/A	CVVSDRGSTLGRLYF	1	15	TRBV25-1	#N/A	CASSPRVAATRPPSADTQYF	1	20	CVVSDRGSTLGRLYF_CASSPRVAATRPPSADTQYF
SC319_2_ATCATCTCATGGTCTA-1	SC319_2	TRAV2	TRAV10	TRAJ42	TRAJ18	CAGGSQGNLIF;CVVSDRGSTLGRLYF	2	26	TRBV25-1	#N/A	CASSERRGRSPSTDTQYF	1	18	CAGGSQGNLIF;CVVSDRGSTLGRLYF_CASSERRGRSPSTDTQYF
SC319_2_ATCATCTCATTCTCAT-1	SC319_2	TRAV10	#N/A	TRAJ18	#N/A	CVVTDRGSTLGRLYF	1	15	TRBV25-1	#N/A	CASSEYSRADQPQHF	1	15	CVVTDRGSTLGRLYF_CASSEYSRADQPQHF
SC319_2_ATCATCTGTCAAGCGA-1	SC319_2	TRAV10	#N/A	TRAJ18	#N/A	CVVSDRGSTLGRLYF	1	15	TRBV25-1	#N/A	CASSESIVKEPGNTIYF	1	17	CVVSDRGSTLGRLYF_CASSESIVKEPGNTIYF
SC319_2_ATCATCTGTCTCTTAT-1	SC319_2	TRAV12-2	TRAV10	TRAJ29	TRAJ18	CAVPSGNTPLVF;CVVSDRGSTLGRLYF	2	27	TRBV25-1	#N/A	CASSTSLPPVKPQETQYF	1	18	CAVPSGNTPLVF;CVVSDRGSTLGRLYF_CASSTSLPPVKPQETQYF
SC319_2_ATCATCTGTGGGTCAA-1	SC319_2	TRAV30	TRAV10	TRAJ38	TRAJ18	CGTPNNAGNNRKLIW;CVVSDRGSTLGRLYF	2	30	TRBV25-1	#N/A	CASSGNTGSFDYTF	1	14	CGTPNNAGNNRKLIW;CVVSDRGSTLGRLYF_CASSGNTGSFDYTF
SC319_2_ATCATCTTCAGTCCCT-1	SC319_2	TRAV10	#N/A	TRAJ18	#N/A	CVVSDRGSTLGRLYF	1	15	TRBV25-1	#N/A	CASSGNGTGPPGVAQYF	1	17	CVVSDRGSTLGRLYF_CASSGNGTGPPGVAQYF
SC319_2_ATCATCTTCCACTCCA-1	SC319_2	TRAV10	#N/A	TRAJ18	#N/A	CVVSDRGSTLGRLYF	1	15	TRBV25-1	#N/A	CASSGQGGSTYEQYF	1	15	CVVSDRGSTLGRLYF_CASSGQGGSTYEQYF
SC319_2_ATCATGGAGCTAGTCT-1	SC319_2	TRAV1-2	TRAV10	TRAJ39	TRAJ18	CAVRAGAGNMLTF;CVVSDRGSTLGRLYF	2	28	TRBV25-1	#N/A	CASSDPGSNTEAFF	1	14	CAVRAGAGNMLTF;CVVSDRGSTLGRLYF_CASSDPGSNTEAFF
SC319_2_ATCATGGGTAGCGTCC-1	SC319_2	TRAV10	#N/A	TRAJ18	#N/A	CVVSDRGSTLGRLYF	1	15	TRBV25-1	#N/A	CASSGRGRGNPSGQYF	1	16	CVVSDRGSTLGRLYF_CASSGRGRGNPSGQYF
SC319_2_ATCATGGGTAGCTAAA-1	SC319_2	TRAV10	#N/A	TRAJ18	#N/A	CVVSDRGSTLGRLYF	1	15	TRBV25-1	#N/A	CASSPGQGAPDTQYF	1	15	CVVSDRGSTLGRLYF_CASSPGQGAPDTQYF
SC319_2_ATCATGGGTATATGGA-1	SC319_2	TRAV10	#N/A	TRAJ18	#N/A	CVVSDRGSTLGRLYF	1	15	TRBV25-1	#N/A	CASTHGGTEAFF	1	12	CVVSDRGSTLGRLYF_CASTHGGTEAFF
SC319_2_ATCATGGGTGATGATA-1	SC319_2	TRAV10	#N/A	TRAJ18	#N/A	CVVSDRGSTLGRLYF	1	15	TRBV25-1	#N/A	CASSEYPPKDASSYNEQFF	1	19	CVVSDRGSTLGRLYF_CASSEYPPKDASSYNEQFF
SC319_2_ATCATGGTCGTCCGTT-1	SC319_2	TRAV10	#N/A	TRAJ18	#N/A	CVVSDRGSTLGRLYF	1	15	TRBV25-1	#N/A	CASSGPGTGGLKSSYEQYF	1	19	CVVSDRGSTLGRLYF_CASSGPGTGGLKSSYEQYF
SC319_2_ATCCACCAGCCCAACC-1	SC319_2	TRAV10	#N/A	TRAJ18	#N/A	CVVSDRGSTLGRLYF	1	15	TRBV25-1	#N/A	CASSDRYSNQPQHF	1	14	CVVSDRGSTLGRLYF_CASSDRYSNQPQHF
SC319_2_ATCCACCAGCCGTCGT-1	SC319_2	TRAV2	TRAV10	TRAJ8	TRAJ18	CAVEGSPGFQKLVF;CVVSDRGSTLGRLYF	2	29	TRBV25-1	#N/A	CASSQGAGETQYF	1	13	CAVEGSPGFQKLVF;CVVSDRGSTLGRLYF_CASSQGAGETQYF
SC319_2_ATCCACCAGCGGATCA-1	SC319_2	TRAV10	#N/A	TRAJ18	#N/A	CVVSDRGSTLGRLYF	1	15	TRBV25-1	#N/A	CASSARDSNTDTQYF	1	15	CVVSDRGSTLGRLYF_CASSARDSNTDTQYF
SC319_2_ATCCACCAGGTGCAAC-1	SC319_2	TRAV8-6	#N/A	TRAJ33	#N/A	CAVSDRGNYQLIW	1	13	TRBV30	#N/A	CASMESPGYGYTF	1	13	CAVSDRGNYQLIW_CASMESPGYGYTF
SC319_2_ATCCACCGTTCCACTC-1	SC319_2	TRAV10	#N/A	TRAJ18	#N/A	CVVSDRGSTLGRLYF	1	15	TRBV25-1	#N/A	CASSEGTSGALSSYNEQFF	1	19	CVVSDRGSTLGRLYF_CASSEGTSGALSSYNEQFF
SC319_2_ATCCACCTCAGTCCCT-1	SC319_2	TRAV10	#N/A	TRAJ18	#N/A	CVVSDRGSTLGRLYF	1	15	TRBV25-1	#N/A	CASSPRDRSTSTYF	1	14	CVVSDRGSTLGRLYF_CASSPRDRSTSTYF
SC319_2_ATCCACCTCCTAGGGC-1	SC319_2	TRAV10	#N/A	TRAJ18	#N/A	CVVSDRGSTLGRLYF	1	15	TRBV25-1	#N/A	CASSARDSNTDTQYF	1	15	CVVSDRGSTLGRLYF_CASSARDSNTDTQYF
SC319_2_ATCCGAAAGAATTCCC-1	SC319_2	TRAV1-1	TRAV10	TRAJ39	TRAJ18	CAVTNNNAGNMLTF;CVVSDRGSTLGRLYF	2	29	TRBV25-1	#N/A	CASTKQGESPTDTQYF	1	16	CAVTNNNAGNMLTF;CVVSDRGSTLGRLYF_CASTKQGESPTDTQYF
SC319_2_ATCCGAAAGTTTAGGA-1	SC319_2	TRAV10	#N/A	TRAJ18	#N/A	CVVSDRGSTLGRLYF	1	15	TRBV25-1	#N/A	CASSEYPPKDASSYNEQFF	1	19	CVVSDRGSTLGRLYF_CASSEYPPKDASSYNEQFF
SC319_2_ATCCGAACAACAACCT-1	SC319_2	TRAV10	#N/A	TRAJ18	#N/A	CVVSDRGSTLGRLYF	1	15	TRBV25-1	#N/A	CASSEPSRVQNSPLHF	1	16	CVVSDRGSTLGRLYF_CASSEPSRVQNSPLHF
SC319_2_ATCCGAACAGCATGAG-1	SC319_2	TRAV10	#N/A	TRAJ18	#N/A	CVVSDRGSTLGRLYF	1	15	TRBV25-1	#N/A	CASSESVQGIAGANVLTF	1	18	CVVSDRGSTLGRLYF_CASSESVQGIAGANVLTF
SC319_2_ATCCGAACAGCGAACA-1	SC319_2	TRAV10	#N/A	TRAJ18	#N/A	CVVSDRGSTLGRLYF	1	15	TRBV25-1	#N/A	CASSEHNEQFF	1	11	CVVSDRGSTLGRLYF_CASSEHNEQFF
SC319_2_ATCCGAATCCTATGTT-1	SC319_2	TRAV10	#N/A	TRAJ18	#N/A	CVVSDRGSTLGRLYF	1	15	TRBV25-1	#N/A	CASSDARGLASSTDTQYF	1	18	CVVSDRGSTLGRLYF_CASSDARGLASSTDTQYF
SC319_2_ATCGAGTAGAGCTTCT-1	SC319_2	TRAV10	#N/A	TRAJ18	#N/A	CVVSDRGSTLGRLYF	1	15	TRBV25-1	#N/A	CASSGRGRGNPSGQYF	1	16	CVVSDRGSTLGRLYF_CASSGRGRGNPSGQYF
SC319_2_ATCGAGTAGCTATGCT-1	SC319_2	TRAV10	#N/A	TRAJ18	#N/A	CVVSDRGSTLGRLYF	1	15	TRBV25-1	#N/A	CASSDRYSNQPQHF	1	14	CVVSDRGSTLGRLYF_CASSDRYSNQPQHF
SC319_2_ATCGAGTGTAAGTAGT-1	SC319_2	TRAV10	#N/A	TRAJ18	#N/A	CVVSDRGSTLGRLYF	1	15	#N/A	#N/A	NA	1	0	CVVSDRGSTLGRLYF_NA
SC319_2_ATCGAGTGTGCCTGGT-1	SC319_2	TRAV10	#N/A	TRAJ18	#N/A	CVVSDRGSTLGRLYF	1	15	TRBV25-1	#N/A	CASGKGSYEQYF	1	12	CVVSDRGSTLGRLYF_CASGKGSYEQYF
SC319_2_ATCGAGTGTGGCAAAC-1	SC319_2	TRAV8-2	#N/A	TRAJ29	#N/A	CVVSDQRSPLVF	1	12	TRBV25-1	#N/A	CASSDTLEGDLDTQYF	1	16	CVVSDQRSPLVF_CASSDTLEGDLDTQYF
SC319_2_ATCGAGTTCGCTAGCG-1	SC319_2	TRAV1-2	TRAV10	TRAJ29	TRAJ18	CAVSHTPLVF;CVVSDRGSTLGRLYF	2	25	TRBV25-1	#N/A	CASSGGLGLNEQYF	1	14	CAVSHTPLVF;CVVSDRGSTLGRLYF_CASSGGLGLNEQYF
SC319_2_ATCGAGTTCGTCACGG-1	SC319_2	TRAV2	TRAV10	TRAJ8	TRAJ18	CAVEGSPGFQKLVF;CVVSDRGSTLGRLYF	2	29	TRBV25-1	#N/A	CASSQGAGETQYF	1	13	CAVEGSPGFQKLVF;CVVSDRGSTLGRLYF_CASSQGAGETQYF
SC319_2_ATCTACTAGCGTGAGT-1	SC319_2	TRAV10	#N/A	TRAJ18	#N/A	CVVSDRGSTLGRLYF	1	15	TRBV25-1	#N/A	CASSARDSNTDTQYF	1	15	CVVSDRGSTLGRLYF_CASSARDSNTDTQYF
SC319_2_ATCTACTAGGGAACGG-1	SC319_2	TRAV12-2	TRAV10	TRAJ30	TRAJ18	CAARGDDKIIF;CVVSDRGSTLGRLYF	2	26	TRBV25-1	#N/A	CASSRTSGDIHYNEQFF	1	17	CAARGDDKIIF;CVVSDRGSTLGRLYF_CASSRTSGDIHYNEQFF
SC319_2_ATCTACTCAAGGTTTC-1	SC319_2	TRAV10	#N/A	TRAJ18	#N/A	CVVSDRGSTLGRLYF	1	15	TRBV25-1	#N/A	CASSGPGTGGLKSSYEQYF	1	19	CVVSDRGSTLGRLYF_CASSGPGTGGLKSSYEQYF
SC319_2_ATCTACTGTACCTACA-1	SC319_2	TRAV10	#N/A	TRAJ18	#N/A	CVVSDRGSTLGRLYF	1	15	TRBV25-1	#N/A	CASSERRTGGSTDTQYF	1	17	CVVSDRGSTLGRLYF_CASSERRTGGSTDTQYF
SC319_2_ATCTACTGTCTGATTG-1	SC319_2	TRAV10	#N/A	TRAJ18	#N/A	CVVSDRGSTLGRLYF	1	15	TRBV25-1	#N/A	CASSARDSNTDTQYF	1	15	CVVSDRGSTLGRLYF_CASSARDSNTDTQYF
SC319_2_ATCTACTTCTTAACCT-1	SC319_2	TRAV10	#N/A	TRAJ18	#N/A	CVVSDRGSTLGRLYF	1	15	TRBV25-1	#N/A	CASSESHPAGGNQPQHF	1	17	CVVSDRGSTLGRLYF_CASSESHPAGGNQPQHF
SC319_2_ATCTGCCAGAGGTAGA-1	SC319_2	TRAV10	#N/A	TRAJ18	#N/A	CVVSDRGSTLGRLYF	1	15	TRBV25-1	#N/A	CASSESVQGIAGANVLTF	1	18	CVVSDRGSTLGRLYF_CASSESVQGIAGANVLTF
SC319_2_ATCTGCCAGGACAGAA-1	SC319_2	TRAV8-6	#N/A	TRAJ33	#N/A	CAVSDRGNYQLIW	1	13	TRBV30	#N/A	CASMESPGYGYTF	1	13	CAVSDRGNYQLIW_CASMESPGYGYTF
SC319_2_ATCTGCCAGGTGCTAG-1	SC319_2	TRAV12-2	TRAV10	TRAJ29	TRAJ18	CAVPSGNTPLVF;CVVSDRGSTLGRLYF	2	27	TRBV25-1	#N/A	CASSTSLPPVKPQETQYF	1	18	CAVPSGNTPLVF;CVVSDRGSTLGRLYF_CASSTSLPPVKPQETQYF
SC319_2_ATCTGCCCAAAGTCAA-1	SC319_2	TRAV10	#N/A	TRAJ18	#N/A	CVVSDRGSTLGRLYF	1	15	TRBV25-1	#N/A	CASGKGSYEQYF	1	12	CVVSDRGSTLGRLYF_CASGKGSYEQYF
SC319_2_ATCTGCCCACACATGT-1	SC319_2	TRAV1-2	TRAV10	TRAJ17	TRAJ18	CAVMPAAGNKLTF;CVVSDRGSTLGRLYF	2	28	TRBV25-1	#N/A	CASSTGDRGEKLFF	1	14	CAVMPAAGNKLTF;CVVSDRGSTLGRLYF_CASSTGDRGEKLFF
SC319_2_ATCTGCCCACTTAAGC-1	SC319_2	TRAV10	#N/A	TRAJ18	#N/A	CVVSDRGSTLGRLYF	1	15	TRBV25-1	#N/A	CASSEYPPKDASSYNEQFF	1	19	CVVSDRGSTLGRLYF_CASSEYPPKDASSYNEQFF
SC319_2_ATCTGCCGTGTGACCC-1	SC319_2	TRAV10	#N/A	TRAJ18	#N/A	CVVSDRGSTLGRLYF	1	15	TRBV25-1	#N/A	CASSIGNEQFF	1	11	CVVSDRGSTLGRLYF_CASSIGNEQFF
SC319_2_ATGAGGGAGCCACGCT-1	SC319_2	TRAV1-2	TRAV10	TRAJ29	TRAJ18	CAVSHTPLVF;CVVSDRGSTLGRLYF	2	25	TRBV25-1	#N/A	CASSGGLGLNEQYF	1	14	CAVSHTPLVF;CVVSDRGSTLGRLYF_CASSGGLGLNEQYF
SC319_2_ATGAGGGAGTACACCT-1	SC319_2	TRAV10	#N/A	TRAJ18	#N/A	CVVSDRGSTLGRLYF	1	15	TRBV25-1	#N/A	CASSDQGLGDTQYF	1	14	CVVSDRGSTLGRLYF_CASSDQGLGDTQYF
SC319_2_ATGAGGGCACTGAAGG-1	SC319_2	TRAV10	#N/A	TRAJ18	#N/A	CVVSDRGSTLGRLYF	1	15	TRBV25-1	#N/A	CASSPQGSGANVLTF	1	15	CVVSDRGSTLGRLYF_CASSPQGSGANVLTF
SC319_2_ATGAGGGTCAATCTCT-1	SC319_2	TRAV26-2	#N/A	TRAJ30	#N/A	CILRDMGWRDDKIIF	1	15	TRBV20-1	#N/A	CSARGTRGETQYF	1	13	CILRDMGWRDDKIIF_CSARGTRGETQYF
SC319_2_ATGAGGGTCCAAACTG-1	SC319_2	TRAV10	#N/A	TRAJ18	#N/A	CVVTDRGSTLGRLYF	1	15	TRBV25-1	#N/A	CASSELAGYEQFF	1	13	CVVTDRGSTLGRLYF_CASSELAGYEQFF
SC319_2_ATGCGATAGTACGCCC-1	SC319_2	TRAV30	TRAV10	TRAJ10	TRAJ18	CGTEIRAGGGNKLTF;CVVSDRGSTLGRLYF	2	30	TRBV25-1	#N/A	CASSELGSEAFF	1	12	CGTEIRAGGGNKLTF;CVVSDRGSTLGRLYF_CASSELGSEAFF
SC319_2_ATGCGATCAAAGGCGT-1	SC319_2	TRAV10	#N/A	TRAJ18	#N/A	CVVSDRGSTLGRLYF	1	15	TRBV25-1	#N/A	CASSDRGDEQYF	1	12	CVVSDRGSTLGRLYF_CASSDRGDEQYF
SC319_2_ATGCGATCATTCACTT-1	SC319_2	TRAV10	#N/A	TRAJ18	#N/A	CVVSDRGSTLGRLYF	1	15	TRBV25-1	#N/A	CASSGGQGGQPQHF	1	14	CVVSDRGSTLGRLYF_CASSGGQGGQPQHF
SC319_2_ATGCGATGTCTTGCGG-1	SC319_2	TRAV10	#N/A	TRAJ18	#N/A	CVVSDRGSTLGRLYF	1	15	TRBV25-1	#N/A	CASQGQGSYEQYF	1	13	CVVSDRGSTLGRLYF_CASQGQGSYEQYF
SC319_2_ATGCGATGTGGTGTAG-1	SC319_2	TRAV12-2	TRAV10	TRAJ29	TRAJ18	CAVPSGNTPLVF;CVVSDRGSTLGRLYF	2	27	TRBV25-1	#N/A	CASSTSLPPVKPQETQYF	1	18	CAVPSGNTPLVF;CVVSDRGSTLGRLYF_CASSTSLPPVKPQETQYF
SC319_2_ATGCGATGTGGTTTCA-1	SC319_2	TRAV10	#N/A	TRAJ18	#N/A	CVVSDRGSTLGRLYF	1	15	TRBV25-1	#N/A	CASSDARGLASSTDTQYF	1	18	CVVSDRGSTLGRLYF_CASSDARGLASSTDTQYF
SC319_2_ATGCGATTCGTCCAGG-1	SC319_2	TRAV10	#N/A	TRAJ18	#N/A	CVVSDRGSTLGRLYF	1	15	TRBV25-1	#N/A	CASSGGGGGPYNEQFF	1	16	CVVSDRGSTLGRLYF_CASSGGGGGPYNEQFF
SC319_2_ATGGGAGAGACGCACA-1	SC319_2	TRAV12-1	TRAV10	TRAJ34	TRAJ18	CVVNITNTDKLIF;CVVSDRGSTLGRLYF	2	28	TRBV25-1	#N/A	CASSDPGETRSGDTQYF	1	17	CVVNITNTDKLIF;CVVSDRGSTLGRLYF_CASSDPGETRSGDTQYF
SC319_2_ATGGGAGAGGTGCACA-1	SC319_2	TRAV10	#N/A	TRAJ18	#N/A	CVVTDRGSTLGRLYF	1	15	TRBV25-1	#N/A	CASSHNQRGKETQYF	1	15	CVVTDRGSTLGRLYF_CASSHNQRGKETQYF
SC319_2_ATGTGTGCATAAGACA-1	SC319_2	TRAV10	#N/A	TRAJ18	#N/A	CVVSDRGSTLGRLYF	1	15	TRBV25-1	#N/A	CASSESVQGIAGANVLTF	1	18	CVVSDRGSTLGRLYF_CASSESVQGIAGANVLTF
SC319_2_ATGTGTGGTCGCTTTC-1	SC319_2	TRAV10	#N/A	TRAJ18	#N/A	CVVSDRGSTLGRLYF	1	15	TRBV25-1	#N/A	CASSPRDRSTSTYF	1	14	CVVSDRGSTLGRLYF_CASSPRDRSTSTYF
SC319_2_ATGTGTGGTCTGATCA-1	SC319_2	TRAV10	#N/A	TRAJ18	#N/A	CVVSDRGSTLGRLYF	1	15	TRBV25-1	#N/A	CASSVTGTGERNIQYF	1	16	CVVSDRGSTLGRLYF_CASSVTGTGERNIQYF
SC319_2_ATGTGTGGTGTTCGAT-1	SC319_2	TRAV10	#N/A	TRAJ18	#N/A	CVVSDRGSTLGRLYF	1	15	TRBV25-1	#N/A	CASSDARGLASSTDTQYF	1	18	CVVSDRGSTLGRLYF_CASSDARGLASSTDTQYF
SC319_2_ATGTGTGGTTGTGGAG-1	SC319_2	TRAV10	#N/A	TRAJ18	#N/A	CVVTDRGSTLGRLYF	1	15	TRBV25-1	TRBV25-1	CASSKMPDRSTDSYEQYF;CASSEFQDKAGTGGSYNEQFF	2	39	CVVTDRGSTLGRLYF_CASSKMPDRSTDSYEQYF;CASSEFQDKAGTGGSYNEQFF
SC319_2_ATGTGTGTCCGAAGAG-1	SC319_2	TRAV10	#N/A	TRAJ18	#N/A	CVVSDRGSTLGRLYF	1	15	TRBV25-1	#N/A	CASSDPRGSRDEQFF	1	15	CVVSDRGSTLGRLYF_CASSDPRGSRDEQFF
SC319_2_ATGTGTGTCCGAATGT-1	SC319_2	TRAV10	#N/A	TRAJ18	#N/A	CVVSDRGSTLGRLYF	1	15	TRBV25-1	#N/A	CASSDTRQEGVPGEKLFF	1	18	CVVSDRGSTLGRLYF_CASSDTRQEGVPGEKLFF
SC319_2_ATGTGTGTCCGCAAGC-1	SC319_2	TRAV10	#N/A	TRAJ18	#N/A	CVVSDRGSTLGRLYF	1	15	TRBV25-1	#N/A	CASSGNGTGPPGVAQYF	1	17	CVVSDRGSTLGRLYF_CASSGNGTGPPGVAQYF
SC319_2_ATGTGTGTCTGATTCT-1	SC319_2	TRAV2	TRAV10	TRAJ8	TRAJ18	CAVEGSPGFQKLVF;CVVSDRGSTLGRLYF	2	29	TRBV25-1	#N/A	CASSQGAGETQYF	1	13	CAVEGSPGFQKLVF;CVVSDRGSTLGRLYF_CASSQGAGETQYF
SC319_2_ATTACTCAGCACAGGT-1	SC319_2	TRAV10	#N/A	TRAJ18	#N/A	CVVSDRGSTLGRLYF	1	15	TRBV25-1	#N/A	CASSEFGDRAYEQYF	1	15	CVVSDRGSTLGRLYF_CASSEFGDRAYEQYF
SC319_2_ATTACTCAGCGGATCA-1	SC319_2	TRAV10	#N/A	TRAJ18	#N/A	CVVTDRGSTLGRLYF	1	15	TRBV5-8	TRBV25-1	CARGETGPNTEAFF;CASSEYSRADQPQHF	2	29	CVVTDRGSTLGRLYF_CARGETGPNTEAFF;CASSEYSRADQPQHF
SC319_2_ATTACTCAGCTAACAA-1	SC319_2	TRAV10	#N/A	TRAJ18	#N/A	CVVSDRGSTLGRLYF	1	15	TRBV25-1	#N/A	CASGPGEGGMSRTFF	1	15	CVVSDRGSTLGRLYF_CASGPGEGGMSRTFF
SC319_2_ATTACTCCACTGTTAG-1	SC319_2	TRAV10	#N/A	TRAJ18	#N/A	CVVSDRGSTLGRLYF	1	15	TRBV25-1	#N/A	CASSESNGGAISSDTQYF	1	18	CVVSDRGSTLGRLYF_CASSESNGGAISSDTQYF
SC319_2_ATTACTCCATGCTGGC-1	SC319_2	TRAV10	#N/A	TRAJ18	#N/A	CVVSDRGSTLGRLYF	1	15	TRBV25-1	#N/A	CASSESVQGIAGANVLTF	1	18	CVVSDRGSTLGRLYF_CASSESVQGIAGANVLTF
SC319_2_ATTACTCGTAAACGCG-1	SC319_2	TRAV10	#N/A	TRAJ18	#N/A	CVVSDRGSTLGRLYF	1	15	TRBV25-1	#N/A	CASSESVQGIAGANVLTF	1	18	CVVSDRGSTLGRLYF_CASSESVQGIAGANVLTF
SC319_2_ATTACTCTCGACCAGC-1	SC319_2	TRAV1-2	TRAV10	TRAJ27	TRAJ18	CAPSINTNAGKSTF;CVVSDRGSTLGRLYF	2	29	TRBV25-1	#N/A	CASSGDKSSYEQYF	1	14	CAPSINTNAGKSTF;CVVSDRGSTLGRLYF_CASSGDKSSYEQYF
SC319_2_ATTATCCAGCTCCTTC-1	SC319_2	TRAV10	#N/A	TRAJ18	#N/A	CVVSDRGSTLGRLYF	1	15	TRBV25-1	#N/A	CASGKGSYEQYF	1	12	CVVSDRGSTLGRLYF_CASGKGSYEQYF
SC319_2_ATTATCCAGGGATACC-1	SC319_2	TRAV21	#N/A	TRAJ7	#N/A	CAAYGNNRLAF	1	11	TRBV12-4	#N/A	CASSFQGMNTEAFF	1	14	CAAYGNNRLAF_CASSFQGMNTEAFF
SC319_2_ATTATCCCACCGAAAG-1	SC319_2	TRAV10	#N/A	TRAJ18	#N/A	CVVSDRGSTLGRLYF	1	15	TRBV25-1	TRBV9	CASSELESGRNTDTQYF;CASIKYGQVANYGYTF	2	33	CVVSDRGSTLGRLYF_CASSELESGRNTDTQYF;CASIKYGQVANYGYTF
SC319_2_ATTATCCTCCCTAACC-1	SC319_2	TRAV10	#N/A	TRAJ18	#N/A	CVVSDRGSTLGRLYF	1	15	#N/A	#N/A	NA	1	0	CVVSDRGSTLGRLYF_NA
SC319_2_ATTATCCTCTATCGCC-1	SC319_2	TRAV10	#N/A	TRAJ18	#N/A	CVVSDRGSTLGRLYF	1	15	TRBV25-1	#N/A	CASSEYPPKDASSYNEQFF	1	19	CVVSDRGSTLGRLYF_CASSEYPPKDASSYNEQFF
SC319_2_ATTCTACAGACTGGGT-1	SC319_2	TRAV10	#N/A	TRAJ18	#N/A	CVVSDRGSTLGRLYF	1	15	TRBV25-1	#N/A	CASSEGTSGALSSYNEQFF	1	19	CVVSDRGSTLGRLYF_CASSEGTSGALSSYNEQFF
SC319_2_ATTCTACAGTCTCCTC-1	SC319_2	TRAV10	#N/A	TRAJ18	#N/A	CVVSDRGSTLGRLYF	1	15	TRBV25-1	#N/A	CASSGNGTGPPGVAQYF	1	17	CVVSDRGSTLGRLYF_CASSGNGTGPPGVAQYF
SC319_2_ATTCTACCAAATTGCC-1	SC319_2	TRAV10	#N/A	TRAJ18	#N/A	CVVSDRGSTLGRLYF	1	15	TRBV25-1	#N/A	CASSPQRDRYEQYF	1	14	CVVSDRGSTLGRLYF_CASSPQRDRYEQYF
SC319_2_ATTCTACCAAGACACG-1	SC319_2	TRAV10	#N/A	TRAJ18	#N/A	CVVSDRGSTLGRLYF	1	15	TRBV25-1	#N/A	CASSPERGPTYEQYF	1	15	CVVSDRGSTLGRLYF_CASSPERGPTYEQYF
SC319_2_ATTCTACCACGGTTTA-1	SC319_2	TRAV12-2	TRAV10	TRAJ30	TRAJ18	CAARGDDKIIF;CVVSDRGSTLGRLYF	2	26	TRBV25-1	#N/A	CASSRTSGDIHYNEQFF	1	17	CAARGDDKIIF;CVVSDRGSTLGRLYF_CASSRTSGDIHYNEQFF
SC319_2_ATTCTACCAGGAACGT-1	SC319_2	TRAV1-2	TRAV10	TRAJ29	TRAJ18	CAVSHTPLVF;CVVSDRGSTLGRLYF	2	25	TRBV25-1	#N/A	CASSGGLGLNEQYF	1	14	CAVSHTPLVF;CVVSDRGSTLGRLYF_CASSGGLGLNEQYF
SC319_2_ATTCTACCATGTAGTC-1	SC319_2	TRAV10	#N/A	TRAJ18	#N/A	CVVSDRGSTLGRLYF	1	15	TRBV25-1	#N/A	CASSEVRKDRGTSKDTQYF	1	19	CVVSDRGSTLGRLYF_CASSEVRKDRGTSKDTQYF
SC319_2_ATTCTACGTTGTCTTT-1	SC319_2	TRAV10	#N/A	TRAJ18	#N/A	CVVSDRGSTLGRLYF	1	15	TRBV25-1	#N/A	CASSEGQSSTTNEKLFF	1	17	CVVSDRGSTLGRLYF_CASSEGQSSTTNEKLFF
SC319_2_ATTCTACTCGCAAACT-1	SC319_2	TRAV10	#N/A	TRAJ18	#N/A	CVVSDRGSTLGRLYF	1	15	TRBV25-1	#N/A	CASTGLAGTKETQYF	1	15	CVVSDRGSTLGRLYF_CASTGLAGTKETQYF
SC319_2_ATTCTACTCTTACCTA-1	SC319_2	TRAV10	#N/A	TRAJ18	#N/A	CVVSDRGSTLGRLYF	1	15	TRBV25-1	#N/A	CASSESARQGAYEQYF	1	16	CVVSDRGSTLGRLYF_CASSESARQGAYEQYF
SC319_2_ATTGGACCACCGGAAA-1	SC319_2	TRAV10	#N/A	TRAJ18	#N/A	CVVSDRGSTLGRLYF	1	15	TRBV25-1	#N/A	CASSGGQGGQPQHF	1	14	CVVSDRGSTLGRLYF_CASSGGQGGQPQHF
SC319_2_ATTGGACCACGTCTCT-1	SC319_2	TRAV10	#N/A	TRAJ18	#N/A	CVVSDRGSTLGRLYF	1	15	TRBV25-1	#N/A	CASSEYPPKDASSYNEQFF	1	19	CVVSDRGSTLGRLYF_CASSEYPPKDASSYNEQFF
SC319_2_ATTGGACCATGACATC-1	SC319_2	TRAV10	#N/A	TRAJ18	#N/A	CVVSDRGSTLGRLYF	1	15	TRBV25-1	#N/A	CASSEKGRGTSTDTQYF	1	17	CVVSDRGSTLGRLYF_CASSEKGRGTSTDTQYF
SC319_2_ATTGGACGTAGCGATG-1	SC319_2	TRAV8-6	#N/A	TRAJ33	#N/A	CAVSDRGNYQLIW	1	13	TRBV30	#N/A	CASMESPGYGYTF	1	13	CAVSDRGNYQLIW_CASMESPGYGYTF
SC319_2_ATTGGACGTGATGTGG-1	SC319_2	TRAV12-1	TRAV10	TRAJ34	TRAJ18	CVVNITNTDKLIF;CVVSDRGSTLGRLYF	2	28	TRBV25-1	#N/A	CASSDPGETRSGDTQYF	1	17	CVVNITNTDKLIF;CVVSDRGSTLGRLYF_CASSDPGETRSGDTQYF
SC319_2_ATTGGACTCAATAAGG-1	SC319_2	TRAV1-2	TRAV10	TRAJ40	TRAJ18	CAVNTSGTYKYIF;CVVSDRGSTLGRLYF	2	28	TRBV25-1	#N/A	CASSESGGPYTGELFF	1	16	CAVNTSGTYKYIF;CVVSDRGSTLGRLYF_CASSESGGPYTGELFF
SC319_2_ATTGGACTCACAGTAC-1	SC319_2	TRAV10	#N/A	TRAJ18	#N/A	CVVSDRGSTLGRLYF	1	15	TRBV25-1	#N/A	CASSGPGTGGLKSSYEQYF	1	19	CVVSDRGSTLGRLYF_CASSGPGTGGLKSSYEQYF
SC319_2_ATTGGTGAGAGAGCTC-1	SC319_2	TRAV10	#N/A	TRAJ18	#N/A	CVVSDRGSTLGRLYF	1	15	TRBV25-1	#N/A	CASSGNGTGPPGVAQYF	1	17	CVVSDRGSTLGRLYF_CASSGNGTGPPGVAQYF
SC319_2_ATTGGTGAGCAGCCTC-1	SC319_2	TRAV10	#N/A	TRAJ18	#N/A	CVVSDRGSTLGRLYF	1	15	TRBV25-1	#N/A	CASSEVRKDRGTSKDTQYF	1	19	CVVSDRGSTLGRLYF_CASSEVRKDRGTSKDTQYF
SC319_2_ATTGGTGAGCGGATCA-1	SC319_2	TRAV10	#N/A	TRAJ18	#N/A	CVVSDRGSTLGRLYF	1	15	TRBV25-1	#N/A	CASGRAGGPDTQDF	1	14	CVVSDRGSTLGRLYF_CASGRAGGPDTQDF
SC319_2_ATTGGTGGTCAAACTC-1	SC319_2	TRAV10	#N/A	TRAJ18	#N/A	CVVSDRGSTLGRLYF	1	15	TRBV25-1	#N/A	CASSERRVPAGANVLTF	1	17	CVVSDRGSTLGRLYF_CASSERRVPAGANVLTF
SC319_2_ATTGGTGGTTTGTTTC-1	SC319_2	TRAV10	#N/A	TRAJ18	#N/A	CVVSDRGSTLGRLYF	1	15	TRBV25-1	#N/A	CASSESVQGIAGANVLTF	1	18	CVVSDRGSTLGRLYF_CASSESVQGIAGANVLTF
SC319_2_ATTTCTGAGCGTTCCG-1	SC319_2	TRAV10	#N/A	TRAJ18	#N/A	CVVSDRGSTLGRLYF	1	15	TRBV25-1	#N/A	CASSGHIGTHYEQYF	1	15	CVVSDRGSTLGRLYF_CASSGHIGTHYEQYF
SC319_2_ATTTCTGAGGACACCA-1	SC319_2	TRAV10	#N/A	TRAJ18	#N/A	CVVSDRGSTLGRLYF	1	15	TRBV25-1	#N/A	CASSEVDEQYF	1	11	CVVSDRGSTLGRLYF_CASSEVDEQYF
SC319_2_ATTTCTGCAGCTCGAC-1	SC319_2	TRAV10	#N/A	TRAJ18	#N/A	CVVSDRGSTLGRLYF	1	15	TRBV25-1	#N/A	CASSEYPPKDASSYNEQFF	1	19	CVVSDRGSTLGRLYF_CASSEYPPKDASSYNEQFF
SC319_2_ATTTCTGGTAACGCGA-1	SC319_2	TRAV10	#N/A	TRAJ18	#N/A	CVVSDRGSTLGRLYF	1	15	TRBV25-1	#N/A	CASSESIVKEPGNTIYF	1	17	CVVSDRGSTLGRLYF_CASSESIVKEPGNTIYF
SC319_2_ATTTCTGGTCCAAGTT-1	SC319_2	TRAV10	#N/A	TRAJ18	#N/A	CVVSDRGSTLGRLYF	1	15	TRBV25-1	#N/A	CASSESVQGIAGANVLTF	1	18	CVVSDRGSTLGRLYF_CASSESVQGIAGANVLTF
SC319_2_ATTTCTGTCAACACCA-1	SC319_2	TRAV10	#N/A	TRAJ18	#N/A	CVVSDRGSTLGRLYF	1	15	TRBV25-1	#N/A	CASSPQRDRYEQYF	1	14	CVVSDRGSTLGRLYF_CASSPQRDRYEQYF
SC319_2_ATTTCTGTCCGCGTTT-1	SC319_2	TRAV10	#N/A	TRAJ18	#N/A	CVVSDRGSTLGRLYF	1	15	TRBV25-1	#N/A	CASSEKGRGTSTDTQYF	1	17	CVVSDRGSTLGRLYF_CASSEKGRGTSTDTQYF
SC319_2_ATTTCTGTCGTCCAGG-1	SC319_2	TRAV1-2	TRAV10	TRAJ29	TRAJ18	CAVSHTPLVF;CVVSDRGSTLGRLYF	2	25	TRBV25-1	#N/A	CASSGGLGLNEQYF	1	14	CAVSHTPLVF;CVVSDRGSTLGRLYF_CASSGGLGLNEQYF
SC319_2_ATTTCTGTCTGCTTGC-1	SC319_2	TRAV10	#N/A	TRAJ18	#N/A	CVVSDRGSTLGRLYF	1	15	TRBV25-1	#N/A	CASSESVQGIAGANVLTF	1	18	CVVSDRGSTLGRLYF_CASSESVQGIAGANVLTF
SC319_2_CAACCAACAAGTCTAC-1	SC319_2	TRAV10	#N/A	TRAJ18	#N/A	CVVSDRGSTLGRLYF	1	15	TRBV25-1	#N/A	CASSGGQGGQPQHF	1	14	CVVSDRGSTLGRLYF_CASSGGQGGQPQHF
SC319_2_CAACCAACATCTACGA-1	SC319_2	TRAV12-1	TRAV10	TRAJ30	TRAJ18	CARLNRDDKIIF;CVVSDRGSTLGRLYF	2	27	TRBV25-1	#N/A	CASSESVSGGPKSSYNEQFF	1	20	CARLNRDDKIIF;CVVSDRGSTLGRLYF_CASSESVSGGPKSSYNEQFF
SC319_2_CAACCAAGTTCAACCA-1	SC319_2	TRAV12-1	TRAV10	TRAJ34	TRAJ18	CVVNITNTDKLIF;CVVSDRGSTLGRLYF	2	28	TRBV25-1	#N/A	CASSDPGETRSGDTQYF	1	17	CVVNITNTDKLIF;CVVSDRGSTLGRLYF_CASSDPGETRSGDTQYF
SC319_2_CAACCTCAGACAAAGG-1	SC319_2	TRAV10	#N/A	TRAJ18	#N/A	CVVSDRGSTLGRLYF	1	15	TRBV25-1	#N/A	CASSEPSGGLTDTQYF	1	16	CVVSDRGSTLGRLYF_CASSEPSGGLTDTQYF
SC319_2_CAACCTCCATGCAATC-1	SC319_2	TRAV10	#N/A	TRAJ18	#N/A	CVVSDRGSTLGRLYF	1	15	TRBV25-1	#N/A	CASSDGDRTDTQYF	1	14	CVVSDRGSTLGRLYF_CASSDGDRTDTQYF
SC319_2_CAACCTCGTACTCTCC-1	SC319_2	TRAV12-2	TRAV10	TRAJ29	TRAJ18	CAVPSGNTPLVF;CVVSDRGSTLGRLYF	2	27	TRBV25-1	#N/A	CASSTSLPPVKPQETQYF	1	18	CAVPSGNTPLVF;CVVSDRGSTLGRLYF_CASSTSLPPVKPQETQYF
SC319_2_CAACCTCGTTGCGCAC-1	SC319_2	TRAV10	#N/A	TRAJ18	#N/A	CVVSDRGSTLGRLYF	1	15	TRBV25-1	#N/A	CASSEVRKDRGTSKDTQYF	1	19	CVVSDRGSTLGRLYF_CASSEVRKDRGTSKDTQYF
SC319_2_CAACCTCTCAACGGCC-1	SC319_2	TRAV16	TRAV10	TRAJ24	TRAJ18	CALKTDSWGKLQF;CVVSDRGSTLGRLYF	2	28	TRBV25-1	#N/A	CASSASQGAKGETQYF	1	16	CALKTDSWGKLQF;CVVSDRGSTLGRLYF_CASSASQGAKGETQYF
SC319_2_CAACCTCTCACCCGAG-1	SC319_2	TRAV10	#N/A	TRAJ18	#N/A	CVVSDRGSTLGRLYF	1	15	TRBV25-1	#N/A	CASSGPQPGPGKREQFF	1	17	CVVSDRGSTLGRLYF_CASSGPQPGPGKREQFF
SC319_2_CAACCTCTCCCTTGTG-1	SC319_2	TRAV10	#N/A	TRAJ18	#N/A	CVVSDRGSTLGRLYF	1	15	TRBV25-1	#N/A	CASSEGGGDIAKNIQYF	1	17	CVVSDRGSTLGRLYF_CASSEGGGDIAKNIQYF
SC319_2_CAACCTCTCTGATACG-1	SC319_2	TRAV10	#N/A	TRAJ18	#N/A	CVVSDRGSTLGRLYF	1	15	TRBV25-1	#N/A	CASSGPQPGPGKREQFF	1	17	CVVSDRGSTLGRLYF_CASSGPQPGPGKREQFF
SC319_2_CAACTAGCACAAGTAA-1	SC319_2	#N/A	#N/A	#N/A	#N/A	NA	1	0	TRBV25-1	#N/A	CATTGGGYEQYF	1	12	NA_CATTGGGYEQYF
SC319_2_CAACTAGGTGTATGGG-1	SC319_2	TRAV10	#N/A	TRAJ18	#N/A	CVVSDRGSTLGRLYF	1	15	TRBV25-1	#N/A	CASSDTRQEGVPGEKLFF	1	18	CVVSDRGSTLGRLYF_CASSDTRQEGVPGEKLFF
SC319_2_CAACTAGGTTCCGTCT-1	SC319_2	TRAV10	#N/A	TRAJ18	#N/A	CVVSDRGSTLGRLYF	1	15	TRBV25-1	#N/A	CASSGQGGSTYEQYF	1	15	CVVSDRGSTLGRLYF_CASSGQGGSTYEQYF
SC319_2_CAACTAGTCACGACTA-1	SC319_2	TRAV10	#N/A	TRAJ18	#N/A	CVVSDRGSTLGRLYF	1	15	TRBV25-1	#N/A	CASSESVQGIAGANVLTF	1	18	CVVSDRGSTLGRLYF_CASSESVQGIAGANVLTF
SC319_2_CAACTAGTCTACTATC-1	SC319_2	TRAV16	TRAV10	TRAJ24	TRAJ18	CALKTDSWGKLQF;CVVSDRGSTLGRLYF	2	28	TRBV25-1	#N/A	CASSASQGAKGETQYF	1	16	CALKTDSWGKLQF;CVVSDRGSTLGRLYF_CASSASQGAKGETQYF
SC319_2_CAAGAAAAGCTGCAAG-1	SC319_2	TRAV10	#N/A	TRAJ18	#N/A	CVVSDRGSTLGRLYF	1	15	TRBV25-1	#N/A	CASSEPSRVQNSPLHF	1	16	CVVSDRGSTLGRLYF_CASSEPSRVQNSPLHF
SC319_2_CAAGAAACAAACAACA-1	SC319_2	TRAV30	TRAV10	TRAJ38	TRAJ18	CGTPNNAGNNRKLIW;CVVSDRGSTLGRLYF	2	30	TRBV25-1	#N/A	CASSGNTGSFDYTF	1	14	CGTPNNAGNNRKLIW;CVVSDRGSTLGRLYF_CASSGNTGSFDYTF
SC319_2_CAAGAAACAAAGTCAA-1	SC319_2	TRAV10	#N/A	TRAJ18	#N/A	CVVSDRGSTLGRLYF	1	15	TRBV25-1	#N/A	CASSAPGVPEAFF	1	13	CVVSDRGSTLGRLYF_CASSAPGVPEAFF
SC319_2_CAAGAAAGTCAGCTAT-1	SC319_2	TRAV10	#N/A	TRAJ18	#N/A	CVVSDRGSTLGRLYF	1	15	TRBV25-1	#N/A	CASSGRGEENQPQHF	1	15	CVVSDRGSTLGRLYF_CASSGRGEENQPQHF
SC319_2_CAAGAAATCTACTCAT-1	SC319_2	TRAV10	#N/A	TRAJ18	#N/A	CVVSDRGSTLGRLYF	1	15	TRBV25-1	#N/A	CASSEFGDRAYEQYF	1	15	CVVSDRGSTLGRLYF_CASSEFGDRAYEQYF
SC319_2_CAAGATCAGAGGGCTT-1	SC319_2	TRAV10	#N/A	TRAJ18	#N/A	CVVSDRGSTLGRLYF	1	15	TRBV25-1	#N/A	CASSDQGLHEQYF	1	13	CVVSDRGSTLGRLYF_CASSDQGLHEQYF
SC319_2_CAAGATCAGCAGGTCA-1	SC319_2	TRAV1-2	TRAV10	TRAJ27	TRAJ18	CAPSINTNAGKSTF;CVVSDRGSTLGRLYF	2	29	TRBV25-1	#N/A	CASSGDKSSYEQYF	1	14	CAPSINTNAGKSTF;CVVSDRGSTLGRLYF_CASSGDKSSYEQYF
SC319_2_CAAGATCCAATGGTCT-1	SC319_2	TRAV10	#N/A	TRAJ18	#N/A	CVVSDRGSTLGRLYF	1	15	TRBV25-1	#N/A	CASSPGQGAPDTQYF	1	15	CVVSDRGSTLGRLYF_CASSPGQGAPDTQYF
SC319_2_CAAGATCCACTTACGA-1	SC319_2	TRAV2	TRAV10	TRAJ8	TRAJ18	CAVEGSPGFQKLVF;CVVSDRGSTLGRLYF	2	29	TRBV25-1	#N/A	CASSQGAGETQYF	1	13	CAVEGSPGFQKLVF;CVVSDRGSTLGRLYF_CASSQGAGETQYF
SC319_2_CAAGATCGTCACCCAG-1	SC319_2	TRAV10	#N/A	TRAJ18	#N/A	CVVSDRGSTLGRLYF	1	15	TRBV25-1	#N/A	CASSGNGTGPPGVAQYF	1	17	CVVSDRGSTLGRLYF_CASSGNGTGPPGVAQYF
SC319_2_CAAGATCTCTTGTATC-1	SC319_2	TRAV10	#N/A	TRAJ18	#N/A	CVVSDRGSTLGRLYF	1	15	TRBV25-1	#N/A	CASSEYPPKDASSYNEQFF	1	19	CVVSDRGSTLGRLYF_CASSEYPPKDASSYNEQFF
SC319_2_CAAGGCCAGCGCTTAT-1	SC319_2	TRAV10	#N/A	TRAJ18	#N/A	CVVSDRGSTLGRLYF	1	15	TRBV25-1	#N/A	CASSEVRKDRGTSKDTQYF	1	19	CVVSDRGSTLGRLYF_CASSEVRKDRGTSKDTQYF
SC319_2_CAAGGCCAGGCCCGTT-1	SC319_2	TRAV6	#N/A	TRAJ34	#N/A	CAPPDTDKLIF	1	11	TRBV18	#N/A	CASSPASNTGELFF	1	14	CAPPDTDKLIF_CASSPASNTGELFF
SC319_2_CAAGGCCTCCAGAGGA-1	SC319_2	#N/A	#N/A	#N/A	#N/A	NA	1	0	TRBV25-1	#N/A	CASSTGPQETQYF	1	13	NA_CASSTGPQETQYF
SC319_2_CAAGTTGAGGGTGTTG-1	SC319_2	TRAV10	#N/A	TRAJ18	#N/A	CVVSDRGSTLGRLYF	1	15	TRBV25-1	#N/A	CASSEVRKDRGTSKDTQYF	1	19	CVVSDRGSTLGRLYF_CASSEVRKDRGTSKDTQYF
SC319_2_CAAGTTGCACAACTGT-1	SC319_2	TRAV2	TRAV10	TRAJ37	TRAJ18	CAVEEHGSSNTGKLIF;CVVSDRGSTLGRLYF	2	31	TRBV25-1	#N/A	CASSDQGSGANVLTF	1	15	CAVEEHGSSNTGKLIF;CVVSDRGSTLGRLYF_CASSDQGSGANVLTF
SC319_2_CAAGTTGCATTCCTCG-1	SC319_2	TRAV10	#N/A	TRAJ18	#N/A	CVVSDRGSTLGRLYF	1	15	TRBV25-1	#N/A	CASGKGSYEQYF	1	12	CVVSDRGSTLGRLYF_CASGKGSYEQYF
SC319_2_CAAGTTGGTGACAAAT-1	SC319_2	TRAV10	#N/A	TRAJ18	#N/A	CVVSDRGSTLGRLYF	1	15	TRBV25-1	#N/A	CASSDGDRTDTQYF	1	14	CVVSDRGSTLGRLYF_CASSDGDRTDTQYF
SC319_2_CAAGTTGGTGTGGTTT-1	SC319_2	TRAV8-6	TRAV10	TRAJ13	TRAJ18	CAVSETPKGYQKVTF;CVVSDRGSTLGRLYF	2	30	TRBV25-1	#N/A	CASSESGTAGSGTDTQYF	1	18	CAVSETPKGYQKVTF;CVVSDRGSTLGRLYF_CASSESGTAGSGTDTQYF
SC319_2_CAAGTTGGTTCTGTTT-1	SC319_2	TRAV8-3	TRAV10	TRAJ10	TRAJ18	CAVGVTGGGNKLTF;CVVSDRGSTLGRLYF	2	29	TRBV25-1	#N/A	CASNGGPPSYNEQFF	1	15	CAVGVTGGGNKLTF;CVVSDRGSTLGRLYF_CASNGGPPSYNEQFF
SC319_2_CAAGTTGGTTTGACAC-1	SC319_2	TRAV10	#N/A	TRAJ18	#N/A	CVVSDRGSTLGRLYF	1	15	TRBV25-1	#N/A	CASSEVDEQYF	1	11	CVVSDRGSTLGRLYF_CASSEVDEQYF
SC319_2_CAAGTTGTCGGGAGTA-1	SC319_2	TRAV10	#N/A	TRAJ18	#N/A	CVVSDRGSTLGRLYF	1	15	TRBV25-1	#N/A	CASSEVRKDRGTSKDTQYF	1	19	CVVSDRGSTLGRLYF_CASSEVRKDRGTSKDTQYF
SC319_2_CACAAACAGTCCGTAT-1	SC319_2	TRAV1-2	TRAV10	TRAJ29	TRAJ18	CAVSHTPLVF;CVVSDRGSTLGRLYF	2	25	TRBV25-1	#N/A	CASSGGLGLNEQYF	1	14	CAVSHTPLVF;CVVSDRGSTLGRLYF_CASSGGLGLNEQYF
SC319_2_CACAAACCACAGCCCA-1	SC319_2	TRAV10	#N/A	TRAJ18	#N/A	CVVSDRGSTLGRLYF	1	15	TRBV25-1	#N/A	CASSENGPTTGANVLTF	1	17	CVVSDRGSTLGRLYF_CASSENGPTTGANVLTF
SC319_2_CACAAACCACGAAACG-1	SC319_2	TRAV10	#N/A	TRAJ18	#N/A	CVVSDRGSTLGRLYF	1	15	TRBV25-1	#N/A	CASSGSKNEQFF	1	12	CVVSDRGSTLGRLYF_CASSGSKNEQFF
SC319_2_CACAAACCATCGGGTC-1	SC319_2	TRAV2	TRAV10	TRAJ26	TRAJ18	CAVEEGYGQNFVF;CVVSDRGSTLGRLYF	2	28	TRBV25-1	#N/A	CASSDGRGTGRQETQYF	1	17	CAVEEGYGQNFVF;CVVSDRGSTLGRLYF_CASSDGRGTGRQETQYF
SC319_2_CACAAACGTCCATCCT-1	SC319_2	TRAV10	#N/A	TRAJ18	#N/A	CVVSDRGSTLGRLYF	1	15	TRBV25-1	#N/A	CASSTLGGASGYTF	1	14	CVVSDRGSTLGRLYF_CASSTLGGASGYTF
SC319_2_CACAAACGTCGCATCG-1	SC319_2	TRAV10	#N/A	TRAJ18	#N/A	CVVSDRGSTLGRLYF	1	15	TRBV25-1	#N/A	CASSDPVSYEQYF	1	13	CVVSDRGSTLGRLYF_CASSDPVSYEQYF
SC319_2_CACAAACTCGCATGAT-1	SC319_2	TRAV2	TRAV10	TRAJ8	TRAJ18	CAVEGSPGFQKLVF;CVVSDRGSTLGRLYF	2	29	TRBV25-1	#N/A	CASSQGAGETQYF	1	13	CAVEGSPGFQKLVF;CVVSDRGSTLGRLYF_CASSQGAGETQYF
SC319_2_CACACAAAGCCAGTTT-1	SC319_2	TRAV10	#N/A	TRAJ18	#N/A	CVVSDRGSTLGRLYF	1	15	TRBV25-1	#N/A	CASSAREVYTEAFF	1	14	CVVSDRGSTLGRLYF_CASSAREVYTEAFF
SC319_2_CACACAAAGCGCCTTG-1	SC319_2	TRAV10	#N/A	TRAJ18	#N/A	CVVSDRGSTLGRLYF	1	15	TRBV25-1	TRBV9	CASSELESGRNTDTQYF;CASIKYGQVANYGYTF	2	33	CVVSDRGSTLGRLYF_CASSELESGRNTDTQYF;CASIKYGQVANYGYTF
SC319_2_CACACAAAGGATGGAA-1	SC319_2	TRAV10	#N/A	TRAJ18	#N/A	CVVSDRGSTLGRLYF	1	15	TRBV25-1	#N/A	CASSAPGVPEAFF	1	13	CVVSDRGSTLGRLYF_CASSAPGVPEAFF
SC319_2_CACACAACAGCTCCGA-1	SC319_2	TRAV10	#N/A	TRAJ4	#N/A	CVVFSGGYNKLIF	1	13	TRBV12-5	#N/A	CASGSPDRVSYEQYF	1	15	CVVFSGGYNKLIF_CASGSPDRVSYEQYF
SC319_2_CACACAACATGCCCGA-1	SC319_2	TRAV10	#N/A	TRAJ18	#N/A	CVVSDRGSTLGRLYF	1	15	TRBV25-1	#N/A	CASSEYPPKDASSYNEQFF	1	19	CVVSDRGSTLGRLYF_CASSEYPPKDASSYNEQFF
SC319_2_CACACAAGTAGCACGA-1	SC319_2	TRAV10	#N/A	TRAJ18	#N/A	CVVSDRGSTLGRLYF	1	15	TRBV25-1	#N/A	CASSGPQPGPGKREQFF	1	17	CVVSDRGSTLGRLYF_CASSGPQPGPGKREQFF
SC319_2_CACACAAGTGCTGTAT-1	SC319_2	TRAV10	#N/A	TRAJ18	#N/A	CVVSDRGSTLGRLYF	1	15	TRBV25-1	#N/A	CASSDQGLHEQYF	1	13	CVVSDRGSTLGRLYF_CASSDQGLHEQYF
SC319_2_CACACAATCGCAGGCT-1	SC319_2	#N/A	#N/A	#N/A	#N/A	NA	1	0	TRBV25-1	#N/A	CASSEGIPGDGTNEKLFF	1	18	NA_CASSEGIPGDGTNEKLFF
SC319_2_CACACAATCTGTCTAT-1	SC319_2	TRAV1-2	TRAV10	TRAJ29	TRAJ18	CAVSHTPLVF;CVVSDRGSTLGRLYF	2	25	TRBV25-1	#N/A	CASSGGLGLNEQYF	1	14	CAVSHTPLVF;CVVSDRGSTLGRLYF_CASSGGLGLNEQYF
[truncated: 2,129 more rows]

## Sheet: Table 2
Supplementary Table 2 Differentially expressed genes from cord-derived iNKT cells compared to adult-derived iNKT cells (reference)
[truncated: 366 more rows]

[truncated: 5 more sheets: Table 3a, Table 3b, Table 4, Table 5a, Table 5b]
